# Supplementary material for: RNA degradomes reveal substrates and importance for dark and nitrogen stress responses of Arabidopsis XRN4
Source: Nucleic Acids Res. 2019 Aug 20;47(17):9216–30. doi: 10.1093/nar/gkz712 (PMC6755094; doi:10.1093/nar/gkz712)
Supplement: gkz712_Supplemental_Files [file gkz712_supplemental_files.zip]

Archive with 4 entries (4 files):
- 072119_Supplemental Figures and Legends_AC.docx
- Supplemental Dataset S1.xlsx
- Supplemental Dataset S2.xlsx
- Supplementary Datasets.pdf
