# Supplementary material for: RNA degradomes reveal substrates and importance for dark and nitrogen stress responses of Arabidopsis XRN4
Source: Nucleic Acids Res. 2019 Aug 20;47(17):9216–30. doi: 10.1093/nar/gkz712 (PMC6755094; doi:10.1093/nar/gkz712)
Supplement: gkz712_Supplemental_Files [file gkz712_supplemental_files.zip › Supplemental Dataset S1.xlsx]

## Sheet: Supplemental Dataset S1
Supplemental Dataset S1. Transcripts differentially accumulating in xrn4 mutants as compared to WT in polyA+ and polyA- RNA-seq
			PolyA+ RNA-seq								PolyA- RNA-seq
Transcript	Type	Gene Name	WT RPKM	xrn4-5 RPKM	xrn4-6 RPKM	xrn4-5 Log2 Fold change	xrn4-6 Log2 Fold change	xrn4-5 FDR-P-value	xrn4-6 FDR-P-value	PolyA+ Direction	WT RPKM	xrn4-5 RPKM	xrn4-6 RPKM	xrn4-5 Log2 Fold change	xrn4-6 Log2 Fold change	xrn4-5 FDR-P-value	xrn4-6 FDR-P-value	PolyA- Direction
AT1G51680	protein coding	4CL1	56.7545	66.408	70.2968	0.226622	0.308724	0.745661	0.603781		20.1164	75.704	91.5281	1.912	2.18585	0.000313744	0.000313744	xrn4 UP
AT5G23050	protein coding	AAE17	14.198	20.2275	21.8188	0.510627	0.619883	0.237878	0.129496		6.32165	9.34768	12.759	0.564307	1.01314	0.230928	0.0108161	xrn4-6 UP
AT5G16370	protein coding	AAE5	19.9784	28.6372	36.6154	0.519452	0.874009	0.243302	0.0379275	xrn4-6 UP	5.78408	12.0524	14.3851	1.05917	1.31441	0.00749444	0.00133303	xrn4 UP
AT5G63850	protein coding	AAP4	26.9928	38.1075	36.4699	0.4975	0.434134	0.272407	0.355054		9.61996	24.5355	27.4934	1.35077	1.51498	0.000313744	0.000313744	xrn4 UP
AT1G71960	protein coding	ABCG25	7.35716	9.68629	10.1917	0.396796	0.470173	0.423553	0.299292		4.63832	10.8452	11.341	1.22539	1.28987	0.00266271	0.00156493	xrn4 UP
AT4G26080	protein coding	ABI1	75.2863	99.6334	102.046	0.404241	0.438755	0.459099	0.42448		26.3523	63.6435	62.6217	1.27208	1.24873	0.00179383	0.00109433	xrn4 UP
AT5G57050	protein coding	ABI2	15.5378	18.4493	20.5119	0.247777	0.400672	0.682582	0.419883		8.64352	17.898	21.137	1.05011	1.29008	0.00468938	0.000847892	xrn4 UP
AT4G14400	protein coding	ACD6	25.9649	23.1283	12.1575	-0.166904	-1.09472	0.849317	0.0131733	xrn4-6 DOWN	9.57779	6.5541	9.96213	-0.547295	0.0567617	0.263589	0.965004
AT5G19530	protein coding	ACL5	34.9708	34.2232	38.1597	-0.0311796	0.125896	0.977955	0.882391		9.36703	20.6728	26.8899	1.14207	1.5214	0.00245028	0.000313744	xrn4 UP
AT4G11280	protein coding	ACS6	25.7932	90.6678	39.392	1.8136	0.610914	0.000313744	0.176793	xrn4-5 UP	16.9232	36.1902	24.8391	1.09659	0.553609	0.00621645	0.217657	xrn4-5 UP
AT2G16500	protein coding	ADC1	36.5806	33.6543	34.7045	-0.120289	-0.0759564	0.898705	0.945519		21.2717	42.5777	41.5144	1.00117	0.96468	0.0101289	0.0154594	xrn4-5 UP
AT2G16700	protein coding	ADF5	33.0547	41.781	38.6691	0.337991	0.226326	0.518007	0.723466		7.20443	16.7246	14.3901	1.21501	0.998124	0.0109839	0.0380655	xrn4-5 UP
AT1G51700	protein coding	ADOF1	24.7795	38.1792	28.2817	0.62364	0.190721	0.125545	0.779845		10.9478	28.5029	27.6201	1.38048	1.33509	0.000847892	0.00109433	xrn4 UP
AT3G21270	protein coding	ADOF2	22.0958	25.5103	28.7543	0.207307	0.380005	0.744474	0.431323		8.74375	19.3945	16.5399	1.14932	0.919631	0.00565221	0.0291504	xrn4-5 UP
AT3G44720	protein coding	ADT4	14.1363	16.3253	15.3752	0.20771	0.121207	0.750477	0.888493		5.14316	14.219	11.7606	1.46709	1.19323	0.000589813	0.00507861	xrn4 UP
AT5G22630	protein coding	ADT5	11.5588	15.1494	14.8282	0.390265	0.359348	0.41015	0.467539		5.35915	12.0124	13.5603	1.16445	1.33931	0.00287561	0.000847892	xrn4 UP
AT1G69260	protein coding	AFP1	9.12079	16.7719	21.2663	0.878812	1.22134	0.103416	0.0136694	xrn4-6 UP	3.72411	8.31022	9.04997	1.15799	1.28102	0.113166	0.0628928
AT4G05330	protein coding	AGD13	20.1429	22.2321	20.0976	0.142372	-0.00325071	0.86034	0.996652		5.82051	12.3787	11.9198	1.08864	1.03414	0.0128413	0.0176827	xrn4 UP
AT3G63420	protein coding	AGG1	61.4271	63.9156	69.5082	0.0572916	0.178307	0.960872	0.820574		12.4883	25.9152	28.2572	1.05322	1.17804	0.055451	0.0275516	xrn4-6 UP
AT1G71692	protein coding	AGL12	2.4902	5.64244	4.50168	1.18006	0.854205	0.0358738	0.166055	xrn4-5 UP	0.258748	0.503713	0.695883	0.961052	1.4273	0.622402	0.349228
AT3G57390	protein coding	AGL18	11.7505	13.1788	14.279	0.1655	0.281177	0.831322	0.63773		5.21125	10.5296	11.4195	1.01474	1.13179	0.0288635	0.0120014	xrn4 UP
AT1G22590	protein coding	AGL87	60.7853	84.5387	73.1035	0.475888	0.266217	0.327039	0.665096		9.48337	23.8235	22.0326	1.32891	1.21617	0.00308204	0.00731507	xrn4 UP
AT2G14890	protein coding	AGP9	515.957	539.326	470.262	0.063909	-0.133784	0.961863	0.90074		13.9844	25.983	32.1922	0.893748	1.20289	0.0239984	0.00156493	xrn4-6 UP
AT2G38400	protein coding	AGT3	37.8132	32.7987	33.1065	-0.205252	-0.191776	0.772844	0.802701		6.42207	13.101	14.0899	1.02857	1.13355	0.0106439	0.00488416	xrn4 UP
AT1G33960	protein coding	AIG1	7.1189	2.48968	4.4069	-1.51569	-0.691891	0.00488416	0.181432	xrn4-5 DOWN	1.14842	0.903289	1.48119	-0.34639	0.367112	0.820323	0.770461
AT1G54100	protein coding	ALDH7B4	65.6052	70.2148	76.0059	0.0979648	0.212302	0.925148	0.790592		18.5421	33.6691	37.5088	0.860624	1.01643	0.0292951	0.00943766	xrn4-6 UP
AT1G73680	protein coding	ALPHA DOX2	22.5146	27.2603	33.0774	0.275939	0.554987	0.646967	0.236598		7.40611	14.7707	16.0338	0.995947	1.11433	0.00978401	0.00390153	xrn4-6 UP
AT1G73190	protein coding	ALPHA-TIP	2.59494	10.4245	8.58472	2.00621	1.72607	0.000847892	0.00468938	xrn4 UP	0.211019	0.559841	0.856953	1.40764	2.02184	0.386871	0.146242
AT2G33480	protein coding	ANAC041	11.0648	11.882	12.5366	0.102803	0.180173	0.921989	0.817553		5.19116	7.70818	11.0562	0.570333	1.09072	0.293211	0.0159404	xrn4-6 UP
AT5G13180	protein coding	ANAC083	106.693	91.1616	114.495	-0.226961	0.101831	0.739415	0.922319		53.6763	99.1875	123.022	0.885873	1.19656	0.0300275	0.00109433	xrn4-6 UP
AT5G63790	protein coding	ANAC102	65.6112	58.8804	59.7144	-0.156156	-0.135863	0.910799	0.925385		26.8097	60.3905	71.9744	1.17157	1.42473	0.0248951	0.00507861	xrn4 UP
AT3G25760	protein coding	AOC1	19.9436	24.8163	41.7998	0.315363	1.06757	0.578819	0.0121696	xrn4-6 UP	2.16687	3.40749	5.30382	0.653099	1.29142	0.391776	0.0415909
AT4G22570	protein coding	APT3	35.6824	50.9472	59.0341	0.513791	0.726337	0.251281	0.0742458		10.684	17.9213	21.8517	0.746222	1.03229	0.0819349	0.0149699	xrn4-6 UP
AT3G46060	protein coding	ARA3	93.3458	103.294	102.859	0.146102	0.140014	0.868493	0.873787		15.1021	32.3038	32.4625	1.09695	1.10402	0.00329099	0.00266271	xrn4 UP
AT2G43130	protein coding	ARA4	19.5769	18.9124	20.0528	-0.0498235	0.0346513	0.965508	0.9765		6.03722	9.45804	12.5618	0.647658	1.05709	0.2132	0.0178388	xrn4-6 UP
AT5G62880	protein coding	ARAC10	68.2329	76.1469	76.0177	0.158318	0.155867	0.851732	0.854466		16.7556	33.3323	37.0712	0.992276	1.14565	0.00995856	0.00287561	xrn4-6 UP
AT2G32480	protein coding	ARASP	94.4955	80.3873	81.8081	-0.233278	-0.208001	0.739669	0.784112		16.2573	26.849	33.1831	0.72378	1.02936	0.076882	0.00713266	xrn4-6 UP
AT2G28350	protein coding	ARF10	6.66103	16.2241	17.9718	1.28432	1.43192	0.00109433	0.000589813	xrn4 UP	3.60765	4.65449	5.57546	0.367564	0.628032	0.527564	0.183054
AT2G44080	protein coding	ARL	8.42429	16.8537	13.8403	1.00044	0.716245	0.0297389	0.157277	xrn4-5 UP	2.42695	6.89722	5.94532	1.50687	1.29261	0.0116641	0.0317638	xrn4 UP
AT3G48100	protein coding	ARR5	12.82	15.8582	14.8627	0.306835	0.213309	0.579998	0.749222		13.1295	29.9775	31.5458	1.19106	1.26463	0.00179383	0.000313744	xrn4 UP
AT5G62920	protein coding	ARR6	11.6349	7.76367	9.66416	-0.583653	-0.267747	0.26717	0.702607		7.45113	16.604	16.2706	1.156	1.12674	0.011833	0.0148137	xrn4 UP
AT1G19050	protein coding	ARR7	26.5662	16.976	20.5184	-0.646096	-0.372671	0.155197	0.485669		15.9722	29.8893	34.3619	0.904066	1.10525	0.0232431	0.004296	xrn4-6 UP
AT3G57040	protein coding	ARR9	42.0702	45.5812	51.7191	0.115639	0.297898	0.899802	0.588899		20.4945	39.574	43.0505	0.949318	1.07079	0.0135033	0.00390153	xrn4-6 UP
AT3G61415	protein coding	ASK21	12.3583	12.7086	13.8931	0.0403222	0.168889	0.973675	0.82202		10.701	20.3936	21.9906	0.930364	1.03914	0.018764	0.00731507	xrn4-6 UP
AT3G47340	protein coding	ASN1	102.913	101.325	152.249	-0.0224369	0.565008	0.987722	0.379088		34.6882	43.1989	87.4712	0.316549	1.33436	0.603431	0.00223638	xrn4-6 UP
AT1G01260	protein coding	AT1G01260	9.99641	10.2986	10.4118	0.0429656	0.0587426	0.970875	0.958582		11.1543	22.8041	24.7561	1.03169	1.15018	0.00856079	0.00245028	xrn4 UP
AT1G01490	protein coding	AT1G01490	85.3473	86.0167	94.2915	0.0112721	0.143782	0.991724	0.863009		24.8219	55.7321	57.0373	1.16689	1.20029	0.00329099	0.00156493	xrn4 UP
AT1G02610	protein coding	AT1G02610	11.5979	16.4056	23.2394	0.500323	1.00271	0.311007	0.0126728	xrn4-6 UP	9.97066	24.2827	31.4312	1.28417	1.65644	0.00658567	0.000313744	xrn4 UP
AT1G02660	protein coding	AT1G02660	5.98413	15.876	12.4211	1.40764	1.05358	0.000313744	0.0123387	xrn4 UP	6.31169	14.9316	10.9426	1.24227	0.793859	0.00245028	0.0571954	xrn4-5 UP
AT1G03220	protein coding	AT1G03220	51.515	81.9513	65.7314	0.669774	0.35159	0.136925	0.519714		10.3965	21.8928	15.1609	1.07436	0.544262	0.00370066	0.207384	xrn4-5 UP
AT1G03590	protein coding	AT1G03590	17.7861	19.0729	19.0855	0.100776	0.101725	0.916502	0.911775		7.65596	15.3663	15.5908	1.00511	1.02604	0.00820548	0.00658567	xrn4 UP
AT1G03730	protein coding	AT1G03730	14.183	18.395	11.7971	0.375148	-0.265739	0.462397	0.669959		6.34881	15.5275	15.5935	1.29026	1.29639	0.00329099	0.00329099	xrn4 UP
AT1G03820	protein coding	AT1G03820	45.6687	57.2926	49.1572	0.327141	0.106195	0.547973	0.917049		22.7477	67.0352	54.6425	1.5592	1.2643	0.000313744	0.000847892	xrn4 UP
AT1G04560	protein coding	AT1G04560	2.28856	9.83116	9.64593	2.10292	2.07548	0.00201737	0.00201737	xrn4 UP	0.0468682	0.838522	1.42069	4.16117	4.92183	0.433436	0.433017
AT1G05510	protein coding	AT1G05510	1.15516	5.08182	3.58807	2.13726	1.63512	0.0123387	0.0545471	xrn4-5 UP	0.434106	0.668036	0.801314	0.621878	0.884319	0.746219	0.551981
AT1G05860	protein coding	AT1G05860	10.2271	13.0994	10.9904	0.357095	0.103837	0.497972	0.917437		9.61787	19.7558	18.5878	1.03849	0.950566	0.00856079	0.0154594	xrn4-5 UP
AT1G06149	protein coding	AT1G06149	13.6603	25.4975	29.3754	0.900372	1.10462	0.0510538	0.0160982	xrn4 UP	3.44705	5.04361	5.47079	0.549095	0.666387	0.421041	0.29746
AT1G07135	protein coding	AT1G07135	60.0775	186.985	43.9669	1.63803	-0.450406	0.000313744	0.3375	xrn4-5 UP	1.60802	2.72075	1.22816	0.758721	-0.388783	0.484386	0.837141
AT1G07170	protein coding	AT1G07170	31.3802	30.2594	28.7164	-0.0524699	-0.127975	0.965985	0.891968		5.31336	11.7835	13.613	1.14907	1.35729	0.0551869	0.0218722	xrn4-6 UP
AT1G07985	protein coding	AT1G07985	2.43324	5.96	6.17423	1.29244	1.34338	0.058601	0.0480168	xrn4 UP	0.646777	2.10271	2.00001	1.70091	1.62867	0.121791	0.145751
AT1G09250	protein coding	AT1G09250	15.4076	14.2551	13.5299	-0.112169	-0.187486	0.9093	0.816274		9.38015	17.438	19.9392	0.894548	1.08793	0.0346252	0.00749444	xrn4-6 UP
AT1G10140	protein coding	AT1G10140	12.1681	16.7811	18.9513	0.463741	0.639196	0.401968	0.21653		3.39517	8.58475	11.0462	1.33829	1.70199	0.0203312	0.00245028	xrn4 UP
AT1G10150	protein coding	AT1G10150	26.8322	32.459	35.0171	0.274652	0.384094	0.629744	0.439919		14.2658	27.2283	32.321	0.932553	1.17992	0.0126728	0.00133303	xrn4-6 UP
AT1G10650	protein coding	AT1G10650	19.0087	23.9694	24.3409	0.334535	0.356724	0.514361	0.476537		10.0158	24.615	26.9175	1.29725	1.42626	0.000313744	0.000313744	xrn4 UP
AT1G11210	protein coding	AT1G11210	33.2277	39.5386	29.9593	0.250877	-0.149382	0.670246	0.84294		11.3994	25.2595	25.5871	1.14787	1.16646	0.00349803	0.00201737	xrn4 UP
AT1G12500	protein coding	AT1G12500	36.1064	37.6747	39.3812	0.06134	0.125253	0.955435	0.888964		18.5478	32.9372	37.3324	0.828469	1.00918	0.0361494	0.00802595	xrn4-6 UP
AT1G13360	protein coding	AT1G13360	50.4591	56.3895	64.1008	0.160313	0.34523	0.842318	0.506973		62.2117	276.156	282.753	2.15023	2.18428	0.000313744	0.000313744	xrn4 UP
AT1G13390	protein coding	AT1G13390	40.0867	37.6294	38.2657	-0.0912618	-0.0670719	0.935984	0.957775		9.41339	27.7639	27.7515	1.56042	1.55978	0.00109433	0.00109433	xrn4 UP
AT1G13670	protein coding	AT1G13670	16.039	20.9416	17.9514	0.384787	0.162514	0.461617	0.849259		7.23656	16.8101	16.3519	1.21595	1.17608	0.00802595	0.0103018	xrn4 UP
AT1G13930	protein coding	AT1G13930	2151.5	2066.32	1760.27	-0.0582805	-0.28955	0.970024	0.735118		184.574	338.461	387.678	0.874793	1.07066	0.0490846	0.011833	xrn4-6 UP
AT1G14120	protein coding	AT1G14120	15.8568	24.9371	24.2042	0.653194	0.610158	0.140139	0.163476		6.43288	11.8454	15.2338	0.880791	1.24374	0.045361	0.00409997	xrn4-6 UP
AT1G14200	protein coding	AT1G14200	20.162	41.6863	24.2382	1.04793	0.265647	0.00785041	0.650904	xrn4-5 UP	8.69059	27.38	27.3461	1.65559	1.65381	0.000847892	0.000847892	xrn4 UP
AT1G15125	protein coding	AT1G15125	27.1374	14.1845	10.6477	-0.935969	-1.34974	0.016733	0.000847892	xrn4 DOWN	4.57761	2.88886	2.26356	-0.664091	-1.016	0.356966	0.112948
AT1G15270	protein coding	AT1G15270	270.498	273.882	259.793	0.0179383	-0.0582563	0.987212	0.960406		39.5725	69.7317	79.6794	0.817316	1.00971	0.0466952	0.00943766	xrn4-6 UP
AT1G15400	protein coding	AT1G15400	46.3316	60.4179	60.3236	0.382979	0.380727	0.63988	0.62957		13.7884	27.0828	29.5161	0.973923	1.09804	0.0603747	0.027255	xrn4-6 UP
AT1G15670	protein coding	AT1G15670	7.42338	8.41424	8.07493	0.180757	0.121374	0.816766	0.900034		3.70566	10.5584	9.85339	1.51058	1.41089	0.000313744	0.00179383	xrn4 UP
AT1G15860	protein coding	AT1G15860	20.1315	21.7002	22.2154	0.108247	0.142103	0.912045	0.868989		5.44119	9.53338	11.0525	0.809065	1.02238	0.101893	0.0262385	xrn4-6 UP
AT1G16790	protein coding	AT1G16790	20.6738	22.3301	20.074	0.111183	-0.0424749	0.915546	0.973974		12.6939	29.6877	21.1069	1.22573	0.733577	0.00731507	0.134537	xrn4-5 UP
AT1G16810	protein coding	AT1G16810	133.927	145.327	130.387	0.117859	-0.0386484	0.902352	0.975308		13.3164	26.2561	27.0416	0.979455	1.02198	0.0230917	0.018921	xrn4-6 UP
AT1G18265	protein coding	AT1G18265	12.7031	13.9681	13.995	0.136952	0.139728	0.882391	0.878165		4.50397	12.7176	10.4361	1.49755	1.21232	0.00201737	0.0160982	xrn4 UP
AT1G18810	protein coding	AT1G18810	26.0463	27.109	39.6956	0.057697	0.607901	0.958407	0.152587		15.1036	55.4535	72.6617	1.87638	2.2663	0.000313744	0.000313744	xrn4 UP
AT1G19600	protein coding	AT1G19600	36.3265	34.7438	35.6548	-0.0642662	-0.026926	0.95299	0.981755		7.62032	15.4174	13.5658	1.01664	0.832055	0.0136694	0.054288	xrn4-5 UP
AT1G21050	protein coding	AT1G21050	14.0627	13.0202	15.1885	-0.111127	0.111103	0.91411	0.91012		10.576	28.1943	29.5196	1.41461	1.48088	0.00133303	0.000313744	xrn4 UP
AT1G21100	protein coding	AT1G21100	21.1206	33.8987	26.6661	0.682578	0.336351	0.14462	0.559387		5.52964	8.01028	11.7	0.534668	1.08125	0.313704	0.0131733	xrn4-6 UP
AT1G21400	protein coding	AT1G21400	27.3751	31.5435	41.8883	0.204477	0.613682	0.767789	0.184598		8.86584	15.1658	19.2164	0.774494	1.11601	0.0568165	0.00349803	xrn4-6 UP
AT1G21680	protein coding	AT1G21680	115.428	99.5935	105.585	-0.21287	-0.128593	0.780094	0.894621		36.7689	75.026	77.2755	1.0289	1.07153	0.0200214	0.0120014	xrn4 UP
AT1G21830	protein coding	AT1G21830	42.5145	51.3842	56.2723	0.27337	0.404471	0.634928	0.394946		11.4047	33.8041	35.6583	1.56757	1.64461	0.000313744	0.000313744	xrn4 UP
AT1G21910	protein coding	AT1G21910	3.82773	13.2214	5.85912	1.78831	0.614193	0.000313744	0.327822	xrn4-5 UP	2.80583	4.91162	2.9835	0.807769	0.0885755	0.187329	0.957473
AT1G21920	protein coding	AT1G21920	52.9137	62.9201	72.7579	0.249878	0.459463	0.702245	0.350728		24.1566	63.2745	69.8174	1.3892	1.53117	0.000313744	0.000313744	xrn4 UP
AT1G22160	protein coding	AT1G22160	39.02	41.8478	46.6209	0.100937	0.256762	0.915269	0.664999		5.97193	23.1596	23.0492	1.95534	1.94844	0.000313744	0.000313744	xrn4 UP
AT1G22190	protein coding	AT1G22190	19.9029	52.1587	37.8633	1.38993	0.927818	0.00109433	0.0211063	xrn4 UP	10.0811	38.4551	33.9902	1.93152	1.75346	0.000313744	0.000313744	xrn4 UP
AT1G32900	protein coding	AT1G32900	29.1353	32.6116	58.9613	0.162618	1.017	0.833013	0.00873692	xrn4-6 UP	31.4795	25.5276	34.1698	-0.302357	0.118307	0.64142	0.910402
AT1G23390	protein coding	AT1G23390	303.916	392.034	448.962	0.367302	0.562917	0.55231	0.296831		77.0068	162.806	180.46	1.0801	1.22862	0.0128413	0.00390153	xrn4 UP
AT1G23720	protein coding	AT1G23720	53.2026	60.2048	26.2589	0.178379	-1.01869	0.869001	0.0311822	xrn4-6 DOWN	1.78712	1.77978	2.51861	-0.00593687	0.494996	0.99703	0.407686
AT1G24147	protein coding	AT1G24147	26.8844	37.2339	24.8727	0.469849	-0.112207	0.312986	0.910603		4.26861	9.0941	10.4597	1.09117	1.293	0.0722971	0.0295936	xrn4-6 UP
AT1G24440	protein coding	AT1G24440	18.3782	23.6497	23.451	0.363824	0.351655	0.453006	0.482453		9.22344	19.8791	22.8896	1.10787	1.31132	0.00468938	0.000847892	xrn4 UP
AT1G25440	protein coding	AT1G25440	222.527	183.115	184.384	-0.28123	-0.271268	0.681223	0.690106		131.316	291.894	303.203	1.15241	1.20724	0.00785041	0.00584292	xrn4 UP
AT1G25550	protein coding	AT1G25550	77.0967	116.952	112.443	0.601182	0.544456	0.180953	0.241025		45.3526	88.9131	102.714	0.971211	1.17938	0.0184632	0.00468938	xrn4-6 UP
AT1G26300	protein coding	AT1G26300	11.6808	12.3771	11.1036	0.0835319	-0.0731057	0.943891	0.951591		5.52205	10.8411	12.8575	0.973231	1.21933	0.0617609	0.0159404	xrn4-6 UP
AT1G26920	protein coding	AT1G26920	100.184	127.45	124.92	0.347274	0.318348	0.506525	0.575284		63.373	206.238	219.365	1.70237	1.7914	0.000313744	0.000313744	xrn4 UP
AT1G27690	protein coding	AT1G27690	11.8124	12.5672	12.4718	0.0893644	0.0783762	0.929157	0.940021		8.18907	19.3797	18.9171	1.24278	1.20792	0.00133303	0.00156493	xrn4 UP
AT1G28190	protein coding	AT1G28190	10.2573	10.042	9.5291	-0.0305996	-0.106238	0.980929	0.923883		5.02026	15.1905	17.1094	1.59734	1.76896	0.00133303	0.000313744	xrn4 UP
AT1G28260	protein coding	AT1G28260	9.2901	12.4457	14.7777	0.421884	0.669661	0.394584	0.133856		5.40172	9.158	11.2187	0.761613	1.05441	0.0596187	0.0054634	xrn4-6 UP
AT1G28280	protein coding	AT1G28280	50.9548	64.0188	67.9072	0.329278	0.414346	0.542627	0.396285		21.7364	55.9902	61.6487	1.36506	1.50396	0.000313744	0.000313744	xrn4 UP
AT1G28310	protein coding	AT1G28310	13.9927	15.6202	15.5378	0.158738	0.151108	0.834195	0.843877		7.71991	16.6933	18.0196	1.11261	1.22291	0.00370066	0.00133303	xrn4 UP
AT1G29440	protein coding	SAUR63	23.7035	18.325	20.1855	-0.371291	-0.231786	0.506708	0.75287		18.6357	42.2365	44.0164	1.18042	1.23998	0.0044934	0.00201737	xrn4 UP
AT1G29450	protein coding	SAUR64	37.2903	29.7009	29.1895	-0.328295	-0.353351	0.540818	0.498135		24.5536	53.187	48.9597	1.11514	0.995657	0.004296	0.0123387	xrn4-5 UP
AT1G29460	protein coding	SAUR65	27.8768	17.8372	19.9655	-0.644174	-0.481553	0.156618	0.310544		18.6926	35.8274	52.8734	0.938592	1.50007	0.0269785	0.000589813	xrn4-6 UP
AT1G29500	protein coding	SAUR66	23.8	25.7434	27.3953	0.113242	0.202971	0.908339	0.784899		18.3478	38.7617	36.3125	1.07902	0.984858	0.00978401	0.0215583	xrn4-5 UP
AT1G29760	protein coding	AT1G29760	10.6487	12.0585	12.2002	0.179368	0.196223	0.805627	0.773699		5.42134	9.46944	11.1361	0.80463	1.03852	0.0522191	0.00926615	xrn4-6 UP
AT1G30200	protein coding	AT1G30200	30.2663	42.016	41.5268	0.47323	0.456334	0.312748	0.338735		9.45208	21.5281	23.158	1.18751	1.29281	0.00109433	0.000313744	xrn4 UP
AT1G30260	protein coding	AT1G30260	20.2403	19.7512	25.2517	-0.0352885	0.319149	0.979166	0.585955		7.25977	11.9976	16.9768	0.724753	1.22557	0.194356	0.0159404	xrn4-6 UP
AT1G31835	protein coding	AT1G31835	5.90628	5.51856	6.60263	-0.0979584	0.16079	0.955922	0.912083		418.904	302.703	122.027	-0.468717	-1.77942	0.398122	0.000313744	xrn4-6 DOWN
AT1G32560	protein coding	AT1G32560	3.49596	8.16004	9.20903	1.22289	1.39736	0.0742458	0.0372411	xrn4 UP	0.275744	0.539399	2.18423	0.968021	2.98572	0.770586	0.190373
AT1G32700	protein coding	AT1G32700	50.873	60.4189	61.1486	0.2481	0.265419	0.685038	0.651669		21.8968	48.2578	54.4026	1.14004	1.31296	0.00201737	0.000313744	xrn4 UP
AT1G54575	protein coding	AT1G54575	32.6826	51.7286	58.9411	0.662439	0.850749	0.119208	0.0400847	xrn4-6 UP	3.66418	14.9222	12.374	2.02589	1.75574	0.00133303	0.0054634	xrn4 UP
AT1G32928	protein coding	AT1G32928	13.8614	21.8699	16.6119	0.657873	0.261137	0.193041	0.741143		9.88879	19.8569	25.1502	1.00577	1.34671	0.0513075	0.00909064	xrn4-6 UP
AT1G33470	protein coding	AT1G33470	28.7644	37.0049	32.8479	0.363431	0.191518	0.474003	0.785234		7.16048	14.5454	14.2602	1.02244	0.993868	0.0083806	0.00943766	xrn4-5 UP
AT1G33811	protein coding	AT1G33811	42.354	35.0118	30.1611	-0.274658	-0.489811	0.627258	0.271746		8.09233	17.39	13.4701	1.10363	0.735135	0.00602785	0.0880077	xrn4-5 UP; xrn4-6 DOWN
AT1G35460	protein coding	AT1G35460	28.7262	26.7114	26.975	-0.104913	-0.090745	0.912734	0.926671		9.6942	16.8837	20.0242	0.800439	1.04655	0.0617609	0.00873692	xrn4-6 UP
AT1G44000	protein coding	AT1G44000	86.9189	87.9808	107.694	0.0175187	0.309203	0.987935	0.569991		16.1907	26.279	33.5843	0.698749	1.05262	0.0839097	0.00488416	xrn4-6 UP
AT1G44760	protein coding	AT1G44760	24.7351	26.1167	26.0934	0.0784134	0.0771255	0.943251	0.943717		9.34027	19.3046	17.4565	1.04741	0.90223	0.0160982	0.0361494	xrn4-5 UP
AT1G44810	protein coding	AT1G44810	30.8701	32.0379	31.4572	0.053572	0.0271806	0.960304	0.98093		6.19671	12.9562	15.0307	1.06407	1.27834	0.011497	0.00287561	xrn4 UP
AT1G47395	protein coding	AT1G47395	151.37	181.031	141.158	0.258162	-0.100764	0.697021	0.916158		27.5709	132.786	106.828	2.26788	1.95407	0.000313744	0.000589813	xrn4 UP
AT1G47400	protein coding	AT1G47400	28.5909	26.3283	21.5098	-0.118943	-0.410561	0.920887	0.507099		8.04733	27.2188	21.2877	1.75802	1.40344	0.00468938	0.0204856	xrn4 UP
AT1G48040	protein coding	AT1G48040	6.64014	6.66783	7.74958	0.00600337	0.222903	0.994916	0.756885		9.96974	20.2054	20.5477	1.01912	1.04335	0.00621645	0.00640198	xrn4 UP
AT1G48160	protein coding	AT1G48160	25.1471	25.5171	22.3248	0.021073	-0.171743	0.986862	0.849107		4.69927	10.0029	11.4305	1.08991	1.28238	0.0433384	0.0151331	xrn4 UP
AT1G48300	protein coding	AT1G48300	431.684	397.197	454.309	-0.120123	0.0736967	0.914866	0.954399		71.4103	160.609	152.856	1.16935	1.09797	0.00287561	0.00584292	xrn4 UP
AT1G48330	protein coding	AT1G48330	21.3064	11.831	11.7802	-0.84871	-0.854918	0.0973485	0.112407	xrn4-5 DOWN	12.8546	31.4186	26.0358	1.28933	1.01821	0.00785041	0.0398117	xrn4 UP
AT1G49010	protein coding	AT1G49010	19.4004	20.9771	22.264	0.112729	0.198624	0.899249	0.763131		6.14228	12.0903	12.387	0.977002	1.01198	0.027255	0.0215583	xrn4-6 UP
AT1G49200	protein coding	AT1G49200	3.11316	3.33422	4.38921	0.0989696	0.495584	0.952723	0.515514		3.75113	9.46018	12.1676	1.33454	1.69765	0.0141592	0.00201737	xrn4 UP
AT1G49560	protein coding	AT1G49560	10.8403	10.1837	9.38018	-0.0901356	-0.208716	0.932388	0.773162		8.63233	18.7172	17.7475	1.11654	1.03979	0.00287561	0.00658567	xrn4 UP
AT1G49650	protein coding	AT1G49650	30.0486	24.5908	24.0923	-0.289179	-0.318723	0.591226	0.541394		10.3326	20.8013	16.7329	1.00948	0.695486	0.00995856	0.100868	xrn4-5 UP
AT1G49700	protein coding	AT1G49700	1.98659	2.16223	1.99646	0.122227	0.00714739	0.9519	0.994904		109.798	307.236	289.45	1.4845	1.39846	0.000313744	0.000313744	xrn4 UP
AT1G49840	protein coding	AT1G49840	13.8192	19.3664	18.1837	0.486881	0.395972	0.272329	0.402405		7.51824	15.9402	13.7812	1.0842	0.874235	0.004296	0.0260892	xrn4-5 UP
AT1G49850	protein coding	AT1G49850	11.6497	12.6571	14.3897	0.119653	0.304749	0.899106	0.589752		4.71733	11.3643	11.3118	1.26847	1.26179	0.00891412	0.00856079	xrn4 UP
AT1G49975	protein coding	AT1G49975	170.959	154.21	162.978	-0.148758	-0.0689735	0.863267	0.950733		28.9251	55.7709	72.2333	0.947188	1.32034	0.0211063	0.000589813	xrn4-6 UP
AT1G50620	protein coding	AT1G50620	11.6454	12.4027	12.5838	0.0909005	0.11181	0.927488	0.900485		7.40663	13.3496	14.9091	0.849904	1.0093	0.0247488	0.00621645	xrn4-6 UP
AT1G51170	protein coding	AT1G51170	7.04303	7.4623	6.98506	0.083425	-0.0119228	0.941731	0.992457		5.06908	13.3813	11.8104	1.40042	1.22026	0.000589813	0.00287561	xrn4 UP
AT1G51745	protein coding	AT1G51745	11.7008	11.5233	11.7682	-0.0220605	0.00828372	0.985806	0.99365		8.88682	18.3402	18.0568	1.04527	1.0228	0.00390153	0.00565221	xrn4 UP
AT1G52000	protein coding	AT1G52000	54.6535	58.9219	92.2359	0.10849	0.755016	0.929893	0.184692		11.5009	10.3357	28.5058	-0.154109	1.30951	0.841489	0.000313744	xrn4-6 UP
AT1G52690	protein coding	AT1G52690	10.8434	48.4523	44.3148	2.15975	2.03097	0.000313744	0.000313744	xrn4 UP	0.954849	12.9455	4.53027	3.76103	2.24625	0.000313744	0.0209537	xrn4-5 UP
AT1G53190	protein coding	AT1G53190	16.4021	16.6332	18.1837	0.0201855	0.14876	0.985424	0.850335		5.1418	10.7319	12.002	1.06156	1.22293	0.00891412	0.00329099	xrn4 UP
AT1G53541	protein coding	AT1G53541	93.0607	100.114	103.801	0.105395	0.157574	0.982057	0.970735		7125.1	5848.72	2157.47	-0.284789	-1.72357	0.633131	0.000313744	xrn4-6 DOWN
AT1G62510	protein coding	AT1G62510	161.456	267.141	424.26	0.72646	1.39381	0.132374	0.00223638	xrn4-6 UP	22.2774	39.4182	43.6265	0.823283	0.969627	0.0509218	0.0144844	xrn4-6 UP
AT1G54740	protein coding	AT1G54740	37.2163	60.1993	68.1201	0.693812	0.872145	0.0808718	0.030751	xrn4-6 UP	16.5555	33.5117	33.0925	1.01735	0.99919	0.00749444	0.00891412	xrn4-5 UP
AT1G55270	protein coding	AT1G55270	12.4526	14.2752	16.0126	0.197057	0.362755	0.834404	0.585708		5.94503	12.0803	11.996	1.0229	1.01279	0.0113257	0.0120014	xrn4 UP
AT1G57610	protein coding	AT1G57610	22.9308	23.9275	23.5855	0.0613838	0.0406133	0.956055	0.97264		9.51252	19.8433	17.7437	1.06075	0.899404	0.00731507	0.0239984	xrn4-5 UP
AT1G57620	protein coding	AT1G57620	19.033	20.1964	21.5523	0.0855985	0.179343	0.93128	0.808803		4.38702	10.5241	12.6251	1.26238	1.52498	0.0149699	0.00349803	xrn4 UP
AT1G57680	protein coding	AT1G57680	67.132	76.7562	73.7724	0.193283	0.136081	0.795299	0.878052		20.3648	44.1513	42.0848	1.11638	1.04722	0.00287561	0.00713266	xrn4 UP
AT1G60000	protein coding	AT1G60000	78.1918	77.5202	79.1883	-0.0124444	0.0182692	0.993636	0.990578		19.6798	40.0779	38.5726	1.02609	0.97086	0.0400847	0.0485467	xrn4-5 UP
AT1G60190	protein coding	AT1G60190	1.799	4.70403	6.14808	1.3867	1.77294	0.00179383	0.000313744		3.19451	9.26926	10.1134	1.53686	1.6626	0.000589813	0.000589813	xrn4 UP
AT1G61795	protein coding	AT1G61795	13.6692	13.3779	14.7403	-0.0310749	0.108831	0.98133	0.916502		8.45592	16.4872	17.5978	0.963311	1.05736	0.0342106	0.0181517	xrn4-6 UP
AT1G62480	protein coding	AT1G62480	113.23	144.481	106.684	0.351625	-0.0859095	0.518869	0.93889		21.0853	57.1922	48.9663	1.43958	1.21555	0.000313744	0.000589813	xrn4 UP
AT1G64110	protein coding	AT1G64110	18.1064	26.4604	38.3499	0.547335	1.08273	0.254361	0.0131733	xrn4-6 UP	2.76015	4.63009	6.08411	0.746295	1.1403	0.0989295	0.00602785
AT1G62770	protein coding	AT1G62770	27.7755	33.2449	30.6882	0.259321	0.14387	0.667782	0.867059		6.4451	16.6185	13.2312	1.36651	1.03766	0.00621645	0.0323426	xrn4 UP
AT1G68440	protein coding	AT1G68440	38.8186	56.4193	70.4065	0.53944	0.858959	0.220541	0.0340675	xrn4-6 UP	21.1337	39.4567	43.4471	0.900727	1.03972	0.0242964	0.00640198	xrn4-6 UP
AT1G64490	protein coding	AT1G64490	13.431	15.6293	15.9	0.218686	0.243456	0.807122	0.774166		2.88446	10.0515	9.19452	1.80103	1.67247	0.016894	0.0269785	xrn4 UP
AT1G64850	protein coding	AT1G64850	96.6955	90.732	96.7713	-0.0918367	0.00113004	0.927512	0.998552		19.5992	38.1138	42.3459	0.959523	1.11143	0.0195481	0.0054634	xrn4-6 UP
AT1G64980	protein coding	AT1G64980	54.6964	58.6008	54.8053	0.0994735	0.00286762	0.917632	0.996778		17.5966	52.1859	50.655	1.56837	1.52541	0.000313744	0.000313744	xrn4 UP
AT1G66090	protein coding	AT1G66090	4.01243	8.89123	4.6339	1.14791	0.207753	0.0133398	0.817582	xrn4-5 UP	3.407	4.82354	2.72169	0.501589	-0.324001	0.460363	0.704997
AT1G66180	protein coding	AT1G66180	51.5613	74.706	62.5448	0.534935	0.278602	0.283939	0.683995		9.43909	26.2876	27.1062	1.47766	1.5219	0.000313744	0.000313744	xrn4 UP
AT1G66190	protein coding	AT1G66190	10.3366	11.5422	12.2831	0.159148	0.248908	0.851807	0.711037		5.3073	13.3187	12.9065	1.3274	1.28205	0.00409997	0.00602785	xrn4 UP
AT1G66890	protein coding	AT1G66890	34.7425	39.9342	42.1057	0.200923	0.277316	0.765948	0.631708		13.5599	27.7192	29.3228	1.03154	1.11268	0.0281344	0.016894	xrn4 UP
AT1G66900	protein coding	AT1G66900	24.0959	25.4235	26.4451	0.0773732	0.134214	0.940337	0.869304		8.21822	15.0961	17.5894	0.877275	1.09781	0.0346252	0.00676771	xrn4-6 UP
AT1G67190	protein coding	AT1G67190	6.49671	7.15375	6.44259	0.138991	-0.0120684	0.885371	0.991935		4.25949	12.4525	11.7926	1.54769	1.46913	0.000313744	0.000589813	xrn4 UP
AT1G67340	protein coding	AT1G67340	17.8161	22.0859	23.7043	0.309945	0.411968	0.555783	0.374958		12.8334	35.0908	40.6378	1.45119	1.66292	0.000313744	0.000313744	xrn4 UP
AT1G77530	protein coding	AT1G77530	7.47587	11.5532	15.4832	0.627975	1.05039	0.211929	0.0178388	xrn4-6 UP	3.13248	4.92219	8.65695	0.651992	1.46655	0.269889	0.00287561
AT1G68490	protein coding	AT1G68490	47.3854	46.752	50.1029	-0.0194158	0.0804505	0.986682	0.938245		57.429	206.409	221.529	1.84566	1.94765	0.000313744	0.000313744	xrn4 UP
AT1G68670	protein coding	AT1G68670	44.3253	60.0654	71.8227	0.438402	0.696308	0.360737	0.103011		24.3531	55.8605	63.0973	1.19772	1.37347	0.00179383	0.000313744	xrn4 UP
AT1G69160	protein coding	AT1G69160	65.3094	67.8045	88.3052	0.054091	0.435208	0.963473	0.368964		45.0028	85.3993	98.5271	0.924211	1.13051	0.0227843	0.00329099	xrn4-6 UP
AT1G70420	protein coding	AT1G70420	37.5058	31.683	24.6609	-0.243406	-0.60489	0.690363	0.151775		26.0878	62.8274	59.426	1.26802	1.18772	0.00133303	0.00133303	xrn4 UP
AT1G71130	protein coding	AT1G71130	26.0677	27.0392	26.9868	0.0527939	0.0499929	0.964446	0.966039		4.32844	10.8839	12.3413	1.33028	1.51157	0.0186224	0.00602785	xrn4 UP
AT1G71970	protein coding	AT1G71970	25.7139	24.3746	27.71	-0.0771662	0.107859	0.943271	0.909436		4.09104	8.611	10.4963	1.07371	1.35934	0.0371059	0.00584292	xrn4 UP
AT1G72645	protein coding	AT1G72645	53.8746	45.7387	45.7883	-0.236191	-0.234628	0.695187	0.708713		4354.99	2972.68	1783.07	-0.550902	-1.2883	0.451861	0.0207986	xrn4-6 DOWN
AT1G72910	protein coding	AT1G72910	16.4069	49.083	10.4725	1.58092	-0.64769	0.000313744	0.118674	xrn4-5 UP	6.91825	12.0374	6.57468	0.799049	-0.0734872	0.127137	0.957307
AT1G72920	protein coding	AT1G72920	13.8322	36.5937	9.48223	1.40356	-0.544736	0.000313744	0.277499	xrn4-5 UP	7.15982	8.29323	4.85226	0.212011	-0.561267	0.83551	0.366534
AT1G72940	protein coding	AT1G72940	8.73301	24.2574	11.4928	1.47387	0.396182	0.000313744	0.424156	xrn4-5 UP	3.63385	6.17593	5.01817	0.765158	0.465662	0.139303	0.434081
AT1G73480	protein coding	AT1G73480	25.7304	30.4482	40.7965	0.242882	0.664971	0.70604	0.143602		15.0134	22.8928	31.7348	0.608648	1.07982	0.150285	0.00731507	xrn4-6 UP
AT1G74270	protein coding	AT1G74270	74.0946	77.6384	81.8949	0.0674034	0.144406	0.951036	0.860598		9.49559	17.2183	19.1766	0.858615	1.01402	0.0950657	0.0437429	xrn4-6 UP
AT1G74940	protein coding	AT1G74940	33.5279	36.8173	35.2306	0.135022	0.0714673	0.871501	0.950111		16.9274	41.9048	47.9127	1.30775	1.50104	0.000313744	0.000313744	xrn4 UP
AT1G75580	protein coding	AT1G75580	2.71771	1.37278	1.50798	-0.985295	-0.849779	0.280439	0.374749		2.18122	10.72	10.8422	2.29709	2.31345	0.00308204	0.00308204	xrn4 UP
AT1G75800	protein coding	AT1G75800	88.7171	100.946	92.1446	0.186294	0.0546888	0.804445	0.964273		25.6551	51.208	54.6571	0.997126	1.09117	0.00961309	0.00507861	xrn4-6 UP
AT1G75860	protein coding	AT1G75860	19.1287	18.4716	18.2793	-0.0504308	-0.0655308	0.966334	0.950585		9.07853	28.1776	28.1255	1.63402	1.63135	0.000313744	0.000313744	xrn4 UP
AT1G75960	protein coding	AT1G75960	8.81766	5.27567	4.39622	-0.741041	-1.00413	0.0802983	0.0200214		2.43044	3.21946	2.93762	0.405604	0.273432	0.577519	0.754597
AT1G76590	protein coding	AT1G76590	17.2788	21.9202	23.1723	0.343255	0.423395	0.517945	0.384099		5.41593	10.6093	14.2557	0.970048	1.39626	0.0380655	0.00266271	xrn4-6 UP
AT1G76600	protein coding	AT1G76600	21.796	31.149	22.83	0.515125	0.0668728	0.281564	0.948789		7.01766	13.1964	15.1549	0.911083	1.11072	0.0505276	0.015618	xrn4-6 UP
AT1G76660	protein coding	AT1G76660	29.3205	30.5602	31.1407	0.0597421	0.0868918	0.955822	0.929664		9.86067	21.0387	19.9642	1.09329	1.01766	0.00266271	0.00640198	xrn4 UP
AT2G19810	protein coding	AT2G19810	20.3085	26.3059	36.7102	0.3733	0.854095	0.439611	0.0275516	xrn4-6 UP	13.2485	21.6682	28.4706	0.709747	1.10364	0.0714409	0.00266271	xrn4-6 UP
AT1G77680	protein coding	AT1G77680	9.01072	12.523	12.2163	0.474867	0.439094	0.281734	0.334395		8.89453	18.198	18.9701	1.03279	1.09274	0.00856079	0.00409997	xrn4 UP
AT1G77960	protein coding	AT1G77960	2.60862	4.79778	5.40075	0.879079	1.04987	0.0956375	0.0410445	xrn4-6 UP	0.493106	0.595907	1.1154	0.27319	1.17759	0.887314	0.200472
AT1G78100	protein coding	AT1G78100	15.8349	16.9564	15.863	0.0987254	0.00255708	0.920468	0.996604		15.4828	32.3893	34.4994	1.06484	1.1559	0.0054634	0.00156493	xrn4 UP
AT1G78110	protein coding	AT1G78110	15.9231	21.1666	18.5259	0.410663	0.21842	0.38402	0.728816		10.1485	18.7041	20.5799	0.882091	1.01997	0.023848	0.00785041	xrn4-6 UP
AT1G78170	protein coding	AT1G78170	81.4654	63.1528	79.0823	-0.36734	-0.0428315	0.467931	0.971824		30.4144	77.8071	81.6445	1.35515	1.4246	0.000313744	0.000313744	xrn4 UP
AT1G78460	protein coding	AT1G78460	52.5088	59.004	54.9587	0.168254	0.0657895	0.827909	0.953112		6.31648	15.2879	12.6436	1.2752	1.00122	0.0044934	0.0295936	xrn4 UP
AT1G78850	protein coding	AT1G78850	118.674	172.205	182.622	0.537123	0.621858	0.259004	0.196259		32.6583	68.5524	76.7367	1.06976	1.23247	0.00909064	0.00179383	xrn4 UP
AT1G79110	protein coding	AT1G79110	16.4915	14.1293	13.3654	-0.223036	-0.303221	0.737763	0.596985		17.4035	36.5566	36.5244	1.07075	1.06948	0.00507861	0.00409997	xrn4 UP
AT1G79160	protein coding	AT1G79160	15.1179	13.1395	16.4729	-0.202344	0.123841	0.781258	0.893834		8.47144	16.1997	21.4607	0.935287	1.34102	0.0353122	0.00179383	xrn4-6 UP
AT1G80440	protein coding	AT1G80440	146.345	230.537	253.443	0.655626	0.792289	0.198925	0.119107		19.0718	54.2343	76.2359	1.50776	1.99903	0.000313744	0.000313744	xrn4 UP
AT1G80520	protein coding	AT1G80520	3.88399	4.2556	3.60697	0.131824	-0.106751	0.947595	0.964438		3.84672	15.7671	16.2839	2.03521	2.08174	0.00245028	0.00156493	xrn4 UP
AT2G01021	protein coding	AT2G01021	979.991	930.045	870.041	-0.0754691	-0.171686	0.968848	0.914413		2749.06	856.889	622.631	-1.68176	-2.14249	0.00995856	0.00640198	xrn4 DOWN
AT2G01330	protein coding	AT2G01330	4.26974	9.2797	10.233	1.11993	1.261	0.00409997	0.000847892	xrn4 UP	2.21271	2.18898	2.6461	-0.0155596	0.258051	0.991746	0.770234
AT2G01710	protein coding	AT2G01710	28.1246	31.5194	30.9464	0.164409	0.137938	0.827488	0.86373		12.5007	27.3711	26.1827	1.13065	1.06661	0.00266271	0.00621645	xrn4 UP
AT2G01990	protein coding	AT2G01990	16.3742	15.3426	14.8278	-0.0938756	-0.143121	0.931331	0.874776		5.79659	14.1324	13.2764	1.28573	1.19558	0.00820548	0.013831	xrn4 UP
AT2G03350	protein coding	AT2G03350	39.3246	41.8055	38.0481	0.0882606	-0.04761	0.93128	0.967469		9.57702	17.6889	19.3621	0.885198	1.01558	0.0536439	0.0245995	xrn4-6 UP
AT2G03420	protein coding	AT2G03420	148.552	140.446	133.081	-0.0809574	-0.158668	0.947288	0.866297		27.219	69.6292	67.376	1.35508	1.30762	0.00245028	0.00287561	xrn4 UP
AT2G03470	protein coding	AT2G03470	27.7704	27.8199	28.1369	0.00257098	0.0189172	0.997173	0.986955		19.5714	53.6902	55.1245	1.45591	1.49395	0.000313744	0.000313744	xrn4 UP
AT2G04050	protein coding	AT2G04050	32.2167	26.2237	58.3059	-0.296939	0.855834	0.72956	0.137653		28.1751	8.52705	16.3126	-1.7243	-0.788432	0.000313744	0.138482	xrn4-5 DOWN
AT2G04560	protein coding	AT2G04560	2.35339	5.58531	5.2537	1.2469	1.15859	0.0198652	0.0304584	xrn4 UP	1.27832	1.80664	1.33077	0.499064	0.0580168	0.572899	0.977223
AT2G05510	protein coding	AT2G05510	60.8946	154.104	179.374	1.33952	1.55858	0.000589813	0.000313744	xrn4 UP	2.2602	3.16022	3.42953	0.483571	0.60156	0.649628	0.523159
AT2G05540	protein coding	AT2G05540	269.889	232.02	299.945	-0.218116	0.152331	0.767437	0.870791		17.0519	27.7796	39.3698	0.704091	1.20715	0.12811	0.00488416	xrn4-6 UP
AT2G12462	protein coding	AT2G12462	15.4334	17.9133	18.1245	0.214972	0.231887	0.769366	0.753925		6.66893	14.1054	13.5508	1.08072	1.02285	0.0162615	0.0241468	xrn4 UP
AT2G14247	protein coding	AT2G14247	122.651	108.037	116.496	-0.183042	-0.0742822	0.805819	0.943372		29.476	72.6205	68.1833	1.30084	1.20988	0.00370066	0.00565221	xrn4 UP
AT2G15042	protein coding	AT2G15042	5.53103	3.12866	1.68084	-0.822005	-1.71837	0.0940572	0.000847892	xrn4 DOWN	1.05923	0.987824	0.795242	-0.100695	-0.413554	0.954776	0.702189
AT2G15560	protein coding	AT2G15560	14.0647	14.3355	15.8793	0.0275147	0.175071	0.980844	0.807002		6.62485	11.9022	13.2628	0.845271	1.00143	0.0288635	0.00676771	xrn4-6 UP
AT2G15880	protein coding	AT2G15880	85.0576	37.0388	55.381	-1.1994	-0.619049	0.00978401	0.249206	xrn4-5 DOWN	7.81171	7.03066	8.80737	-0.151979	0.173073	0.858536	0.827189
AT2G17300	protein coding	AT2G17300	45.5585	60.5873	56.6077	0.411295	0.313278	0.380245	0.548771		12.9516	30.1113	30.8041	1.21717	1.24999	0.0044934	0.00329099	xrn4 UP
AT2G18090	protein coding	AT2G18090	19.1177	22.6391	23.4845	0.24391	0.296798	0.699066	0.609351		14.3555	25.746	29.1496	0.842744	1.02187	0.0316205	0.00978401	xrn4-6 UP
AT2G18150	protein coding	AT2G18150	14.7584	20.1912	14.978	0.452189	0.0213128	0.355367	0.986739		12.9071	33.042	21.8625	1.35614	0.760296	0.000313744	0.0620122	xrn4-5 UP
AT2G18190	protein coding	AT2G18190	1.79784	0.841762	2.57888	-1.09478	0.520477	0.192952	0.558406		5.60681	0.923601	1.87713	-2.60184	-1.57865	0.00223638	0.0144844	xrn4 DOWN
AT2G18193	protein coding	AT2G18193	37.2867	29.7823	55.9363	-0.324204	0.585126	0.699946	0.36353		57.4135	22.1581	40.1272	-1.37356	-0.516809	0.00308204	0.427737	xrn4-5 DOWN
AT2G19270	protein coding	AT2G19270	34.4999	33.2654	35.6019	-0.0525684	0.0453612	0.963675	0.969949		14.3352	27.8298	30.0708	0.957066	1.0688	0.0121696	0.004296	xrn4-6 UP
AT2G24240	protein coding	AT2G24240	7.79166	12.0787	15.5566	0.632467	0.99752	0.142891	0.0113257	xrn4-6 UP	5.76395	10.4291	14.1622	0.855489	1.29691	0.0398117	0.00109433	xrn4-6 UP
AT2G20500	protein coding	AT2G20500	6.73337	10.1287	9.26691	0.58905	0.460759	0.459429	0.607702		5.38818	17.8085	21.0083	1.7247	1.96309	0.00287561	0.000313744	xrn4 UP
AT2G20670	protein coding	AT2G20670	267.825	484.333	564.901	0.854708	1.07671	0.0627617	0.023848	xrn4 UP	88.3085	180.276	267.552	1.02958	1.59919	0.0135033	0.000313744	xrn4 UP
AT2G21320	protein coding	AT2G21320	16.985	18.4219	27.8272	0.11716	0.712237	0.898393	0.0812371		8.92036	18.1239	20.9307	1.02272	1.23044	0.0253423	0.00584292	xrn4 UP
AT2G21560	protein coding	AT2G21560	11.6244	12.5738	12.3819	0.113262	0.0910769	0.905417	0.930216		6.9653	14.6779	13.0044	1.07539	0.900744	0.0143185	0.0398117	xrn4-5 UP
AT2G22890	protein coding	AT2G22890	6.78361	8.05597	9.41781	0.248005	0.473339	0.767973	0.420131		3.6516	9.39862	10.4102	1.36392	1.5114	0.0130097	0.00527222	xrn4 UP
AT2G28120	protein coding	AT2G28120	2.4381	3.69769	5.10614	0.600868	1.06648	0.273821	0.029443	xrn4-6 UP	1.73881	2.89173	3.6895	0.733835	1.08533	0.183338	0.0333481
AT2G25200	protein coding	AT2G25200	25.1228	34.6951	42.4323	0.465737	0.756169	0.301311	0.0669299		6.27872	10.8684	13.7578	0.791603	1.1317	0.0920727	0.0103018	xrn4-6 UP
AT2G25250	protein coding	AT2G25250	48.5284	81.2972	66.2502	0.744377	0.449095	0.0571954	0.323459		9.5459	36.131	38.1787	1.92028	1.99982	0.000313744	0.000313744	xrn4 UP
AT2G25430	protein coding	AT2G25430	41.8203	41.8905	41.3064	0.00242159	-0.0178361	0.997675	0.988047		24.0347	48.211	49.669	1.00424	1.04723	0.0103018	0.00785041	xrn4 UP
AT2G25510	protein coding	AT2G25510	323.888	180.082	135.632	-0.846845	-1.2558	0.064328	0.00527222	xrn4 DOWN	10.4614	10.6655	11.4531	0.0278782	0.13066	0.986347	0.916502
AT2G26110	protein coding	AT2G26110	31.7253	38.117	40.0936	0.264801	0.337739	0.643582	0.511584		15.5677	38.1562	46.6031	1.29336	1.58187	0.000589813	0.000313744	xrn4 UP
AT2G26680	protein coding	AT2G26680	21.3735	20.6761	20.6377	-0.0478548	-0.0505394	0.967175	0.965508		6.44407	12.9133	13.6305	1.00282	1.08079	0.0200214	0.0108161	xrn4 UP
AT2G27830	protein coding	AT2G27830	21.2937	36.5979	30.6092	0.781334	0.523541	0.0434716	0.230212		6.37422	13.0168	12.1803	1.03005	0.934231	0.016733	0.0323426	xrn4-5 UP
AT2G35070	protein coding	AT2G35070	1.9747	3.78222	5.40623	0.937601	1.45299	0.209557	0.0327739	xrn4-6 UP	0.376112	1.67981	1.55011	2.15906	2.04314	0.135058	0.151485
AT2G28200	protein coding	AT2G28200	8.17567	10.0869	11.9796	0.303076	0.551174	0.636553	0.256503		9.55203	18.7853	22.1752	0.975721	1.21507	0.022021	0.00329099	xrn4-6 UP
AT2G28310	protein coding	AT2G28310	46.0851	53.5487	54.9768	0.216551	0.254522	0.747413	0.67901		14.1904	27.4202	30.0949	0.950323	1.0846	0.011833	0.00370066	xrn4-6 UP
AT2G28400	protein coding	AT2G28400	8.88761	14.7856	11.3509	0.73433	0.352935	0.144517	0.602891		3.94486	9.6279	11.5683	1.28725	1.55213	0.0212588	0.00602785	xrn4 UP
AT2G28510	protein coding	AT2G28510	17.6237	21.8282	19.3037	0.308674	0.131354	0.571689	0.87981		8.21138	28.1374	20.6887	1.77679	1.33314	0.000313744	0.000313744	xrn4 UP
AT2G28870	protein coding	AT2G28870	16.0352	15.3581	14.3156	-0.0622399	-0.163653	0.963398	0.868526		9.96809	21.8653	20.7604	1.13325	1.05844	0.0123387	0.0212588	xrn4 UP
AT2G29580	protein coding	AT2G29580	10.7705	10.1129	10.5063	-0.0908808	-0.0358237	0.928418	0.975602		5.05006	9.33808	10.3272	0.886824	1.03207	0.0398117	0.0151331	xrn4-6 UP
AT2G30740	protein coding	AT2G30740	22.8578	24.2727	26.7203	0.0866474	0.225245	0.930803	0.709576		4.04833	9.96189	10.8838	1.29909	1.42678	0.00390153	0.00109433	xrn4 UP
AT2G30766	protein coding	AT2G30766	259.99	193.017	217.888	-0.429731	-0.254868	0.412146	0.700302		66.8494	159.944	145.301	1.25858	1.12006	0.00156493	0.00640198	xrn4 UP
AT2G32150	protein coding	AT2G32150	93.2133	119.984	136.563	0.364235	0.550962	0.505983	0.258737		13.53	25.2607	30.0578	0.900729	1.15158	0.0244484	0.00308204	xrn4-6 UP
AT2G32560	protein coding	AT2G32560	24.5402	24.2559	26.1937	-0.0168143	0.0940736	0.987192	0.921756		10.3236	20.9434	20.2992	1.02054	0.975474	0.00873692	0.0128413	xrn4-5 UP
AT2G32870	protein coding	AT2G32870	45.4391	43.0124	43.3243	-0.079181	-0.0687565	0.93928	0.950634		5.95171	13.0766	12.1113	1.13561	1.02498	0.00565221	0.011833	xrn4 UP
AT2G33390	protein coding	AT2G33390	17.4024	19.1806	20.6348	0.140367	0.245795	0.920468	0.829597		7.06909	13.2606	14.6063	0.907548	1.047	0.0685109	0.026831	xrn4-6 UP
AT2G34585	protein coding	AT2G34585	49.0404	58.3217	62.1961	0.250063	0.342855	0.676945	0.516384		7.60402	15.9878	18.6968	1.07214	1.29796	0.0482834	0.0128413	xrn4 UP
AT2G34620	protein coding	AT2G34620	54.8719	59.0227	64.0088	0.105203	0.222204	0.911922	0.726263		11.1182	22.6981	21.4365	1.02964	0.947141	0.0113257	0.0195481	xrn4-5 UP
AT2G46690	protein coding	SAUR32	37.1684	56.6264	72.7961	0.607396	0.969783	0.138996	0.0101289	xrn4-6 UP	5.94808	26.5874	25.5184	2.16024	2.10104	0.000313744	0.000313744	xrn4 UP
AT2G36050	protein coding	AT2G36050	13.5474	21.1164	17.9792	0.640343	0.408312	0.121485	0.390418		11.1526	26.6414	29.0116	1.25629	1.37925	0.00156493	0.000313744	xrn4 UP
AT2G36080	protein coding	AT2G36080	9.00668	10.0635	14.3315	0.160063	0.670123	0.865099	0.162342		5.3094	9.58223	10.9884	0.851813	1.04937	0.0769977	0.0244484	xrn4-6 UP
AT2G36220	protein coding	AT2G36220	28.6535	33.952	24.8407	0.244783	-0.206008	0.809856	0.873027		7.13263	18.0563	19.0295	1.33999	1.41573	0.0183091	0.0121696	xrn4 UP
AT2G36835	protein coding	AT2G36835	120.367	118.307	121.493	-0.0248987	0.0134353	0.983519	0.990768		22.6398	52.9746	60.5682	1.22644	1.4197	0.00179383	0.000313744	xrn4 UP
AT2G36895	protein coding	AT2G36895	101.719	95.7412	95.846	-0.0873772	-0.0857987	0.931545	0.933967		9.3284	21.9662	22.9555	1.23558	1.29914	0.004296	0.00266271	xrn4 UP
AT2G37470	protein coding	AT2G37470	49.6575	49.3308	39.2533	-0.00952453	-0.339197	0.99269	0.508685		17.583	40.0368	33.004	1.18714	0.908455	0.00409997	0.0314757	xrn4-5 UP
AT2G37770	protein coding	AT2G37770	15.948	11.0976	21.3426	-0.523133	0.420357	0.299553	0.422306		3.28214	10.0747	12.3099	1.61803	1.90711	0.00109433	0.000589813	xrn4 UP
AT2G37870	protein coding	AT2G37870	7.56879	33.2913	30.0194	2.13701	1.98776	0.000313744	0.000313744	xrn4 UP	0.520786	2.34828	2.50065	2.17284	2.26354	0.129496	0.124408
AT2G38640	protein coding	AT2G38640	9.70818	11.7832	10.212	0.279457	0.072994	0.703668	0.956407		5.86621	25.2372	22.6638	2.10505	1.94989	0.000313744	0.000313744	xrn4 UP
AT2G38820	protein coding	AT2G38820	19.3667	24.2123	30.2354	0.322164	0.642662	0.536214	0.121049		12.4118	22.3739	26.5709	0.85011	1.09814	0.0324838	0.004296	xrn4-6 UP
AT2G39650	protein coding	AT2G39650	6.70708	15.4878	6.50589	1.20738	-0.0439375	0.0113257	0.97501	xrn4-5 UP	5.93488	10.3507	8.18012	0.802436	0.462903	0.0887101	0.399444
AT2G39710	protein coding	AT2G39710	7.7394	7.46941	7.24338	-0.0512282	-0.0955594	0.966132	0.926178		5.46245	10.989	10.1318	1.00844	0.891278	0.0181517	0.0380655	xrn4-5 UP
AT2G39870	protein coding	AT2G39870	30.4517	39.7597	32.6779	0.384785	0.101792	0.434771	0.913504		10.9554	27.5751	25.7587	1.33173	1.23342	0.000847892	0.00133303	xrn4 UP
AT2G40020	protein coding	AT2G40020	29.7879	37.0903	37.0741	0.316315	0.315686	0.549461	0.542752		6.81863	16.4922	16.6546	1.27423	1.28837	0.00370066	0.00287561	xrn4 UP
AT2G40475	protein coding	AT2G40475	10.0517	8.63798	11.4893	-0.21867	0.19285	0.752413	0.796506		5.06019	8.77216	10.3797	0.79374	1.0365	0.105787	0.023395	xrn4-6 UP
AT2G40480	protein coding	AT2G40480	17.0364	22.2706	20.7857	0.38652	0.286966	0.43723	0.6096		8.11975	16.5929	16.2448	1.03106	1.00047	0.00785041	0.00856079	xrn4 UP
AT2G40900	protein coding	AT2G40900	6.6535	8.64645	8.17574	0.377995	0.297236	0.485887	0.625369		4.23597	12.7044	14.6518	1.58456	1.79031	0.000847892	0.000313744	xrn4 UP
AT2G41090	protein coding	AT2G41090	108.401	81.1239	52.125	-0.418177	-1.05633	0.387453	0.0131733	xrn4-6 DOWN	12.6318	13.3474	18.2262	0.0795033	0.528957	0.944232	0.286436
AT2G41190	protein coding	AT2G41190	5.90604	12.1438	19.4493	1.03995	1.71946	0.00802595	0.000313744	xrn4 UP	3.07357	10.7217	12.7653	1.80254	2.05424	0.000313744	0.000313744	xrn4 UP
AT2G41410	protein coding	AT2G41410	72.9995	136.566	115.007	0.903641	0.65577	0.0317638	0.126071	xrn4-5 UP	29.0631	58.3029	53.9919	1.00438	0.893553	0.00802595	0.0206416	xrn4-5 UP
AT2G41640	protein coding	AT2G41640	7.1254	15.5304	9.7481	1.12405	0.452149	0.0054634	0.356236	xrn4-5 UP	3.29462	7.47254	7.95518	1.18149	1.27178	0.00802595	0.00349803	xrn4 UP
AT2G41730	protein coding	AT2G41730	48.2416	38.1709	68.1053	-0.337804	0.497489	0.645759	0.410868		15.7167	30.4276	44.7752	0.95308	1.5104	0.0707222	0.00133303	xrn4-6 UP
AT2G41900	protein coding	AT2G41900	37.4924	41.1218	46.0646	0.133308	0.297063	0.884988	0.616581		33.394	68.4758	78.2938	1.03601	1.22931	0.013831	0.00370066	xrn4 UP
AT2G42190	protein coding	AT2G42190	71.3311	79.9912	84.038	0.16531	0.23651	0.826468	0.697326		15.1745	34.0436	33.0095	1.16573	1.12123	0.00308204	0.00468938	xrn4 UP
AT2G43280	protein coding	AT2G43280	24.4507	22.9199	21.3817	-0.0932757	-0.193503	0.924408	0.78588		4.89404	9.0186	10.459	0.881878	1.09564	0.117056	0.0415909	xrn4-6 UP
AT2G43340	protein coding	AT2G43340	35.4326	35.6715	42.2617	0.00969711	0.254276	0.994328	0.795821		14.5922	46.5857	56.3358	1.67469	1.94886	0.000313744	0.000313744	xrn4 UP
AT2G43760	protein coding	AT2G43760	68.8645	69.5267	69.57	0.0138077	0.0147067	0.992043	0.991853		16.3629	33.023	31.1006	1.01305	0.926516	0.0353122	0.0601193	xrn4-5 UP
AT2G44130	protein coding	AT2G44130	22.6104	45.5657	56.5358	1.01096	1.32218	0.0752161	0.0113257	xrn4 UP	14.3772	33.0484	41.8452	1.2008	1.54128	0.0206416	0.00245028	xrn4 UP
AT2G44500	protein coding	AT2G44500	8.52858	14.4812	8.54575	0.763803	0.0029009	0.0506599	0.997088		8.15648	18.4524	15.3094	1.17779	0.908399	0.00133303	0.0190798	xrn4-5 UP
AT2G44670	protein coding	AT2G44670	21.9139	27.4411	25.0313	0.324492	0.191889	0.55211	0.79809		12.8541	51.8673	52.129	2.0126	2.01986	0.000313744	0.000313744	xrn4 UP
AT2G44730	protein coding	AT2G44730	39.959	39.9411	41.6679	-0.000645698	0.060419	0.999134	0.957681		10.4641	21.7694	20.7796	1.05685	0.989721	0.00565221	0.00961309	xrn4-5 UP
AT2G44820	protein coding	AT2G44820	30.2056	28.7472	29.4778	-0.071391	-0.0351851	0.947327	0.975794		9.47614	17.8056	20.3522	0.909961	1.10281	0.0317638	0.0083806	xrn4-6 UP
AT2G44940	protein coding	AT2G44940	14.9881	15.0115	15.149	0.00224582	0.0154001	0.998237	0.989948		16.6916	50.4799	52.9749	1.59659	1.66619	0.000313744	0.000313744	xrn4 UP
AT2G45250	protein coding	AT2G45250	40.2178	56.5743	59.3616	0.492312	0.561697	0.263931	0.187974		5.15247	10.2876	10.4185	0.997577	1.01581	0.0468314	0.0394089	xrn4-6 UP
AT2G45340	protein coding	AT2G45340	29.2003	30.8851	31.3977	0.0809282	0.104676	0.939155	0.914866		13.7658	29.8707	28.6965	1.11764	1.05979	0.00329099	0.00507861	xrn4 UP
AT2G46490	protein coding	AT2G46490	36.9496	40.4407	36.8069	0.130247	-0.00558533	0.875816	0.99524		5.75916	12.4227	10.6273	1.10905	0.883843	0.0342106	0.11361	xrn4-5 UP
AT3G03341	protein coding	AT3G03341	4.16555	8.92628	11.4833	1.09955	1.46296	0.119328	0.0339277	xrn4-6 UP	0.29064	1.46271	1.15404	2.33134	1.98939	0.271329	0.361633
AT2G47440	protein coding	AT2G47440	19.776	27.2074	24.9686	0.460248	0.336363	0.323546	0.545486		9.95583	19.7038	20.7284	0.984861	1.058	0.016894	0.00731507	xrn4-6 UP
AT3G01400	protein coding	AT3G01400	10.715	11.6617	13.5503	0.122139	0.33869	0.891098	0.524373		6.79027	14.796	14.8766	1.12367	1.1315	0.00370066	0.00409997	xrn4 UP
AT3G01590	protein coding	AT3G01590	22.1225	26.958	26.3802	0.285201	0.253942	0.603676	0.670091		6.14834	12.4482	13.1443	1.01767	1.09616	0.0148137	0.00820548	xrn4 UP
AT3G01820	protein coding	AT3G01820	15.5355	14.0578	16.8535	-0.144198	0.11748	0.876059	0.911221		6.82906	13.4441	14.7796	0.97722	1.11385	0.0329177	0.0148137	xrn4-6 UP
AT3G02480	protein coding	AT3G02480	8.86522	50.9994	22.5389	2.52425	1.34619	0.000313744	0.0303139	xrn4 UP	0.983178	3.4376	1.36058	1.80588	0.468698	0.207131	0.88334
AT3G02555	protein coding	AT3G02555	8.1865	7.95751	8.61871	-0.0409304	0.0742254	0.977793	0.956357		3.82079	12.3694	12.3664	1.69483	1.69449	0.00201737	0.00201737	xrn4 UP
AT3G07350	protein coding	AT3G07350	22.7032	35.3068	51.1246	0.637053	1.17113	0.12419	0.00245028	xrn4-6 UP	15.8131	36.2187	59.0379	1.19561	1.90052	0.000313744	0.000313744	xrn4 UP
AT3G03440	protein coding	AT3G03440	5.22906	5.55308	5.5933	0.0867363	0.0971495	0.94199	0.933081		3.20694	8.1753	10.6262	1.35007	1.72836	0.00409997	0.000847892	xrn4 UP
AT3G03820	protein coding	AT3G03820	43.2154	26.0566	28.4668	-0.729894	-0.602265	0.268571	0.386722		50.2095	125.062	159.174	1.31661	1.66457	0.00584292	0.000313744	xrn4 UP
AT3G03840	protein coding	SAUR27	4.7219	4.32836	4.46824	-0.125545	-0.0796595	0.937905	0.963494		4.09588	14.0328	13.7209	1.77656	1.74413	0.00133303	0.00179383	xrn4 UP
AT3G03880	protein coding	AT3G03880	18.9438	22.1345	23.0333	0.224574	0.281997	0.736212	0.638065		9.08322	19.4769	20.5148	1.10049	1.17539	0.00749444	0.004296	xrn4 UP
AT3G03990	protein coding	AT3G03990	45.7932	48.9518	55.9801	0.096227	0.289779	0.924904	0.606369		19.9455	38.1437	42.1447	0.935383	1.07929	0.0170536	0.00390153	xrn4-6 UP
AT3G04450	protein coding	AT3G04450	3.51043	7.49359	7.31721	1.09401	1.05964	0.0271231	0.0357318	xrn4 UP	1.70387	1.76242	1.83685	0.0487409	0.108418	0.982997	0.961766
AT3G04640	protein coding	AT3G04640	16.5949	37.5722	18.2278	1.17893	0.135396	0.00695241	0.902911	xrn4-5 UP	1.43041	1.80738	0.951884	0.337474	-0.587571	0.868493	0.750655
AT3G05100	protein coding	AT3G05100	20.9562	23.6052	25.7232	0.171725	0.295688	0.812856	0.57809		7.2093	15.8919	16.3384	1.14036	1.18033	0.0044934	0.00390153	xrn4 UP
AT3G05640	protein coding	AT3G05640	26.4662	35.2894	32.5054	0.415084	0.296531	0.386722	0.577154		6.24506	14.9168	14.98	1.25615	1.26225	0.000313744	0.000589813	xrn4 UP
AT3G06070	protein coding	AT3G06070	106.881	141.199	121.659	0.401718	0.186835	0.445296	0.80537		45.6947	87.505	100.574	0.937338	1.13815	0.015618	0.00156493	xrn4-6 UP
AT3G06590	protein coding	AT3G06590	29.0186	34.5659	34.6595	0.252373	0.256272	0.66859	0.657383		7.19389	12.6293	14.4197	0.811936	1.0032	0.0786284	0.0244484	xrn4-6 UP
AT3G06660	protein coding	AT3G06660	10.366	11.0802	12.1029	0.0961184	0.223495	0.922518	0.716093		5.97532	15.8769	14.3533	1.40984	1.2643	0.000847892	0.00109433	xrn4 UP
AT3G06870	protein coding	AT3G06870	33.9727	39.9404	36.9056	0.233472	0.119462	0.776979	0.914848		13.3893	28.2287	30.8607	1.07608	1.20469	0.0193933	0.00713266	xrn4 UP
AT3G07310	protein coding	AT3G07310	143.907	152.494	167.367	0.0836224	0.217881	0.943448	0.763052		35.4483	78.4846	78.6775	1.1467	1.15024	0.00266271	0.00201737	xrn4 UP
AT3G09600	protein coding	AT3G09600	7.47321	9.38585	18.8471	0.32876	1.33454	0.594957	0.00109433	xrn4-6 UP	4.5692	4.91225	8.18203	0.104441	0.840518	0.935403	0.102571
AT3G07680	protein coding	AT3G07680	64.6283	65.9562	67.9851	0.029341	0.073053	0.981212	0.947101		14.4443	30.2116	29.4188	1.0646	1.02623	0.00731507	0.0106439	xrn4 UP
AT3G07870	protein coding	AT3G07870	12.7082	16.9762	18.0352	0.417756	0.505055	0.372926	0.244491		7.52218	14.8099	16.2307	0.97734	1.1095	0.0144844	0.00409997	xrn4-6 UP
AT3G08505	protein coding	AT3G08505	13.8501	12.3309	13.081	-0.167614	-0.0824209	0.824797	0.934863		5.5068	10.7679	12.9096	0.967446	1.22916	0.0279881	0.0044934	xrn4-6 UP
AT3G08600	protein coding	AT3G08600	11.5844	13.2783	10.9067	0.196877	-0.0869767	0.774912	0.932923		6.15916	12.4579	11.486	1.01626	0.899074	0.0160982	0.0321937	xrn4-5 UP
AT3G27250	protein coding	AT3G27250	14.9494	23.2807	34.445	0.639041	1.2042	0.138589	0.00133303	xrn4-6 UP	4.61035	7.71496	11.1304	0.742784	1.27156	0.150577	0.00856079	xrn4-6 UP
AT3G08890	protein coding	AT3G08890	20.7088	33.2763	29.6902	0.684251	0.519743	0.115442	0.27545		5.30013	12.0621	10.1788	1.18639	0.94147	0.0259416	0.0884718	xrn4-5 UP
AT3G28270	protein coding	AT3G28270	16.5237	22.0113	41.295	0.41371	1.32143	0.393329	0.000847892	xrn4-6 UP	6.54424	10.7122	12.8595	0.710958	0.974536	0.114803	0.0173668	xrn4-6 UP
AT3G09770	protein coding	AT3G09770	46.989	55.1747	58.3653	0.231684	0.312788	0.725534	0.577641		14.2204	32.1414	35.4185	1.17647	1.31654	0.000589813	0.000313744	xrn4 UP
AT3G09870	protein coding	AT3G09870	0.541554	7.57326	1.17049	3.80574	1.11194	0.0403566	0.54355	xrn4-5 UP	0.836071	2.31062	1.12344	1.46659	0.426223	0.313214	0.874719
AT3G10190	protein coding	AT3G10190	9.73057	18.4561	12.4148	0.9235	0.35147	0.0373777	0.582758	xrn4-5 UP	7.17148	16.8853	14.465	1.23542	1.01222	0.00749444	0.0314757	xrn4 UP
AT3G11490	protein coding	AT3G11490	24.9065	26.7976	27.3413	0.105579	0.13456	0.908253	0.872741		7.60018	15.7362	17.8791	1.04999	1.23417	0.0151331	0.00287561	xrn4 UP
AT3G11690	protein coding	AT3G11690	11.0208	13.5502	16.1549	0.298096	0.551751	0.592679	0.197405		6.85735	12.7301	13.9198	0.89252	1.02142	0.031333	0.015618	xrn4-6 UP
AT3G12710	protein coding	AT3G12710	20.3998	22.5187	23.0806	0.142565	0.178122	0.855656	0.799293		7.86807	15.0159	16.3854	0.932406	1.05833	0.0192387	0.0103018	xrn4-6 UP
AT3G13310	protein coding	AT3G13310	28.7587	49.0249	44.2509	0.769517	0.621709	0.0494832	0.141157		22.8326	66.2934	64.1538	1.53777	1.49044	0.000313744	0.000313744	xrn4 UP
AT3G13430	protein coding	AT3G13430	12.2731	12.1137	12.499	-0.0188566	0.0263193	0.987384	0.982971		5.55772	10.8331	12.4204	0.962879	1.16014	0.0351775	0.0083806	xrn4-6 UP
AT3G13980	protein coding	AT3G13980	14.0466	20.5766	20.0362	0.55079	0.512393	0.21793	0.246969		2.96243	9.43831	10.3721	1.67175	1.80785	0.000313744	0.000313744	xrn4 UP
AT3G14200	protein coding	AT3G14200	13.3449	21.1685	14.2557	0.665629	0.0952503	0.115022	0.922797		7.47742	15.664	17.4206	1.06684	1.22018	0.0103018	0.00409997	xrn4 UP
AT3G15300	protein coding	AT3G15300	6.94549	10.5746	9.23035	0.606451	0.410309	0.251556	0.520341		4.71599	11.6858	11.6342	1.30912	1.30274	0.0109839	0.0101289	xrn4 UP
AT3G15450	protein coding	AT3G15450	724.385	970.957	988.923	0.422651	0.449101	0.526475	0.49112		111.056	181.029	222.198	0.704927	1.00055	0.181531	0.0379275	xrn4-6 UP
AT3G15530	protein coding	AT3G15530	22.2236	34.4287	25.7631	0.631524	0.213214	0.125654	0.745072		10.7336	27.0508	25.0692	1.33353	1.22378	0.000313744	0.00179383	xrn4 UP
AT3G15630	protein coding	AT3G15630	110.609	129.814	125.705	0.230985	0.184576	0.72333	0.802051		27.2224	54.0207	55.9414	0.988716	1.03912	0.0126728	0.00749444	xrn4-6 UP
AT3G15670	protein coding	AT3G15670	4.82516	19.8579	18.4707	2.04106	1.93659	0.000313744	0.000313744	xrn4 UP	0.605333	1.69355	3.23876	1.48425	2.41964	0.118782	0.011156
AT3G16450	protein coding	AT3G16450	153.505	272.197	281.539	0.826369	0.875054	0.0920727	0.0644533	xrn4 UP	20.5948	39.5337	47.5973	0.940799	1.2086	0.0135033	0.000313744	xrn4-6 UP
AT3G17520	protein coding	AT3G17520	6.01404	22.4036	24.9812	1.89733	2.05444	0.000313744	0.000313744	xrn4 UP	0.0798344	2.10253	1.0107	4.71897	3.6622	0.0353122	0.0353122
AT3G18773	protein coding	AT3G18773	18.362	19.9816	21.3727	0.121953	0.219051	0.887307	0.729358		13.6022	23.1029	27.281	0.764229	1.00405	0.0703504	0.0103018	xrn4-6 UP
AT3G19000	protein coding	AT3G19000	36.1081	37.0427	42.4153	0.0368652	0.232263	0.979787	0.778428		10.5756	23.0001	22.3534	1.1209	1.07976	0.0429318	0.0477503	xrn4 UP
AT3G19030	protein coding	AT3G19030	92.6753	152.114	135.735	0.7149	0.550534	0.0766544	0.211017		31.8408	101.384	103.887	1.67089	1.70606	0.000313744	0.000313744	xrn4 UP
AT3G19360	protein coding	AT3G19360	5.21867	4.89647	5.9494	-0.0919396	0.189061	0.941017	0.837183		5.40069	10.538	11.1102	0.964389	1.04067	0.0343475	0.0207986	xrn4-6 UP
AT3G19680	protein coding	AT3G19680	10.7328	22.2346	13.8323	1.05078	0.366015	0.0143185	0.491433	xrn4-5 UP	13.2161	30.6895	23.8948	1.21544	0.8544	0.00329099	0.0364295	xrn4-5 UP
AT3G20340	protein coding	AT3G20340	15.506	15.8464	13.7797	0.0313237	-0.170288	0.981845	0.859198		6.41163	14.9459	13.6281	1.22098	1.08783	0.034904	0.0599932	xrn4-5 UP
AT3G20820	protein coding	AT3G20820	104.027	118.759	142.995	0.191085	0.45901	0.809687	0.36417		19.238	34.4749	46.406	0.841588	1.27035	0.0333481	0.000589813	xrn4-6 UP
AT3G20898	protein coding	AT3G20898	3.71955	3.96342	4.34002	0.0916171	0.222575	0.960823	0.874158		3.30975	10.1311	8.02954	1.614	1.2786	0.00926615	0.0398117	xrn4 UP
AT3G22530	protein coding	AT3G22530	28.4011	30.0262	33.8731	0.0802771	0.254192	0.937267	0.659887		19.2824	42.5212	48.4706	1.1409	1.32982	0.00349803	0.000589813	xrn4 UP
AT3G23550	protein coding	AT3G23550	5.05888	1.71816	2.27983	-1.55796	-1.14989	0.00713266	0.0257942	xrn4 DOWN	0.807125	1.39144	1.36859	0.785714	0.761822	0.388939	0.410926
AT3G25290	protein coding	AT3G25290	13.1391	15.4584	14.2346	0.234529	0.115543	0.712422	0.903267		3.93809	8.51647	10.469	1.11276	1.41055	0.0164197	0.00156493	xrn4 UP
AT3G26000	protein coding	AT3G26000	26.4938	36.8884	43.168	0.477514	0.70431	0.420193	0.171837		11.7395	24.8709	27.6926	1.08308	1.23812	0.0116641	0.00308204	xrn4 UP
AT3G26510	protein coding	AT3G26510	53.4974	92.8432	114.676	0.795327	1.10002	0.0660718	0.00873692	xrn4-6 UP	24.0115	28.0158	39.8249	0.222515	0.729948	0.721666	0.0676582	xrn4-6 DOWN
AT3G26630	protein coding	AT3G26630	20.6718	19.9142	21.2007	-0.0538649	0.0364512	0.961079	0.974325		5.34512	11.3887	12.1174	1.09131	1.18079	0.0108161	0.0054634	xrn4-6 DOWN
AT3G27050	protein coding	AT3G27050	76.1768	92.5313	97.2913	0.280591	0.35296	0.637331	0.498135		13.9188	28.1778	34.5628	1.01752	1.31218	0.0133398	0.000313744	xrn4 UP
AT3G48390	protein coding	AT3G48390	2.39686	3.80449	6.07515	0.666556	1.34177	0.19173	0.00507861	xrn4-6 UP	1.16459	1.46653	2.02156	0.33259	0.795651	0.725534	0.198537
AT4G21930	protein coding	AT4G21930	2.09951	4.41908	5.64286	1.07369	1.42637	0.134483	0.0361494	xrn4-6 UP	2.2079	23.9354	32.5109	3.4384	3.88018	0.000313744	0.000313744	xrn4 UP
AT3G28690	protein coding	AT3G28690	42.6727	41.3307	42.7892	-0.0460997	0.00393371	0.973332	0.996197		18.9565	36.5712	38.5248	0.94802	1.0231	0.0170536	0.00713266	xrn4-6 UP
AT3G28900	protein coding	AT3G28900	191.372	184.859	185.32	-0.0499547	-0.0463569	0.968546	0.971354		58.8339	114.796	126.176	0.96435	1.10072	0.0126728	0.004296	xrn4-6 UP
AT3G43430	protein coding	AT3G43430	3.20333	5.09838	3.37215	0.670468	0.0740964	0.361798	0.968973		3.03573	17.195	13.3077	2.50187	2.13214	0.000313744	0.00156493	xrn4 UP
AT3G44260	protein coding	AT3G44260	26.6239	64.5744	15.2662	1.27824	-0.802385	0.000313744	0.058477	xrn4-5 UP; xrn4-6 DOWN	9.82304	20.27	13.0204	1.0451	0.406534	0.013831	0.445224	xrn4-5 UP
AT3G46600	protein coding	AT3G46600	80.6296	165.085	106.83	1.03382	0.405938	0.0165786	0.46022	xrn4-5 UP	29.8988	49.2705	45.3674	0.720634	0.601567	0.107155	0.184776
AT3G46620	protein coding	AT3G46620	37.7668	60.1439	26.2113	0.6713	-0.526929	0.121485	0.227987		19.7075	42.3664	35.5934	1.10418	0.852864	0.00409997	0.0321937	xrn4-5 UP
AT3G47160	protein coding	AT3G47160	74.0404	69.8385	67.3919	-0.0842899	-0.135736	0.93696	0.875691		21.4789	69.7816	68.2998	1.69992	1.66896	0.000313744	0.000313744	xrn4 UP
AT3G47940	protein coding	AT3G47940	5.95231	7.61106	7.70081	0.354649	0.371561	0.554301	0.52015		4.58477	8.88291	10.3046	0.954183	1.16837	0.035046	0.00749444	xrn4-6 UP
AT4G28290	protein coding	AT4G28290	16.2434	27.9042	31.4323	0.78063	0.952399	0.106136	0.036568	xrn4-6 UP	6.79979	15.7668	15.1178	1.21333	1.15269	0.0316205	0.0432076	xrn4 UP
AT3G49800	protein coding	AT3G49800	30.0866	31.7537	30.6639	0.077804	0.0274228	0.940597	0.981722		10.3155	18.5206	21.2936	0.844316	1.04561	0.031333	0.00640198	xrn4-6 UP
AT3G50650	protein coding	AT3G50650	8.78696	9.50785	8.46685	0.113755	-0.0535388	0.902559	0.963031		3.92834	11.2258	10.0029	1.51482	1.34843	0.000589813	0.00201737	xrn4 UP
AT3G50800	protein coding	AT3G50800	5.6565	27.344	4.74754	2.27324	-0.252727	0.000313744	0.835379	xrn4-5 UP	2.53449	8.09012	1.82125	1.67446	-0.476765	0.0154594	0.680279	xrn4-5 UP
AT3G51400	protein coding	AT3G51400	16.0084	13.7937	14.4533	-0.214821	-0.14743	0.890985	0.931528		5.01263	10.4324	12.0301	1.05743	1.26301	0.119854	0.0464289	xrn4-6 UP
AT3G51500	protein coding	AT3G51500	42.6171	42.3863	43.4288	-0.00783391	0.0272222	0.993636	0.981834		10.6775	39.9802	36.9969	1.90471	1.79283	0.000313744	0.000313744	xrn4 UP
AT3G51870	protein coding	AT3G51870	19.4345	15.3944	16.7288	-0.336211	-0.216284	0.531901	0.745015		5.4365	12.3799	10.6257	1.18725	0.966811	0.00223638	0.0223256	xrn4-5 UP
AT3G52060	protein coding	AT3G52060	171.176	237.146	263.789	0.470292	0.623903	0.432209	0.243891		21.9828	42.644	45.3189	0.955965	1.04374	0.0157801	0.00584292	xrn4-6 UP
AT3G53400	protein coding	AT3G53400	8.48251	17.6588	15.4446	1.05782	0.864538	0.00527222	0.0266809	xrn4 UP	2.68569	3.60114	2.92331	0.423161	0.122309	0.511269	0.9179
AT3G53470	protein coding	AT3G53470	80.4421	83.6452	79.5077	0.0563329	-0.0168566	0.959771	0.987884		5.94575	13.4452	13.4971	1.17716	1.18272	0.0368265	0.0360093	xrn4 UP
AT3G53980	protein coding	AT3G53980	42.7258	86.7558	68.7204	1.02185	0.685629	0.00731507	0.113272	xrn4-5 UP	2.49257	4.19214	2.75345	0.750053	0.143606	0.421737	0.94909
AT3G54080	protein coding	AT3G54080	18.2905	22.3046	21.0676	0.286242	0.203932	0.667089	0.79688		5.05977	11.7316	10.8526	1.21325	1.1009	0.00308204	0.00731507	xrn4 UP
AT3G54680	protein coding	AT3G54680	16.3442	22.5733	27.6376	0.465839	0.757853	0.335773	0.0735257		4.05386	8.93873	10.0927	1.14078	1.31594	0.0165786	0.004296	xrn4 UP
AT3G55960	protein coding	AT3G55960	35.6339	40.0599	43.7954	0.168907	0.297528	0.82026	0.598746		11.656	24.6166	25.5105	1.07856	1.13002	0.00349803	0.00223638	xrn4 UP
AT3G56300	protein coding	AT3G56300	2.19146	5.23871	5.04007	1.25732	1.20155	0.0178388	0.0230917	xrn4 UP	1.1802	1.08179	1.17602	-0.125621	-0.00511779	0.947052	0.994328
AT3G56360	protein coding	AT3G56360	278.238	332.62	366.173	0.257556	0.396206	0.724692	0.516578		40.6493	113.394	107.129	1.48004	1.39805	0.000313744	0.000313744	xrn4 UP
AT3G56880	protein coding	AT3G56880	65.8638	136.18	74.0084	1.04796	0.168203	0.00676771	0.825821	xrn4-5 UP	10.4724	20.4476	20.4391	0.965341	0.964741	0.0244484	0.0235448
AT3G57010	protein coding	AT3G57010	15.506	17.1725	17.9702	0.147269	0.212773	0.85255	0.745252		5.3849	12.2943	8.82277	1.191	0.712313	0.00507861	0.119107	xrn4-5 UP
AT3G57020	protein coding	AT3G57020	82.0867	95.8337	121.715	0.223385	0.568286	0.747719	0.223793		16.1671	29.9164	33.5662	0.887882	1.05395	0.0209537	0.00409997	xrn4-6 UP
AT3G57070	protein coding	AT3G57070	16.5932	24.7669	19.3276	0.577821	0.220068	0.162636	0.721312		10.568	23.3745	22.4766	1.14523	1.08872	0.00266271	0.00488416	xrn4 UP
AT3G57450	protein coding	AT3G57450	18.4921	45.2427	17.7961	1.29078	-0.0553526	0.00266271	0.966715	xrn4-5 UP	8.58727	13.66	12.2819	0.669691	0.516266	0.238117	0.414783
AT3G58220	protein coding	AT3G58220	27.0677	24.3888	26.2088	-0.150351	-0.0465166	0.843525	0.969444		8.93553	18.1023	17.5464	1.01855	0.973554	0.00767169	0.011156	xrn4-5 UP
AT3G59080	protein coding	AT3G59080	3.94949	10.0804	5.57416	1.35181	0.497085	0.00156493	0.345274	xrn4-5 UP	2.82042	6.20501	5.52202	1.13752	0.969284	0.0109839	0.036568	xrn4-5 UP
AT3G59940	protein coding	AT3G59940	310.62	348.176	441.489	0.16467	0.507228	0.875913	0.399682		135.321	324.301	398.817	1.26095	1.55934	0.00695241	0.000313744	xrn4 UP
AT3G60520	protein coding	AT3G60520	26.1556	25.9425	27.6953	-0.0118039	0.0825209	0.99112	0.935078		15.3895	28.9729	32.3549	0.91276	1.07204	0.0291504	0.0120014	xrn4-6 UP
AT3G60690	protein coding	AT3G60690	18.9067	17.5438	17.7949	-0.107941	-0.0874313	0.914028	0.934137		20.0761	38.0607	44.2545	0.922819	1.14034	0.0160982	0.00201737	xrn4-6 UP
AT3G61900	protein coding	AT3G61900	8.23667	9.6336	9.89517	0.226012	0.264663	0.8736	0.842046		2.99854	15.404	18.1418	2.36097	2.59698	0.016733	0.0083806	xrn4 UP
AT3G61970	protein coding	AT3G61970	8.27363	8.48825	8.70062	0.0369453	0.0725964	0.977099	0.950119		9.53149	19.4857	20.7876	1.03164	1.12495	0.00961309	0.00308204	xrn4 UP
AT3G62220	protein coding	AT3G62220	9.02321	9.1552	10.2752	0.0209506	0.18746	0.986324	0.804725		4.31295	13.8584	13.9223	1.68402	1.69065	0.000589813	0.000589813	xrn4 UP
AT4G00270	protein coding	AT4G00270	38.4216	38.6348	39.6297	0.00798387	0.0446635	0.99365	0.968943		9.19175	18.5284	15.8364	1.01133	0.784836	0.00767169	0.0507966	xrn4-5 UP
AT4G01460	protein coding	AT4G01460	23.3838	26.0514	29.085	0.155853	0.314764	0.835535	0.536022		22.7208	43.8012	45.5536	0.946957	1.00355	0.0143185	0.00785041	xrn4-6 UP
AT4G01870	protein coding	AT4G01870	54.8553	36.657	47.0581	-0.581539	-0.221186	0.180386	0.769285		12.4204	25.9447	27.0351	1.06274	1.12213	0.00565221	0.00488416	xrn4 UP
AT4G02440	protein coding	AT4G02440	20.1214	24.3411	23.6854	0.274661	0.235264	0.917411	0.933543		4.76985	10.3294	10.8059	1.11474	1.17981	0.0533812	0.0413151	xrn4-6 UP
AT4G02715	protein coding	AT4G02715	37.8203	63.6608	64.6619	0.751243	0.773754	0.0931179	0.0820475		9.71242	16.2743	22.2493	0.744696	1.19586	0.0827424	0.00266271	xrn4-6 UP
AT4G03420	protein coding	AT4G03420	17.7296	19.2447	24.2467	0.118294	0.451623	0.894627	0.311993		7.25665	15.6234	17.0659	1.10633	1.23374	0.00409997	0.000589813	xrn4 UP
AT4G04614	protein coding	AT4G04614	39.4372	40.2276	40.1892	0.0286291	0.0272499	0.980912	0.982057		8.75026	15.2028	18.4367	0.796941	1.07518	0.0778027	0.0123387	xrn4-6 UP
AT4G05010	protein coding	AT4G05010	5.73408	6.30195	6.61119	0.136236	0.205346	0.937024	0.893182		6.30964	17.8582	15.391	1.50095	1.28646	0.00943766	0.0314757	xrn4 UP
AT4G06536	protein coding	AT4G06536	11.3158	14.4285	18.629	0.350581	0.719204	0.664272	0.203726		6.11478	12.8929	16.1559	1.0762	1.40169	0.0804133	0.0193933	xrn4-6 UP
AT4G08240	protein coding	AT4G08240	22.8163	26.7977	23.8905	0.232049	0.066374	0.745524	0.958046		5.44902	12.0296	11.8136	1.14252	1.11639	0.0456218	0.0536439	xrn4-5 UP
AT4G09350	protein coding	AT4G09350	51.4556	51.3574	57.8527	-0.00275747	0.169056	0.99703	0.817902		15.0858	28.5375	32.5604	0.919668	1.10993	0.0271231	0.00488416	xrn4-6 UP
AT4G11211	protein coding	AT4G11211	95.3005	118.844	112.358	0.318516	0.237542	0.540767	0.699162		12.4897	21.283	28.3172	0.768965	1.18094	0.149891	0.0198652	xrn4-6 UP
AT4G12390	protein coding	AT4G12390	32.743	36.5653	43.0686	0.159286	0.39545	0.832909	0.407471		14.5005	25.7168	30.8964	0.826609	1.09134	0.0429318	0.00488416	xrn4-6 UP
AT4G12480	protein coding	AT4G12480	68.1223	57.1692	35.0126	-0.252889	-0.960251	0.71555	0.0245995	xrn4-6 DOWN	10.8439	25.2127	13.3295	1.21727	0.297739	0.00370066	0.645365	xrn4-5 UP
AT4G12545	protein coding	AT4G12545	4.46086	12.7462	7.24566	1.51467	0.699794	0.011156	0.308262	xrn4-5 UP	0.652003	1.47846	0.987975	1.18115	0.599596	0.425983	0.801741
AT4G12550	protein coding	AT4G12550	23.5921	53.4353	29.0235	1.17949	0.29892	0.00527222	0.602513	xrn4-5 UP	3.19382	5.83264	3.91049	0.868867	0.292067	0.205822	0.812517
AT4G12690	protein coding	AT4G12690	8.01316	11.5507	11.3096	0.527536	0.497105	0.253277	0.289154		7.32525	14.0877	15.8139	0.943488	1.11025	0.0236964	0.00621645	xrn4-6 UP
AT4G13160	protein coding	AT4G13160	13.5068	14.5925	14.1028	0.111544	0.0622983	0.90615	0.955404		5.66128	11.4417	11.2427	1.0151	0.989781	0.0320487	0.0362893	xrn4-5 UP
AT4G13340	protein coding	AT4G13340	47.4945	73.5215	61.7442	0.630406	0.378542	0.165863	0.52922		4.21908	10.3314	12.5977	1.29204	1.57817	0.00308204	0.000589813	xrn4 UP
AT4G14270	protein coding	AT4G14270	197.662	226.156	202.128	0.194287	0.0322329	0.804677	0.979366		29.7824	67.3155	84.1767	1.17648	1.49896	0.00201737	0.000313744	xrn4 UP
AT4G14740	protein coding	AT4G14740	42.4541	47.4816	55.3827	0.161463	0.383529	0.84257	0.463448		14.1132	26.0493	28.7392	0.884199	1.02598	0.0206416	0.00565221	xrn4-6 UP
AT4G14930	protein coding	AT4G14930	17.1441	21.0292	22.924	0.294682	0.419149	0.62387	0.411634		5.08776	9.16522	11.5799	0.84914	1.18652	0.0477503	0.00409997	xrn4-6 UP
AT4G14990	protein coding	AT4G14990	16.2593	20.1671	21.5215	0.310734	0.40451	0.591665	0.436879		6.87144	13.0468	14.1939	0.925013	1.04659	0.016894	0.00565221	xrn4-6 UP
AT4G15990	protein coding	AT4G15990	16.7238	31.3586	47.1438	0.906957	1.49517	0.0926523	0.00308204	xrn4 UP	0.814716	4.27755	7.07485	2.39242	3.11833	0.122673	0.0703504
AT4G36850	protein coding	AT4G36850	56.1343	69.6121	107.434	0.310454	0.936496	0.570458	0.0391653	xrn4-6 UP	24.9954	45.8427	67.2446	0.87503	1.42776	0.0230917	0.000313744	xrn4-6 UP
AT4G16141	protein coding	AT4G16141	47.3303	45.074	42.3668	-0.0704704	-0.159832	0.948202	0.839733		27.3881	98.2904	85.5761	1.8435	1.64366	0.000313744	0.000313744	xrn4 UP
AT4G16490	protein coding	AT4G16490	68.2423	68.7955	83.0467	0.0116479	0.283256	0.992198	0.656439		31.0319	63.1781	59.9255	1.02567	0.949415	0.013831	0.0217191	xrn4-5 UP
AT4G16695	protein coding	AT4G16695	39.2662	41.9702	36.2488	0.0960777	-0.115353	0.93928	0.922311		4.29973	11.1858	13.9489	1.37935	1.69783	0.0519616	0.0149699	xrn4-6 UP
AT4G16790	protein coding	AT4G16790	6.94798	10.9096	11.1259	0.650938	0.679259	0.120404	0.100298		4.63188	14.3093	13.8308	1.62729	1.57821	0.000589813	0.000589813	xrn4 UP
AT4G16880	protein coding	AT4G16880	44.165	46.0603	38.8154	0.0606216	-0.186271	0.954988	0.78438		6.24919	12.4223	14.552	0.991192	1.21948	0.0343475	0.00785041	xrn4-6 UP
AT4G17245	protein coding	AT4G17245	104.789	143.355	169.936	0.452101	0.697502	0.332216	0.118674		13.9026	38.1577	45.8703	1.45662	1.72221	0.00133303	0.000313744	xrn4 UP
AT4G17900	protein coding	AT4G17900	39.1229	52.0655	44.9773	0.412315	0.201184	0.385612	0.768817		11.3305	23.5486	20.4074	1.05543	0.848878	0.00785041	0.0364295	xrn4-5 UP
AT4G18380	protein coding	AT4G18380	13.8781	15.644	16.6197	0.172795	0.260078	0.816457	0.655386		7.08314	18.4129	20.3986	1.37826	1.52601	0.000313744	0.000313744	xrn4 UP
AT4G19420	protein coding	AT4G19420	26.8967	34.9006	45.8352	0.375825	0.769027	0.46098	0.0752161		8.93323	13.4408	18.7986	0.589362	1.07337	0.170369	0.00584292	xrn4-6 UP
AT4G20300	protein coding	AT4G20300	42.6704	49.4293	48.4652	0.21213	0.183715	0.759369	0.799591		28.5352	52.6261	58.8356	0.883035	1.04395	0.0227843	0.00602785	xrn4-6 UP
AT4G21192	protein coding	AT4G21192	35.5326	32.3093	35.7186	-0.137196	0.00753165	0.890358	0.994316		7.24939	15.7879	12.5548	1.12289	0.792312	0.0379275	0.182278	xrn4-5 UP
AT4G21215	protein coding	AT4G21215	47.5834	46.3506	45.2104	-0.0378713	-0.0738032	0.974578	0.944563		11.4547	24.6435	26.3917	1.10526	1.20414	0.00409997	0.00156493	xrn4 UP
AT4G21510	protein coding	AT4G21510	12.2838	15.0881	19.0436	0.296654	0.632555	0.607759	0.145648		5.63646	10.3572	13.88	0.877778	1.30015	0.0652023	0.00266271	xrn4-6 UP
AT4G38960	protein coding	AT4G38960	7.06393	9.65593	14.4086	0.450943	1.02839	0.435243	0.0181517	xrn4-6 UP	6.13502	6.11523	7.59793	-0.0046621	0.308538	0.995798	0.671782
AT4G22190	protein coding	AT4G22190	27.6864	36.2526	35.6957	0.388909	0.366574	0.414342	0.451597		18.4938	37.5361	40.1001	1.02124	1.11657	0.00658567	0.00266271	xrn4 UP
AT4G22485	protein coding	AT4G22485	322.63	152.04	192.901	-1.08544	-0.742018	0.0263824	0.166055	xrn4-5 DOWN	4.78966	2.04023	3.2248	-1.23119	-0.570713	0.0157801	0.279047	xrn4-5 DOWN
AT4G22820	protein coding	AT4G22820	30.166	34.4035	34.1231	0.189636	0.177828	0.787543	0.804041		7.45504	18.0868	17.6559	1.27865	1.24386	0.00266271	0.00390153	xrn4 UP
AT4G23870	protein coding	AT4G23870	21.0878	44.6951	49.1263	1.08371	1.22009	0.00565221	0.00370066	xrn4 UP	9.18245	19.2489	21.6333	1.06783	1.2363	0.0183091	0.00488416	xrn4 UP
AT4G23880	protein coding	AT4G23880	9.81953	13.5127	13.5979	0.460595	0.469662	0.419378	0.397709		7.92272	45.5921	48.5035	2.52472	2.61402	0.000313744	0.000313744	xrn4 UP
AT4G24060	protein coding	AT4G24060	21.6904	27.5946	24.0138	0.347331	0.14681	0.490655	0.851838		10.0082	20.8026	20.7041	1.05558	1.04874	0.00565221	0.00370066	xrn4 UP
AT4G24590	protein coding	AT4G24590	12.2847	13.4231	13.7828	0.127857	0.166008	0.888964	0.833144		5.86724	11.601	12.4672	0.983501	1.08739	0.0394089	0.016894	xrn4-6 UP
AT4G24805	protein coding	AT4G24805	13.7673	17.1066	17.0839	0.313312	0.311394	0.959128	0.945881		9.42562	34.2209	37.3438	1.86022	1.98621	0.0316205	0.0214109	xrn4 UP
AT4G25225	protein coding	AT4G25225	25.2486	36.3888	39.5259	0.527294	0.646595	0.384684	0.239715		8.37456	21.0442	24.747	1.32934	1.56317	0.0340675	0.0126728	xrn4 UP
AT4G25610	protein coding	AT4G25610	6.43269	6.37739	6.08468	-0.0124578	-0.0802405	0.993906	0.968101		6.97975	16.1103	16.3673	1.20674	1.22957	0.0392682	0.0423862	xrn4 UP
AT4G25780	protein coding	AT4G25780	9.68295	10.0685	11.6485	0.0563357	0.266628	0.968776	0.722371		4.75143	12.0758	15.2947	1.34569	1.68659	0.00995856	0.000847892	xrn4 UP
AT4G26230	protein coding	AT4G26230	164.817	153.822	159.159	-0.0996036	-0.0503989	0.932196	0.970252		24.1974	53.7	50.2413	1.15007	1.05402	0.00658567	0.0133398	xrn4 UP
AT4G27280	protein coding	AT4G27280	71.8263	359.648	90.0013	2.324	0.325433	0.000313744	0.583148	xrn4-5 UP	22.8356	62.5972	39.0463	1.45482	0.773903	0.000313744	0.0577057	xrn4-5 UP
AT4G27840	protein coding	AT4G27840	9.84865	11.6157	12.2678	0.238074	0.316878	0.705662	0.57822		6.492	17.176	16.939	1.40366	1.38361	0.00133303	0.00156493	xrn4 UP
AT4G28180	protein coding	AT4G28180	15.0675	18.4909	17.1775	0.295382	0.189081	0.6122	0.80133		3.50762	11.0509	10.7292	1.65559	1.61298	0.00390153	0.00488416	xrn4 UP
AT4G28240	protein coding	AT4G28240	50.9947	62.9476	73.9919	0.303804	0.537018	0.733258	0.403229		11.9866	24.8859	34.5351	1.05391	1.52664	0.0685109	0.0054634	xrn4-6 UP
AT5G01520	protein coding	AT5G01520	15.2668	23.8315	26.7255	0.642468	0.80782	0.12073	0.0381994	xrn4-6 UP	7.46405	18.0676	21.5569	1.27538	1.53012	0.00201737	0.000313744	xrn4 UP
AT4G28310	protein coding	AT4G28310	13.8116	13.5262	13.5428	-0.0301236	-0.0283544	0.98653	0.988025		8.85934	22.1733	17.6237	1.32355	0.992242	0.013831	0.108378	xrn4-5 UP
AT4G29780	protein coding	AT4G29780	7.34005	25.479	8.63395	1.79545	0.23423	0.000313744	0.731364	xrn4-5 UP	3.7384	6.66549	3.54694	0.834291	-0.0758457	0.0931179	0.95481
AT4G29950	protein coding	AT4G29950	16.9102	20.0391	23.5742	0.244926	0.479313	0.750547	0.404956		13.5235	25.624	28.4044	0.922034	1.07065	0.0285758	0.00767169	xrn4-6 UP
AT4G30410	protein coding	AT4G30410	18.6514	15.62	14.4737	-0.255892	-0.365849	0.70719	0.529797		6.81538	16.3893	17.354	1.26588	1.34841	0.00873692	0.00468938	xrn4 UP
AT4G30630	protein coding	AT4G30630	14.2942	18.6163	17.6842	0.38114	0.30703	0.430333	0.567664		3.89778	10.5081	10.6879	1.43079	1.45525	0.00133303	0.00133303	xrn4 UP
AT4G30650	protein coding	AT4G30650	332.518	297.64	246.992	-0.159867	-0.428969	0.849868	0.447329		24.9456	48.0562	54.3273	0.945938	1.12289	0.0218722	0.00749444	xrn4-6 UP
AT4G30710	protein coding	AT4G30710	11.6775	13.414	11.5701	0.200003	-0.0133318	0.775135	0.990377		6.87985	15.2281	16.0689	1.14629	1.22382	0.00179383	0.000313744	xrn4 UP
AT4G30996	protein coding	AT4G30996	26.1716	33.0348	28.0851	0.335986	0.101805	0.519605	0.914963		5.12398	10.7952	11.1175	1.07505	1.1175	0.0316205	0.0275516	xrn4 UP
AT4G31510	protein coding	AT4G31510	31.7086	41.1985	38.8881	0.377719	0.294455	0.451007	0.593131		11.2864	28.0302	32.2366	1.3124	1.51411	0.00245028	0.000313744	xrn4 UP
AT4G32020	protein coding	AT4G32020	143.208	267.62	225.718	0.902076	0.656414	0.0423862	0.171646	xrn4-5 UP	35.6643	97.1018	113.083	1.44502	1.66483	0.000313744	0.000313744	xrn4 UP
AT4G32480	protein coding	AT4G32480	30.6607	64.3505	83.6576	1.06956	1.4481	0.0044934	0.000313744	xrn4 UP	11.0245	21.0549	25.2944	0.933442	1.19811	0.0279881	0.00245028	xrn4-6 UP
AT4G33150	protein coding	AT4G33150	21.1908	23.3121	25.2639	0.137642	0.253638	0.894189	0.738002		4.96988	11.518	9.58427	1.21261	0.947459	0.00370066	0.0230917	xrn4-5 UP
AT4G33467	protein coding	AT4G33467	26.017	43.9178	38.4523	0.755351	0.563616	0.0725442	0.210197		7.29256	20.5403	25.1972	1.49396	1.78877	0.00602785	0.00133303	xrn4 UP
AT4G33550	protein coding	AT4G33550	28.6683	66.6602	63.5473	1.21737	1.14837	0.000847892	0.00223638	xrn4 UP	2.13684	3.57173	5.80242	0.741146	1.44118	0.48958	0.0872022
AT4G33890	protein coding	AT4G33890	16.05	16.5448	17.646	0.0438104	0.13677	0.968167	0.874762		4.92862	12.0361	13.6183	1.28812	1.46629	0.00223638	0.000313744	xrn4 UP
AT4G33920	protein coding	AT4G33920	24.4432	32.754	25.5501	0.422237	0.063897	0.38583	0.952401		14.7492	33.1377	29.425	1.16784	0.996404	0.00223638	0.00961309	xrn4-5 UP
AT4G34560	protein coding	AT4G34560	21.8694	24.0695	22.9247	0.138289	0.0679869	0.864202	0.948965		7.66363	15.6115	19.9188	1.02651	1.37803	0.016733	0.00156493	xrn4 UP
AT4G34750	protein coding	AT4G34750	7.90706	10.4752	8.80727	0.40576	0.155554	0.512699	0.885919		7.52904	16.9273	15.2548	1.16881	1.01872	0.00873692	0.0241468	xrn4 UP
AT4G34760	protein coding	AT4G34760	48.4755	45.9036	41.4624	-0.0786488	-0.225454	0.939853	0.717613		36.2961	172.143	148.842	2.24572	2.0359	0.000313744	0.000313744	xrn4 UP
AT4G35160	protein coding	AT4G35160	16.6124	21.0829	22.5526	0.343816	0.441037	0.491245	0.329767		5.51913	10.8286	14.97	0.972332	1.43956	0.0266809	0.000589813	xrn4-6 UP
AT4G35510	protein coding	AT4G35510	13.5273	12.784	14.2054	-0.0815295	0.0705711	0.939765	0.947336		6.2132	14.5745	16.2069	1.23004	1.3832	0.00266271	0.00109433	xrn4 UP
AT4G35750	protein coding	AT4G35750	114.26	155.106	174.116	0.440937	0.607729	0.372379	0.175926		37.5569	65.7327	77.473	0.807531	1.04461	0.0454949	0.00565221	xrn4-6 UP
AT4G36010	protein coding	AT4G36010	12.0615	14.8652	10.3831	0.30153	-0.216168	0.601475	0.762118		5.54647	11.8013	8.08465	1.0893	0.543616	0.0141592	0.292122	xrn4-5 UP
AT4G36040	protein coding	AT4G36040	155.315	165.965	176.579	0.0956858	0.185123	0.929747	0.826136		33.6377	77.3072	84.982	1.20052	1.33708	0.00133303	0.000313744	xrn4 UP
AT5G02020	protein coding	AT5G02020	24.2102	37.8289	54.5235	0.643875	1.17126	0.134537	0.00602785	xrn4-6 UP	6.72006	15.3204	23.5086	1.18891	1.80664	0.00602785	0.000313744	xrn4 UP
AT4G37090	protein coding	AT4G37090	23.7155	19.5172	21.6293	-0.281083	-0.132846	0.664011	0.895292		7.54039	16.0375	14.2625	1.08874	0.919518	0.0214109	0.0591053	xrn4-5 UP
AT4G37180	protein coding	AT4G37180	50.5845	61.22	72.0193	0.275308	0.509689	0.638458	0.253909		45.3191	89.6173	107.167	0.983659	1.24166	0.0123387	0.00133303	xrn4-6 UP
AT4G37240	protein coding	AT4G37240	10.1005	22.0376	9.17155	1.12554	-0.139184	0.0201759	0.907229	xrn4-5 UP	1.07796	1.67	0.924693	0.631547	-0.221251	0.654962	0.941051
AT4G37520	protein coding	AT4G37520	29.3062	36.0676	26.6293	0.299497	-0.138195	0.579345	0.863368		4.36517	10.0429	8.32288	1.20206	0.931046	0.00995856	0.0504005	xrn4-5 UP
AT4G38060	protein coding	AT4G38060	18.2548	22.3833	24.7329	0.294151	0.438156	0.609549	0.365535		7.69957	13.8459	17.1127	0.846604	1.15221	0.0735257	0.0120014	xrn4-6 UP
AT4G38840	protein coding	SAUR14	68.6772	37.2877	58.0298	-0.881132	-0.243038	0.0256472	0.711778	xrn4-5 DOWN	103.223	168.485	215.169	0.706852	1.0597	0.0858029	0.004296	xrn4-6 UP
AT5G10930	protein coding	AT5G10930	11.5566	17.1627	22.5921	0.570556	0.9671	0.169493	0.00978401	xrn4-6 UP	9.17423	23.3381	29.6335	1.34703	1.69157	0.000313744	0.000313744	xrn4 UP
AT4G39770	protein coding	AT4G39770	10.6773	11.7534	10.8632	0.138537	0.0249135	0.872192	0.983533		7.3697	16.6911	17.8275	1.1794	1.27442	0.00370066	0.00109433	xrn4 UP
AT4G39840	protein coding	AT4G39840	40.2814	54.8095	48.4142	0.444311	0.265317	0.35777	0.650904		11.3168	30.6146	31.6785	1.43576	1.48504	0.000313744	0.000313744	xrn4 UP
AT4G39900	protein coding	AT4G39900	32.7521	40.1855	38.2014	0.295084	0.222037	0.588539	0.731762		8.48343	28.616	25.8652	1.7541	1.60829	0.000313744	0.000313744	xrn4 UP
AT4G40060	protein coding	AT4G40060	38.9943	45.4104	45.3312	0.219759	0.217241	0.737214	0.730638		18.7155	42.901	45.2785	1.19678	1.27459	0.00133303	0.000847892	xrn4 UP
AT5G22390	protein coding	AT5G22390	9.71204	14.9948	17.8753	0.626612	0.880121	0.154204	0.0347658	xrn4-6 UP	3.28245	12.0518	10.9183	1.8764	1.7339	0.000313744	0.000313744	xrn4 UP
AT5G01712	protein coding	AT5G01712	39.6774	55.3296	47.6442	0.479735	0.263984	0.309148	0.658957		14.1786	30.7388	27.7282	1.11635	0.967638	0.00156493	0.00891412	xrn4-5 UP
AT5G01790	protein coding	AT5G01790	26.7521	33.4852	29.8401	0.323875	0.157602	0.561156	0.849259		3.80991	8.6863	10.0198	1.18899	1.39503	0.0337853	0.0123387	xrn4 UP
AT5G39610	protein coding	AT5G39610	7.87838	11.135	16.4568	0.499131	1.06271	0.37068	0.0211063	xrn4-6 UP	3.59457	4.46886	9.13967	0.314089	1.34632	0.69865	0.00676771
AT5G47610	protein coding	AT5G47610	14.4443	23.3434	39.4512	0.692508	1.44956	0.133444	0.00109433	xrn4-6 UP	4.0144	6.21795	8.56207	0.631257	1.09278	0.36623	0.0650776
AT5G02480	protein coding	AT5G02480	70.5819	89.5752	86.4353	0.343801	0.292323	0.551033	0.644782		26.6751	60.5292	65.99	1.18214	1.30675	0.00287561	0.000847892	xrn4 UP
AT5G03050	protein coding	AT5G03050	21.7577	26.5013	21.1292	0.284542	-0.0422886	0.612595	0.970687		8.2647	17.3966	12.2101	1.07377	0.563036	0.0214109	0.310303	xrn4-5 UP
AT5G03110	protein coding	AT5G03110	4.49714	4.19976	3.49202	-0.0986998	-0.364946	0.943218	0.645389		3.63977	9.89673	10.1357	1.44311	1.47753	0.00370066	0.00287561	xrn4 UP
AT5G03230	protein coding	AT5G03230	38.0184	46.5344	62.0005	0.291601	0.705582	0.591732	0.0785173		35.8742	75.6197	82.1599	1.07582	1.19549	0.00370066	0.000313744	xrn4 UP
AT5G03350	protein coding	AT5G03350	19.4204	12.3883	9.09222	-0.648596	-1.09487	0.137653	0.0141592	xrn4-6 DOWN	1.51255	2.57361	4.2384	0.766814	1.48654	0.379014	0.0444209
AT5G04150	protein coding	AT5G04150	15.2839	18.6398	23.9254	0.286375	0.64653	0.664383	0.176411		6.22346	10.3862	14.1725	0.738883	1.1873	0.217284	0.0300275	xrn4-6 UP
AT5G04340	protein coding	AT5G04340	11.1523	20.8733	11.3133	0.90432	0.0206773	0.0278409	0.986971	xrn4-5 UP	5.18925	13.9636	12.3068	1.42807	1.24586	0.00507861	0.0144844	xrn4 UP
AT5G04760	protein coding	AT5G04760	21.1438	31.6348	27.8722	0.581276	0.398591	0.598964	0.813757		9.18405	20.3322	19.8302	1.14656	1.1105	0.0181517	0.0217191	xrn4 UP
AT5G05250	protein coding	AT5G05250	103.477	111.257	150.29	0.104577	0.538438	0.91778	0.283688		5.72188	14.549	15.0541	1.34636	1.3956	0.0054634	0.004296	xrn4 UP
AT5G07580	protein coding	AT5G07580	53.0096	66.7286	38.3846	0.332051	-0.465726	0.552722	0.325373		20.2314	58.924	48.6216	1.54226	1.265	0.000313744	0.000847892	xrn4 UP
AT5G08320	protein coding	AT5G08320	18.389	17.8616	16.909	-0.0419802	-0.121048	0.974325	0.911613		4.11497	11.9665	9.34636	1.54004	1.18352	0.00856079	0.0486855	xrn4 UP
AT5G08350	protein coding	AT5G08350	8.92916	12.5002	9.48455	0.48535	0.0870555	0.368737	0.944216		5.68631	14.2293	14.7117	1.3233	1.3714	0.00658567	0.00507861	xrn4 UP
AT5G08520	protein coding	AT5G08520	64.1324	74.0011	69.9418	0.206494	0.125104	0.775895	0.895488		30.811	67.1075	68.0685	1.12303	1.14354	0.00370066	0.00370066	xrn4 UP
AT5G08560	protein coding	AT5G08560	40.2849	48.9894	51.0638	0.28223	0.34206	0.639463	0.545196		13.5168	29.6447	26.7803	1.13302	0.986417	0.00179383	0.00749444	xrn4-5 UP
AT5G08770	protein coding	AT5G08770	9.72997	13.8957	14.0473	0.514127	0.52979	0.316912	0.305392		5.75836	12.5301	10.4971	1.12167	0.866262	0.0212588	0.0874164	xrn4-5 UP
AT5G09380	protein coding	AT5G09380	10.0249	11.4	12.079	0.185445	0.268912	0.844116	0.730802		9.40447	17.8032	20.2196	0.920718	1.10434	0.0493493	0.0151331	xrn4-6 UP
AT5G09820	protein coding	AT5G09820	18.405	19.4803	17.7386	0.081916	-0.0532097	0.941404	0.966478		11.9686	26.0375	22.4853	1.12134	0.90973	0.0044934	0.0284274	xrn4-5 UP
AT5G10150	protein coding	AT5G10150	14.7489	17.5779	20.3775	0.253157	0.466369	0.665596	0.28758		6.35452	10.4407	12.975	0.716369	1.02988	0.101676	0.0131733	xrn4-6 UP
AT5G10625	protein coding	AT5G10625	2.63858	5.83178	6.51759	1.14417	1.30458	0.0622638	0.027255	xrn4 UP	0.420136	1.02583	1.90058	1.28786	2.17751	0.296424	0.0551869
AT5G10650	protein coding	AT5G10650	11.9524	13.77	14.632	0.204229	0.29183	0.762176	0.595499		6.65903	12.0704	14.0738	0.858087	1.07963	0.0323426	0.00695241	xrn4-6 UP
AT5G10750	protein coding	AT5G10750	9.80363	11.5836	10.7041	0.24069	0.126774	0.717483	0.894451		4.57523	8.76457	11.1016	0.937839	1.27885	0.046022	0.00658567	xrn4-6 UP
AT5G49700	protein coding	AT5G49700	4.49885	5.78702	11.3784	0.363265	1.33867	0.688572	0.0154594	xrn4-6 UP	2.09649	4.1496	7.22002	0.984997	1.78403	0.183546	0.0109839
AT5G10960	protein coding	AT5G10960	144.569	180.99	178.796	0.324151	0.306556	0.573228	0.605141		42.2687	95.1651	90.7806	1.17084	1.10279	0.00390153	0.00468938	xrn4 UP
AT5G11090	protein coding	AT5G11090	17.9181	23.5402	27.3299	0.393715	0.609067	0.420265	0.143191		15.4568	25.6248	33.308	0.729302	1.10763	0.0712029	0.00287561	xrn4-6 UP
AT5G11550	protein coding	AT5G11550	35.0611	33.4687	32.0733	-0.0670586	-0.128498	0.949748	0.878919		8.14547	22.0772	20.6259	1.43849	1.34039	0.000313744	0.000313744	xrn4 UP
AT5G11600	protein coding	AT5G11600	22.0283	25.0354	23.8549	0.184609	0.114925	0.786881	0.895386		5.5502	10.9384	11.4264	0.978787	1.04176	0.0456218	0.0310408	xrn4-6 UP
AT5G12050	protein coding	AT5G12050	14.3624	13.7931	11.4623	-0.0583459	-0.325393	0.958183	0.528787		7.85985	20.8975	22.7881	1.41076	1.53571	0.000847892	0.000313744	xrn4 UP
AT5G12900	protein coding	AT5G12900	13.2204	14.4826	13.3114	0.131559	0.00989893	0.874158	0.992451		9.66644	22.9013	19.7836	1.24438	1.03325	0.00133303	0.0054634	xrn4 UP
AT5G13210	protein coding	AT5G13210	8.7124	6.37134	12.6171	-0.451474	0.534237	0.451007	0.360737		12.5711	4.91415	10.1952	-1.3551	-0.302231	0.00349803	0.695422	xrn4-5 DOWN
AT5G14540	protein coding	AT5G14540	45.837	48.0201	48.0163	0.0671259	0.0670126	0.95494	0.954664		4.53586	9.04661	10.1209	0.996003	1.15789	0.016894	0.00329099	xrn4-6 UP
AT5G14920	protein coding	AT5G14920	218.108	183.564	157.233	-0.248755	-0.472135	0.716752	0.342169		5.10548	7.79354	11.0411	0.610234	1.11277	0.300564	0.0211063	xrn4-6 UP
AT5G15190	protein coding	AT5G15190	12.1439	16.6943	15.5704	0.459125	0.358583	0.420833	0.569416		5.86253	21.1933	17.5631	1.85401	1.58295	0.000847892	0.00329099	xrn4 UP
AT5G15260	protein coding	AT5G15260	14.0302	15.4978	15.1569	0.143521	0.111438	0.863286	0.908907		5.98733	14.4067	12.8574	1.26675	1.10261	0.00179383	0.00909064	xrn4 UP
AT5G15500	protein coding	AT5G15500	5.06296	8.80256	11.3792	0.797942	1.16835	0.079594	0.00507861	xrn4-6 UP	0.903489	4.08409	3.78345	2.17643	2.06612	0.00223638	0.00409997
AT5G15520	protein coding	AT5G15520	25.6879	31.1236	31.9888	0.276917	0.316477	0.657749	0.607206		4.03681	9.79359	14.1063	1.27862	1.80505	0.0344884	0.00308204	xrn4 UP
AT5G15880	protein coding	AT5G15880	16.9532	18.7495	17.6991	0.145288	0.0621172	0.871168	0.959579		5.14169	10.585	9.38511	1.04171	0.86813	0.0364295	0.0863876	xrn4-5 UP
AT5G16110	protein coding	AT5G16110	135.76	165.016	160.957	0.28155	0.245616	0.652569	0.712322		26.7508	114.586	118.201	2.09878	2.14359	0.000313744	0.000313744	xrn4 UP
AT5G17600	protein coding	AT5G17600	10.8907	12.6196	15.1343	0.212567	0.474732	0.747226	0.295068		6.84274	18.7746	19.7113	1.45613	1.52638	0.000589813	0.000313744	xrn4 UP
AT5G18030	protein coding	SAUR21	19.7226	12.8207	15.588	-0.621378	-0.339415	0.277246	0.639797		22.2238	53.2834	59.7735	1.26158	1.4274	0.00266271	0.000847892	xrn4 UP
AT5G18060	protein coding	SAUR23	6.46436	6.08023	6.32389	-0.0883828	-0.0316965	0.958884	0.986195		8.70416	18.1809	14.7143	1.06265	0.757447	0.0497448	0.207302	xrn4-5 UP
AT5G18080	protein coding	SAUR24	23.4137	12.5079	16.8704	-0.904511	-0.472859	0.287083	0.640706		15.2973	30.2868	41.2996	0.985413	1.43285	0.184322	0.0413151	xrn4-6 UP
AT5G18130	protein coding	AT5G18130	37.4824	41.2843	45.8833	0.139383	0.291756	0.865733	0.612714		10.4183	19.2146	22.8699	0.88308	1.13433	0.0275516	0.00390153	xrn4-6 UP
AT5G18310	protein coding	AT5G18310	30.3583	34.7512	29.8981	0.194974	-0.0220334	0.776507	0.984168		7.57779	17.8297	16.7229	1.23443	1.14197	0.0054634	0.00978401	xrn4 UP
AT5G18600	protein coding	AT5G18600	113.07	118.831	111.905	0.0716928	-0.0149402	0.946617	0.989611		23.0527	47.7779	44.269	1.05141	0.941364	0.00926615	0.0223256	xrn4-5 UP
AT5G19120	protein coding	AT5G19120	128.306	174.984	213.242	0.447639	0.73291	0.389222	0.120837		27.14	50.8175	72.8024	0.904903	1.42356	0.0271231	0.00109433	xrn4-6 UP
AT5G19190	protein coding	AT5G19190	282.153	345.458	406.589	0.292032	0.527093	0.627645	0.280351		111.757	307.437	386.042	1.45993	1.7884	0.000313744	0.000313744	xrn4 UP
AT5G19290	protein coding	AT5G19290	93.7741	93.5111	92.7186	-0.0040526	-0.0163313	0.995757	0.988891		12.9384	30.1751	29.3922	1.2217	1.18377	0.00109433	0.00156493	xrn4 UP
AT5G20885	protein coding	AT5G20885	24.5577	29.7993	25.3269	0.279104	0.044492	0.638835	0.970648		36.5056	214.834	203.125	2.55703	2.47617	0.000313744	0.000313744	xrn4 UP
AT5G21940	protein coding	AT5G21940	200.674	236.447	249.443	0.236662	0.313853	0.763025	0.627933		74.554	201.881	242.121	1.43715	1.69937	0.00179383	0.000313744	xrn4 UP
AT5G52250	protein coding	AT5G52250	3.7909	5.02756	8.14593	0.407318	1.10354	0.532591	0.026831	xrn4-6 UP	2.07277	3.91724	4.83903	0.918279	1.22316	0.119854	0.0329177
AT5G23760	protein coding	AT5G23760	47.4157	54.3763	58.5225	0.197615	0.303627	0.777349	0.567829		7.36066	15.1295	16.7526	1.03945	1.18648	0.054032	0.0245995	xrn4-6 UP
AT5G23840	protein coding	AT5G23840	3.12768	8.57576	6.38397	1.45517	1.02936	0.0143185	0.0973485	xrn4 UP	0.834759	1.35596	1.39702	0.699885	0.742919	0.600222	0.531959
AT5G24460	protein coding	AT5G24460	48.0918	46.3394	48.7876	-0.0535495	0.0207233	0.96362	0.985787		6.83058	11.7181	15.9923	0.778661	1.2273	0.0846267	0.00308204	xrn4-6 UP
AT5G24890	protein coding	AT5G24890	101.361	143.652	164.774	0.503078	0.700996	0.295158	0.101099		71.9474	157.337	176.295	1.12884	1.29298	0.00488416	0.00156493	xrn4 UP
AT5G25190	protein coding	AT5G25190	28.1053	32.5252	28.0392	0.210715	-0.00339733	0.746952	0.996913		8.66335	18.6264	24.3781	1.10435	1.49259	0.0120014	0.00109433	xrn4 UP
AT5G25240	protein coding	AT5G25240	16.5715	39.5577	34.0977	1.25525	1.04097	0.00602785	0.0206416	xrn4 UP	3.38279	3.96903	4.55162	0.230572	0.428168	0.885953	0.691786
AT5G25840	protein coding	AT5G25840	76.9945	62.2257	63.9743	-0.307244	-0.267262	0.56108	0.6526		14.5648	33.4957	36.7192	1.20149	1.33405	0.00308204	0.000313744	xrn4 UP
AT5G26290	protein coding	AT5G26290	10.6191	30.4784	30.5213	1.52113	1.52316	0.000313744	0.000313744	xrn4 UP	8.3139	8.46366	9.45289	0.0257556	0.185229	0.985761	0.834046
AT5G30495	protein coding	AT5G30495	24.3582	20.338	20.9479	-0.260232	-0.217605	0.680381	0.758012		4.25601	9.82483	11.6631	1.20693	1.45438	0.0229358	0.00565221	xrn4 UP
AT5G37260	protein coding	AT5G37260	26.2975	38.0903	33.1834	0.534497	0.335536	0.320248	0.599993		4.91066	9.22846	11.4043	0.910171	1.21559	0.0926523	0.0141592	xrn4-6 UP
AT5G37480	protein coding	AT5G37480	25.1738	26.4946	24.675	0.0737739	-0.0288739	0.946303	0.981768		6.50814	14.9036	14.8854	1.19534	1.19358	0.0131733	0.0149699	xrn4 UP
AT5G38020	protein coding	AT5G38020	15.9558	33.1753	34.2971	1.05603	1.10401	0.0139971	0.00978401	xrn4 UP	6.39876	12.2562	16.466	0.937644	1.36362	0.0262385	0.000313744	xrn4-6 UP
AT5G39080	protein coding	AT5G39080	35.0487	28.8582	40.1685	-0.280383	0.196704	0.622834	0.781157		9.72878	15.8887	20.176	0.707669	1.05231	0.0780419	0.00468938	xrn4-6 UP
AT3G61890	protein coding	ATHB-12	22.5805	31.5185	49.9498	0.481119	1.1454	0.284537	0.00223638	xrn4-6 UP	9.1441	22.8994	24.7077	1.3244	1.43405	0.00287561	0.00133303	xrn4 UP
AT5G40420	protein coding	AT5G40420	10.3628	28.8073	25.1487	1.47502	1.27907	0.00109433	0.00802595	xrn4 UP	0.248755	2.45607	3.93486	3.30355	3.98351	0.0618858	0.040772
AT5G41080	protein coding	AT5G41080	2.64828	7.60764	5.7592	1.52239	1.12081	0.00329099	0.0263824	xrn4 UP	3.59317	10.2033	6.58516	1.50571	0.873962	0.00133303	0.0682735	xrn4-5 UP
AT5G41400	protein coding	AT5G41400	7.66091	7.36366	6.9081	-0.0570933	-0.149226	0.969063	0.901149		8.69002	29.5416	25.9332	1.76532	1.57737	0.000313744	0.00156493	xrn4 UP
AT5G41560	protein coding	AT5G41560	40.5061	39.6198	40.1294	-0.0319173	-0.013477	0.979081	0.990668		3.66456	10.8501	11.8941	1.566	1.69853	0.023848	0.0126728	xrn4 UP
AT5G41810	protein coding	AT5G41810	18.0271	18.1648	16.4395	0.0109821	-0.133001	0.992141	0.876346		8.9509	16.343	18.825	0.86857	1.07255	0.0297389	0.00695241	xrn4-6 UP
AT5G41920	protein coding	AT5G41920	13.9068	16.4011	13.7252	0.238007	-0.0189583	0.694742	0.986887		7.53956	15.5487	13.2889	1.04424	0.817672	0.00767169	0.0468314	xrn4-5 UP
AT5G42130	protein coding	AT5G42130	40.5897	39.2422	38.643	-0.0487097	-0.0709078	0.966017	0.946113		5.88368	17.9028	18.8865	1.60539	1.68256	0.000313744	0.000313744	xrn4 UP
AT5G42200	protein coding	AT5G42200	3.96226	8.71407	7.9979	1.13702	1.0133	0.047097	0.083093	xrn4 UP	1.85039	4.62463	5.13132	1.32151	1.4715	0.0955244	0.0577057
AT5G42530	protein coding	AT5G42530	515.704	303.782	157.547	-0.763507	-1.71076	0.125654	0.000313744		11.2742	8.81165	12.0186	-0.355537	0.0922504	0.695625	0.95233
AT5G43150	protein coding	AT5G43150	85.4042	110.725	138.346	0.374596	0.695905	0.451927	0.095303		20.571	48.5617	49.6596	1.23921	1.27146	0.00308204	0.00329099	xrn4 UP
AT5G43210	protein coding	AT5G43210	5.57441	6.40793	6.98979	0.201039	0.326429	0.859001	0.691326		3.24234	6.88685	10.179	1.08681	1.65049	0.0716857	0.00349803	xrn4-6 UP
AT5G43460	protein coding	AT5G43460	81.3153	99.9106	104.568	0.297111	0.362848	0.588646	0.472386		15.3683	27.5524	34.1095	0.842219	1.15021	0.0395437	0.00370066	xrn4-6 UP
AT5G44005	protein coding	AT5G44005	28.0167	34.9583	31.7551	0.319346	0.180703	0.543375	0.806406		16.1207	50.805	52.2905	1.65606	1.69764	0.000313744	0.000313744	xrn4 UP
AT5G44060	protein coding	AT5G44060	9.84244	11.0145	9.48316	0.16232	-0.0536489	0.864165	0.968207		4.68883	11.4534	10.9154	1.28847	1.21907	0.0106439	0.0157801	xrn4 UP
AT5G44170	protein coding	AT5G44170	11.0194	12.0274	14.4606	0.126281	0.392081	0.903595	0.504432		5.71257	10.7901	11.6888	0.9175	1.03291	0.0712029	0.0381994	xrn4-6 UP
AT5G44260	protein coding	AT5G44260	14.1988	28.4092	27.1483	1.00059	0.935098	0.0244484	0.0353122	xrn4 UP	3.56502	6.30618	10.352	0.822855	1.53793	0.0856857	0.00109433	xrn4-6 UP
AT5G44860	protein coding	AT5G44860	17.1962	21.4291	20.5064	0.317476	0.253982	0.559135	0.674761		5.11193	10.9774	11.4456	1.1026	1.16285	0.0135033	0.00891412	xrn4 UP
AT5G45100	protein coding	AT5G45100	29.7774	36.4376	25.1992	0.291207	-0.240844	0.601354	0.696667		30.8862	75.282	82.9071	1.28534	1.42453	0.00179383	0.000313744	xrn4 UP
AT5G46170	protein coding	AT5G46170	13.3482	13.1834	14.2515	-0.0179197	0.0944717	0.987362	0.922987		9.97021	18.6079	21.0604	0.900222	1.07883	0.0230917	0.00488416	xrn4-6 UP
AT5G47060	protein coding	AT5G47060	14.3448	12.9508	14.255	-0.14749	-0.00906472	0.872278	0.993597		11.1798	23.3082	21.9526	1.05994	0.973501	0.00926615	0.0154594	xrn4-5 UP
AT5G47070	protein coding	AT5G47070	13.5288	16.2948	13.8207	0.268373	0.0307941	0.63074	0.97902		6.00209	12.307	14.1019	1.03595	1.23236	0.0101289	0.00156493	xrn4 UP
AT5G47230	protein coding	AT5G47230	11.3071	27.2301	9.91417	1.26797	-0.189669	0.000313744	0.813238	xrn4-5 UP	7.77695	17.5583	10.2109	1.17488	0.392834	0.00468938	0.472121	xrn4-5 UP
AT5G47370	protein coding	AT5G47370	21.3501	24.2326	24.8806	0.18271	0.220782	0.802992	0.742326		9.78129	25.5396	21.8945	1.38464	1.16247	0.000313744	0.00201737	xrn4 UP
AT5G47390	protein coding	AT5G47390	39.1195	50.9434	56.9349	0.381007	0.541427	0.444061	0.223193		22.1614	41.7794	48.0598	0.914743	1.11678	0.0179934	0.00390153	xrn4-6 UP
AT5G47435	protein coding	AT5G47435	35.6576	38.1997	37.0068	0.0993522	0.053579	0.922526	0.962782		5.01673	10.2427	9.3009	1.02977	0.890624	0.0490846	0.0965729	xrn4-5 UP
AT5G47450	protein coding	AT5G47450	8.84319	19.0479	17.4934	1.107	0.98417	0.0121696	0.0250449	xrn4 UP	1.49442	2.45627	3.50722	0.716888	1.23074	0.373686	0.0789924
AT2G46680	protein coding	ATHB-7	46.5213	71.6134	99.225	0.62234	1.09281	0.15009	0.00749444	xrn4-6 UP	13.2108	26.3965	28.7459	0.998626	1.12163	0.0130097	0.00640198	xrn4-6 UP
AT5G48110	protein coding	AT5G48110	4.02483	8.29243	8.44343	1.04287	1.0689	0.0214109	0.0175252	xrn4 UP	2.15716	2.12548	1.93401	-0.0213491	-0.157538	0.989503	0.911432
AT5G48490	protein coding	AT5G48490	148.963	170.006	182.577	0.190626	0.293545	0.787596	0.590837		35.461	84.5181	121.192	1.25303	1.77299	0.00156493	0.000313744	xrn4 UP
AT5G48500	protein coding	AT5G48500	21.6107	23.9555	24.4197	0.14861	0.176294	0.855052	0.816575		8.32545	18.1286	18.097	1.12267	1.12015	0.00802595	0.00926615	xrn4 UP
AT5G49400	protein coding	AT5G49400	39.3137	39.4479	40.7553	0.00491899	0.0519578	0.995285	0.963326		18.3027	37.3237	39.2348	1.02803	1.10007	0.00507861	0.00201737	xrn4 UP
AT1G18710	protein coding	AtMYB47	25.0147	34.0099	47.1157	0.443177	0.913433	0.330805	0.0211063	xrn4-6 UP	8.73594	17.5804	34.9895	1.00893	2.00189	0.0193933	0.000313744	xrn4 UP
AT5G50450	protein coding	AT5G50450	45.1542	56.5494	52.5179	0.324651	0.21795	0.545025	0.740702		22.5709	63.0503	57.4407	1.48204	1.34761	0.000589813	0.00109433	xrn4 UP
AT5G51190	protein coding	AT5G51190	21.9217	117.438	27.8574	2.42147	0.345705	0.000313744	0.542752	xrn4-5 UP	10.6053	24.3261	9.82022	1.19771	-0.110964	0.00943766	0.924847	xrn4-5 UP
AT5G51390	protein coding	AT5G51390	16.3084	36.259	29.5973	1.15273	0.859851	0.0444209	0.181432	xrn4-5 UP	6.94523	25.5606	31.1873	1.87983	2.16686	0.00961309	0.00390153	xrn4 UP
AT5G51510	protein coding	AT5G51510	21.5395	22.0492	22.4469	0.0337402	0.0595317	0.979241	0.962699		5.0971	10.5552	11.6975	1.0502	1.19845	0.0593655	0.0236964	xrn4-6 UP
AT5G51670	protein coding	AT5G51670	7.62275	10.04	10.7507	0.397372	0.496043	0.438361	0.284705		5.1064	12.4884	12.3697	1.29021	1.27643	0.000847892	0.00109433	xrn4 UP
AT5G51960	protein coding	AT5G51960	31.7476	36.2764	39.817	0.192382	0.326734	0.787951	0.545196		5.59613	14.5928	14.6121	1.38275	1.38466	0.0123387	0.0126728	xrn4 UP
AT5G52050	protein coding	AT5G52050	2.56421	8.28797	5.0622	1.6925	0.981249	0.000313744	0.0492163	xrn4 UP	2.11655	4.37051	3.77223	1.04608	0.833699	0.0415909	0.126181
AT5G52200	protein coding	AT5G52200	40.395	40.8505	36.4342	0.0161784	-0.148882	0.988604	0.856915		6.31	11.5909	13.6357	0.87728	1.11168	0.0816973	0.0221743	xrn4-6 UP
AT3G15500	protein coding	ATNAC3	3.29538	3.79558	7.64902	0.203876	1.21483	0.850156	0.0141592	xrn4-6 UP	1.71664	3.21275	3.89207	0.90422	1.18095	0.180472	0.0644533
AT5G52370	protein coding	AT5G52370	43.3085	43.4378	43.6699	0.00430338	0.0119897	0.995762	0.991529		6.62678	10.985	15.2378	0.729157	1.20128	0.167889	0.00943766	xrn4-6 UP
AT5G53420	protein coding	AT5G53420	42.1897	40.2477	41.4945	-0.0679829	-0.0239706	0.949495	0.983804		13.9609	28.7682	28.48	1.04308	1.02855	0.0106439	0.011497	xrn4 UP
AT5G53540	protein coding	AT5G53540	23.1227	23.9713	25.5187	0.0520031	0.14225	0.962834	0.85667		8.13487	16.7286	18.2814	1.04012	1.16819	0.00873692	0.00245028	xrn4 UP
AT5G53590	protein coding	AT5G53590	6.59519	10.2778	7.97577	0.640044	0.274211	0.217001	0.717658		4.64436	11.2758	10.4671	1.27968	1.17231	0.00978401	0.0218722	xrn4 UP
AT5G53730	protein coding	AT5G53730	15.4556	20.3561	20.4394	0.397328	0.403219	0.472992	0.470947		2.44468	11.1175	12.7117	2.18512	2.37844	0.00109433	0.000313744	xrn4 UP
AT5G53830	protein coding	AT5G53830	10.2396	19.4482	14.8967	0.92548	0.540833	0.0300275	0.26866	xrn4-5 UP	3.93988	14.0051	14.1063	1.82973	1.84012	0.000313744	0.000313744	xrn4 UP
AT5G54585	protein coding	AT5G54585	48.9954	50.6004	56.917	0.0465015	0.216212	0.968824	0.739623		19.7182	41.3973	48.1962	1.07001	1.28939	0.00749444	0.000847892	xrn4 UP
AT5G56990	protein coding	AT5G56990	2.74398	6.30017	7.81126	1.19912	1.50929	0.0418662	0.0108161	xrn4 UP	0.913915	1.80184	1.80505	0.979339	0.981905	0.359447	0.362356
AT5G57340	protein coding	AT5G57340	26.4973	39.5064	44.1771	0.576244	0.737454	0.188911	0.0889311		20.4986	44.8683	56.9754	1.13017	1.47482	0.00329099	0.000313744	xrn4 UP
AT5G57780	protein coding	AT5G57780	19.8683	12.5227	15.5131	-0.665918	-0.356981	0.145953	0.517123		9.02577	35.238	36.7286	1.96501	2.02478	0.000313744	0.000313744	xrn4 UP
AT5G57910	protein coding	AT5G57910	11.2235	14.3372	14.654	0.35324	0.384771	0.5509	0.499798		4.78201	11.7362	11.0435	1.29527	1.2075	0.00961309	0.015618	xrn4 UP
AT5G58020	protein coding	AT5G58020	42.55	39.9366	39.9792	-0.0914479	-0.0899068	0.946747	0.949229		13.3302	24.2068	28.7653	0.860715	1.10963	0.0549341	0.010472	xrn4-6 UP
AT5G58375	protein coding	AT5G58375	99.6023	138.626	131.468	0.476952	0.400457	0.301726	0.420766		13.2234	24.4613	27.4678	0.887408	1.05464	0.0555727	0.0151331	xrn4-6 UP
AT5G58900	protein coding	AT5G58900	26.1999	30.4901	26.9715	0.218781	0.0418723	0.724655	0.970031		9.7602	21.7448	23.1026	1.15569	1.24307	0.00223638	0.000313744	xrn4 UP
AT5G59080	protein coding	AT5G59080	29.6107	40.2072	44.4093	0.441337	0.584746	0.332302	0.157995		5.96403	13.0174	10.8441	1.12609	0.862554	0.0201759	0.0924136	xrn4-5 UP
AT5G59220	protein coding	AT5G59220	2.73143	6.28446	6.93465	1.20213	1.34417	0.0197068	0.00873692	xrn4 UP	2.02764	8.89402	8.008	2.13304	1.98164	0.000313744	0.000313744	xrn4 UP
AT5G59540	protein coding	AT5G59540	61.5803	49.9151	54.084	-0.302992	-0.187266	0.5804	0.802582		12.6053	20.2955	25.6278	0.687129	1.02368	0.0924136	0.00640198	xrn4-6 UP
AT5G59550	protein coding	AT5G59550	15.0694	22.4527	16.2443	0.575266	0.108313	0.163974	0.904289		8.85544	19.2448	18.6044	1.11983	1.07101	0.00308204	0.004296	xrn4 UP
AT5G59950	protein coding	AT5G59950	76.3242	107.428	111.452	0.493155	0.546207	0.312587	0.24284		12.5946	22.75	25.5314	0.85306	1.01947	0.0310408	0.00640198	xrn4-6 UP
AT5G60400	protein coding	AT5G60400	50.3401	52.6053	49.6774	0.0634993	-0.0191185	0.955568	0.9867		12.0299	28.1232	22.8605	1.22513	0.926233	0.00926615	0.0631965	xrn4-5 UP
AT5G60680	protein coding	AT5G60680	187.729	260.306	266.208	0.471556	0.503899	0.350504	0.313446		80.4272	203.475	218.985	1.33909	1.44507	0.00156493	0.000313744	xrn4 UP
AT5G61570	protein coding	AT5G61570	8.11799	6.92662	7.87001	-0.228972	-0.0447587	0.763801	0.972025		7.89683	16.973	14.7693	1.1039	0.903259	0.00565221	0.0291504	xrn4-5 UP
AT5G61590	protein coding	AT5G61590	172.43	179.058	136.195	0.054418	-0.34034	0.963634	0.548097		45.2137	117.501	106.876	1.37784	1.24111	0.00109433	0.00201737	xrn4 UP
AT5G62280	protein coding	AT5G62280	33.7818	45.1902	50.5282	0.419763	0.580842	0.424838	0.202298		8.99451	25.0079	34.3365	1.47527	1.93263	0.000589813	0.000313744	xrn4 UP
AT5G62610	protein coding	AT5G62610	43.1029	45.4416	47.8588	0.076228	0.151001	0.941666	0.847979		10.9834	23.9783	25.9316	1.12641	1.23939	0.00266271	0.00156493	xrn4 UP
AT5G62900	protein coding	AT5G62900	36.3161	38.1688	35.3985	0.0717827	-0.0369234	0.947375	0.975993		12.1187	33.0252	29.3326	1.44633	1.27527	0.00109433	0.00409997	xrn4 UP
AT5G63460	protein coding	AT5G63460	31.4004	36.7621	36.7259	0.227434	0.226014	0.723466	0.726823		7.95158	16.8649	15.3305	1.08471	0.947091	0.0173668	0.043881	xrn4-5 UP
AT5G64880	protein coding	AT5G64880	26.7834	32.269	28.9348	0.26881	0.111468	0.654962	0.908439		7.94034	21.8272	25.0655	1.45885	1.65843	0.00287561	0.000589813	xrn4 UP
AT5G65360	protein coding	AT5G65360	160.068	151.503	128.258	-0.0793405	-0.319628	0.941375	0.5804		43.3585	95.7842	80.7129	1.14347	0.896485	0.00133303	0.0198652	xrn4-5 UP
AT5G65660	protein coding	AT5G65660	174.378	225.872	215.292	0.373294	0.304078	0.502078	0.608727		24.2652	107.251	108.92	2.14403	2.1663	0.000313744	0.000313744	xrn4 UP
AT5G66070	protein coding	AT5G66070	14.1215	23.9373	15.1176	0.761368	0.0983366	0.0715666	0.928034		6.29754	12.8823	10.0857	1.03253	0.679447	0.0364295	0.209458	xrn4-5 UP
AT5G66440	protein coding	AT5G66440	9.96919	11.7658	10.6486	0.239058	0.0951106	0.756805	0.935614		4.99106	10.304	11.6873	1.04579	1.22752	0.0414535	0.0157801	xrn4 UP
AT5G66580	protein coding	AT5G66580	13.7541	12.222	16.4849	-0.17038	0.261282	0.850156	0.705361		6.8079	21.1788	23.376	1.63734	1.77975	0.000313744	0.000313744	xrn4 UP
AT5G66650	protein coding	AT5G66650	2.24184	7.7319	4.27277	1.78614	0.930493	0.00133303	0.113504	xrn4-5 UP	3.80861	7.69256	7.05312	1.0142	0.888998	0.0429318	0.0806517	xrn4-5 UP
AT5G66675	protein coding	AT5G66675	16.7448	26.4164	21.2942	0.657719	0.346746	0.107921	0.476395		7.16687	14.8235	12.1347	1.04847	0.759721	0.00978401	0.0661799	xrn4-5 UP
AT5G66730	protein coding	AT5G66730	26.8408	32.5078	35.1883	0.276356	0.390666	0.633627	0.450951		13.5483	27.6897	28.2001	1.03124	1.05759	0.0109839	0.00802595	xrn4 UP
AT5G66770	protein coding	AT5G66770	8.25806	9.36321	9.50362	0.1812	0.202675	0.802051	0.763658		5.92663	12.2256	11.0011	1.04462	0.892358	0.00713266	0.0229358	xrn4-5 UP
AT5G66800	protein coding	AT5G66800	5.85183	11.7394	10.8127	1.0044	0.885768	0.0411778	0.0765343	xrn4 UP	3.11149	6.56844	6.13396	1.07795	0.979213	0.0591053	0.0939401
AT5G67390	protein coding	AT5G67390	25.8287	20.1621	21.3728	-0.357326	-0.273199	0.48832	0.643442		15.3199	41.6371	47.8155	1.44246	1.64207	0.000589813	0.000313744	xrn4 UP
AT5G16970	protein coding	AT-AER	86.2642	73.7197	91.3421	-0.226712	0.082518	0.747356	0.939802		12.5846	22.0557	25.7399	0.809494	1.03235	0.0489557	0.011833	xrn4-6 UP
AT1G01720	protein coding	ATAF1	31.3168	30.7115	35.8389	-0.0281601	0.194588	0.981765	0.792141		14.4611	25.0967	32.1837	0.795324	1.15415	0.0448244	0.00266271	xrn4-6 UP
AT5G08790	protein coding	ATAF2	42.9261	39.9266	35.736	-0.104503	-0.264476	0.925639	0.693903		17.95	35.7502	37.5155	0.993971	1.06351	0.0260892	0.0143185	xrn4-6 UP
AT5G52210	protein coding	ATARLB1	23.5609	31.0507	28.1899	0.398234	0.258788	0.415436	0.665908		7.96776	16.8245	15.6975	1.07831	0.978284	0.0149699	0.0276971	xrn4-5 UP
AT5G43700	protein coding	ATAUX2-11	124.237	147.181	141.612	0.244496	0.188848	0.714669	0.810361		40.9505	85.6911	97.1435	1.06526	1.24623	0.0143185	0.00109433	xrn4 UP
AT3G09880	protein coding	ATB' BETA	17.8951	19.1032	19.9475	0.0942544	0.156647	0.923559	0.838239		11.7275	24.0585	21.9175	1.03665	0.902186	0.00713266	0.0203312	xrn4-5 UP
AT5G62100	protein coding	ATBAG2	10.3517	13.5427	16.3401	0.387645	0.65855	0.463824	0.134852		7.3956	13.0942	17.7406	0.824194	1.26232	0.0679078	0.00370066	xrn4-6 UP
AT5G49450	protein coding	AtbZIP1	57.0148	95.4611	100.227	0.743576	0.813862	0.0759403	0.0594905		16.6204	35.8499	45.3364	1.10902	1.44772	0.00658567	0.000313744	xrn4 UP
AT2G27550	protein coding	ATC	6.59125	13.7243	9.06727	1.05811	0.460116	0.0265324	0.467283	xrn4-5 UP	1.81498	1.99089	1.50129	0.133459	-0.273751	0.946632	0.870468
AT5G56340	protein coding	ATCRT1	18.4685	21.1558	19.3343	0.19599	0.0660965	0.766074	0.949579		10.408	20.6476	21.0181	0.988285	1.01394	0.010472	0.00658567	xrn4-6 UP
AT2G25900	protein coding	ATCTH	142.809	150.075	192.633	0.0715915	0.431763	0.954378	0.446236		29.9533	68.3528	75.5656	1.19029	1.33502	0.00329099	0.000847892	xrn4 UP
AT3G48690	protein coding	ATCXE12	65.0748	67.5961	77.391	0.0548418	0.250067	0.963278	0.685345		16.0562	31.5373	32.4857	0.973926	1.01667	0.0108161	0.00767169	xrn4-6 UP
AT1G49660	protein coding	AtCXE5	36.0624	46.4761	40.8485	0.365995	0.179786	0.459302	0.796723		10.0966	27.322	28.6531	1.43619	1.50482	0.000847892	0.000589813	xrn4 UP
AT2G31980	protein coding	AtCYS2	4.69272	10.9904	11.8077	1.22775	1.33123	0.0372411	0.0241468	xrn4 UP	1.12394	1.28988	1.44906	0.198668	0.366558	0.942649	0.852683
AT2G25620	protein coding	AtDBP1	13.5243	11.6305	11.5741	-0.217637	-0.224653	0.738628	0.719229		6.43113	14.5927	12.9355	1.18211	1.00819	0.00308204	0.010472	xrn4 UP
AT2G27380	protein coding	ATEPR1	0.759062	6.56944	5.89465	3.11348	2.95712	0.000313744	0.000589813	xrn4 UP	0.504964	0.541866	0.508047	0.101753	0.00877992	0.967634	0.993172
AT3G15210	protein coding	ATERF-4	15.3347	29.0845	21.3008	0.923457	0.474111	0.0184632	0.297064	xrn4-5 UP	14.3101	32.3871	29.7965	1.17838	1.05811	0.00156493	0.00468938	xrn4 UP
AT4G17490	protein coding	ATERF6	14.8569	45.6657	12.5791	1.61998	-0.240097	0.000313744	0.721802	xrn4-5 UP	4.03188	7.9735	5.57309	0.983762	0.467026	0.071808	0.48832
AT5G57685	protein coding	ATGDU3	29.0832	38.5991	35.4186	0.408383	0.284322	0.383949	0.603844		12.2528	40.1802	37.6808	1.71337	1.62071	0.000313744	0.000313744	xrn4 UP
AT2G24762	protein coding	AtGDU4	20.4813	22.7623	20.4024	0.152338	-0.00557286	0.85413	0.995285		11.6757	24.5354	21.3285	1.07135	0.869267	0.0133398	0.0480168	xrn4-5 UP
AT4G24990	protein coding	ATGP4	47.2519	50.8395	48.9251	0.105576	0.050201	0.910799	0.965985		14.2167	23.2667	29.0262	0.710686	1.02977	0.0963324	0.0121696	xrn4-6 UP
AT4G11600	protein coding	ATGPX6	301.368	300.64	268.109	-0.00349036	-0.168704	0.996542	0.846845		29.7926	64.2692	66.9773	1.10917	1.16872	0.00527222	0.00370066	xrn4 UP
AT1G10360	protein coding	ATGSTU18	30.9467	32.4363	33.726	0.0678238	0.124073	0.951314	0.889734		5.60006	9.7811	11.49	0.804554	1.03686	0.123414	0.0360093	xrn4-6 UP
AT1G17180	protein coding	ATGSTU25	10.0652	22.2283	13.592	1.14302	0.433385	0.00926615	0.455798	xrn4-5 UP	2.75556	3.78396	3.67306	0.457551	0.414634	0.604091	0.664898
AT1G17190	protein coding	ATGSTU26	16.9863	22.0619	21.111	0.377184	0.313622	0.45379	0.562578		5.83844	11.6682	11.8184	0.998927	1.01738	0.0441541	0.0406366	xrn4-6 UP
AT3G47420	protein coding	ATPS3	10.5171	14.1457	26.6652	0.42763	1.34222	0.345916	0.000589813	xrn4-6 UP	11.9447	18.9469	22.2479	0.665585	0.897294	0.142476	0.0330647	xrn4-6 UP
AT4G16780	protein coding	ATHB-2	6.3303	9.89163	9.06201	0.643934	0.517557	0.180185	0.327902		3.93752	10.3693	8.69591	1.39696	1.14305	0.00565221	0.0281344	xrn4 UP
AT1G14440	protein coding	AtHB31	27.4987	25.4746	24.7379	-0.110307	-0.15264	0.906119	0.845569		10.1598	23.4836	20.6279	1.20878	1.02172	0.00109433	0.0106439	xrn4 UP
AT5G65310	protein coding	ATHB5	90.085	101.162	92.9187	0.167304	0.0446817	0.843877	0.971406		27.0155	88.6518	76.6717	1.71436	1.50491	0.000313744	0.000313744	xrn4 UP
AT5G20150	protein coding	ATSPX1	28.5485	43.0438	57.6313	0.592392	1.01344	0.191132	0.00891412	xrn4-6 UP	15.1437	43.635	46.7542	1.52677	1.62638	0.000313744	0.000313744	xrn4 UP
AT2G15570	protein coding	ATHM3	29.8198	38.3173	33.0122	0.361723	0.146725	0.467283	0.850479		4.07477	10.4123	12.5412	1.3535	1.62189	0.0136694	0.00370066	xrn4 UP
AT5G43840	protein coding	AT-HSFA6A	5.00732	15.6108	30.1219	1.64044	2.5887	0.000847892	0.000313744	xrn4 UP	1.98557	17.7465	20.0564	3.15991	3.33644	0.000313744	0.000313744	xrn4 UP
AT5G62020	protein coding	AT-HSFB2A	9.42969	20.0942	15.8129	1.0915	0.745815	0.00349803	0.072423	xrn4-5 UP	6.72741	14.7048	17.1727	1.12816	1.35199	0.00565221	0.00109433	xrn4 UP
AT3G24520	protein coding	AT-HSFC1	4.10244	4.33097	4.66164	0.0782068	0.184357	0.976114	0.928704		3.23673	12.1052	13.598	1.90302	2.07079	0.0044934	0.00266271	xrn4 UP
AT1G69700	protein coding	ATHVA22C	23.6705	27.2431	26.305	0.202802	0.152245	0.768579	0.848249		6.81361	14.77	10.2294	1.11618	0.586226	0.0230917	0.300484	xrn4-5 UP
AT3G50440	protein coding	ATMES10	37.2298	46.7466	57.5281	0.328404	0.627809	0.622673	0.218908		6.62015	10.6517	15.1835	0.686151	1.19757	0.309059	0.0415909	xrn4-6 UP
AT1G73500	protein coding	ATMKK9	12.3515	29.4368	15.677	1.25293	0.343962	0.000589813	0.530829	xrn4-5 UP	5.58917	14.7313	13.7908	1.39818	1.303	0.00156493	0.00266271	xrn4 UP
AT5G15310	protein coding	ATMYB16	36.475	36.7769	46.9223	0.0118942	0.363367	0.991055	0.47015		15.8265	33.3825	37.3738	1.07675	1.23968	0.00658567	0.00156493	xrn4 UP
AT1G22640	protein coding	ATMYB3	40.199	53.3999	63.7131	0.409676	0.66443	0.391776	0.103988		19.268	61.6287	75.4784	1.6774	1.96986	0.000313744	0.000313744	xrn4 UP
AT3G28910	protein coding	ATMYB30	20.2001	23.1535	18.4575	0.196874	-0.130151	0.772478	0.878254		12.4771	28.6812	26.1372	1.20082	1.06682	0.000313744	0.00565221	xrn4 UP
AT4G38620	protein coding	ATMYB4	14.9599	13.0566	11.6803	-0.19632	-0.35702	0.782056	0.52564		14.3112	33.1719	26.7417	1.21281	0.901943	0.00133303	0.0176827	xrn4-5 UP
AT1G70290	protein coding	ATTPS8	60.4689	94.7076	125.611	0.647287	1.05469	0.180185	0.0282792	xrn4-6 UP	47.6423	73.8855	89.7295	0.633049	0.913341	0.163148	0.0321937	xrn4-6 UP
AT5G65790	protein coding	ATMYB68	5.21115	7.75183	6.91217	0.572934	0.407536	0.254175	0.498756		4.34947	14.541	15.0871	1.74121	1.79441	0.000313744	0.000313744	xrn4 UP
AT1G71030	protein coding	ATMYBL2	211.086	224.599	238.596	0.0895207	0.176734	0.941321	0.844704		32.3221	62.7156	86.8873	0.956302	1.42662	0.0149699	0.000313744	xrn4-6 UP
AT5G67300	protein coding	ATMYBR1	24.2587	56.9904	34.2636	1.23222	0.498175	0.00156493	0.297064	xrn4-5 UP	12.239	32.5657	24.3288	1.41186	0.991177	0.000589813	0.0083806	xrn4-5 UP
AT5G18670	protein coding	BMY3	13.5821	18.2524	27.995	0.426385	1.04346	0.367455	0.00658567	xrn4-6 UP	12.5766	14.7592	18.1764	0.230869	0.531321	0.710097	0.222917
AT1G73540	protein coding	atnudt21	15.9693	33.5838	13.5606	1.07247	-0.235876	0.0116641	0.722868	xrn4-5 UP	9.00769	17.4598	15.1563	0.954808	0.750694	0.0320487	0.102
AT1G18300	protein coding	atnudt4	8.55201	17.379	9.78163	1.02301	0.193812	0.0131733	0.813334	xrn4-5 UP	7.20085	17.7711	17.6112	1.30329	1.29026	0.00287561	0.00308204	xrn4 UP
AT5G04820	protein coding	ATOFP13	15.6727	11.2571	12.473	-0.477416	-0.329454	0.308652	0.55231		12.5354	24.3271	27.3042	0.956555	1.12311	0.0133398	0.00156493	xrn4-6 UP
AT2G32100	protein coding	ATOFP16	86.804	72.7789	92.7237	-0.254242	0.0951754	0.672566	0.9245		27.8227	59.2828	84.2702	1.09135	1.59876	0.00390153	0.000313744	xrn4 UP
AT4G18830	protein coding	ATOFP5	9.29684	8.82777	9.68983	-0.0746918	0.0597312	0.947514	0.960406		5.32558	13.6938	15.5735	1.36251	1.54808	0.00133303	0.000313744	xrn4 UP
AT4G29720	protein coding	ATPAO5	30.2511	30.8194	33.2132	0.026852	0.134769	0.981272	0.870275		29.3799	59.3262	64.0256	1.01384	1.12382	0.011497	0.0044934	xrn4 UP
AT1G48130	protein coding	ATPER1	3.13045	9.67861	8.04318	1.62843	1.36139	0.0054634	0.023395	xrn4 UP	0	0.581048	1.1348	inf	inf	0.000589813	0.000313744
AT3G24550	protein coding	ATPERK1	50.533	57.257	52.6839	0.180226	0.0601366	0.826562	0.961111		15.8922	33.0482	35.4421	1.05625	1.15715	0.00658567	0.00179383	xrn4 UP
AT2G29700	protein coding	ATPH1	75.9574	81.1532	82.1193	0.0954577	0.112531	0.923495	0.903537		9.8265	20.0378	19.9885	1.02798	1.02442	0.0221743	0.0230917	xrn4 UP
AT3G11410	protein coding	ATPP2CA	59.8326	84.78	94.9	0.502792	0.665476	0.294128	0.131395		60.6553	139.874	150.447	1.20542	1.31054	0.00409997	0.00133303	xrn4 UP
AT4G27260	protein coding	GH3.5	11.9162	19.3023	25.3856	0.695855	1.09109	0.118782	0.0175252	xrn4-6 UP	4.53846	8.22902	12.6614	0.858517	1.48016	0.0384714	0.000313744	xrn4-6 UP
AT4G18210	protein coding	ATPUP10	11.1799	11.2425	16.5187	0.00806785	0.563195	0.993348	0.190082		5.3751	9.77161	11.4789	0.862305	1.09462	0.0474916	0.0113257	xrn4-6 UP
AT1G57990	protein coding	ATPUP18	38.6298	77.4786	37.8562	1.00408	-0.0291816	0.0144844	0.980878	xrn4-5 UP	9.50839	13.6163	8.64661	0.518059	-0.137067	0.310116	0.885232
AT2G31680	protein coding	AtRABA5d	15.4958	16.6554	15.4808	0.104119	-0.00139211	0.912421	0.997828		10.5332	24.1814	24.5197	1.19896	1.219	0.00390153	0.00287561	xrn4 UP
AT3G09900	protein coding	ATRABE1E	40.6669	47.7943	48.5449	0.232985	0.255467	0.699903	0.659493		6.02019	11.7655	13.8591	0.966681	1.20295	0.0442887	0.0108161	xrn4-6 UP
AT1G64060	protein coding	ATRBOH F	6.73708	7.95195	7.833	0.239184	0.21744	0.687055	0.732026		4.52973	10.8612	10.8162	1.26168	1.25569	0.000313744	0.000313744	xrn4 UP
AT1G55920	protein coding	ATSERAT2	45.9715	46.6371	45.8504	0.0207403	-0.0038047	0.986347	0.996363		20.3814	41.399	45.5703	1.02234	1.16084	0.00621645	0.00156493	xrn4 UP
AT1G07430	protein coding	HAI2	4.24902	6.97806	9.39972	0.715696	1.14549	0.122896	0.00676771	xrn4-6 UP	2.62805	7.32889	6.97066	1.4796	1.40731	0.00179383	0.00223638	xrn4 UP
AT1G53320	protein coding	AtTLP7	43.6308	47.4662	45.1885	0.121554	0.0506107	0.89178	0.965878		10.4059	21.0018	21.3476	1.01311	1.03668	0.00602785	0.00584292	xrn4 UP
AT4G16740	protein coding	ATTPS03	6.82062	3.41133	2.18796	-0.99957	-1.64032	0.0456218	0.00245028	xrn4 DOWN	1.15055	1.12263	1.09314	-0.0354473	-0.0738492	0.987639	0.976075
AT1G02340	protein coding	HFR1	11.6018	16.0995	22.8604	0.472662	0.978496	0.357286	0.0217191	xrn4-6 UP	4.08251	10.9241	17.4085	1.41998	2.09227	0.00329099	0.000313744	xrn4 UP
AT2G47770	protein coding	ATTSPO	2.8237	6.24388	6.90201	1.14486	1.28943	0.0665571	0.0410445	xrn4 UP	0.406429	1.57255	1.55673	1.95203	1.93744	0.169175	0.17084
AT1G27650	protein coding	ATU2AF35A	68.7251	73.4946	76.1261	0.0968024	0.147554	0.92362	0.859552		15.0986	35.4106	37.2358	1.22977	1.30228	0.00109433	0.00109433	xrn4 UP
AT5G42820	protein coding	ATU2AF35B	62.9669	62.8133	62.5561	-0.00352461	-0.00944264	0.996652	0.993837		8.92049	18.8617	19.3393	1.08027	1.11634	0.0297389	0.0221743	xrn4 UP
AT1G64630	protein coding	ATWNK10	13.1216	13.2329	14.558	0.0121897	0.149876	0.993534	0.901343		4.43078	10.0869	10.4537	1.18685	1.23838	0.0103018	0.00909064	xrn4 UP
AT1G26340	protein coding	B5 #6	28.8334	31.6334	28.9238	0.133705	0.00451195	0.876213	0.995918		10.9089	24.1887	27.7067	1.14883	1.34473	0.00995856	0.00223638	xrn4 UP
AT4G21350	protein coding	B80	8.92248	8.97742	10.5195	0.00885522	0.23755	0.993773	0.748977		5.41051	11.0723	12.9079	1.03312	1.25442	0.0271231	0.00640198	xrn4 UP
AT3G56970	protein coding	BHLH038	18.1284	23.2674	14.1966	0.360061	-0.352701	0.516125	0.512218		3.77154	18.0461	10.1599	2.25846	1.42965	0.000313744	0.00961309	xrn4 UP
AT3G56980	protein coding	BHLH039	11.7123	12.7428	9.48349	0.121665	-0.304531	0.909891	0.656492		3.44452	16.5672	8.09777	2.26595	1.23322	0.000313744	0.0303139	xrn4 UP
AT2G41240	protein coding	BHLH100	20.6229	21.4035	15.045	0.0536029	-0.454963	0.965917	0.382734		4.91921	29.7841	18.7376	2.59804	1.92944	0.000313744	0.00179383	xrn4 UP
AT3G25710	protein coding	BHLH32	16.3176	17.9332	17.5165	0.1362	0.102281	0.869497	0.913228		7.15742	18.9302	20.0812	1.40318	1.48833	0.000313744	0.000313744	xrn4 UP
AT2G39660	protein coding	BIK1	9.95081	12.4697	11.7148	0.325538	0.235446	0.534454	0.707891		5.57571	11.2929	13.1015	1.01818	1.2325	0.0160982	0.00308204	xrn4 UP
AT3G54810	protein coding	BME3-ZF	30.7532	68.8497	39.5674	1.16271	0.363576	0.00349803	0.473293	xrn4-5 UP	33.7221	83.7945	77.6834	1.31316	1.20391	0.000313744	0.00179383	xrn4 UP
AT2G34600	protein coding	JAZ7	3.8896	5.29152	17.2599	0.444063	2.14973	0.644701	0.000313744	xrn4-6 UP	0.647752	1.38005	3.01756	1.0912	2.21987	0.506905	0.126285
AT2G01930	protein coding	BPC1	28.7573	33.4101	35.5065	0.216355	0.304154	0.737612	0.578937		8.82775	18.6617	18.3302	1.07996	1.0541	0.00602785	0.00749444	xrn4 UP
AT3G61460	protein coding	BRH1	82.3518	81.4281	80.609	-0.0162727	-0.0308595	0.988729	0.97965		25.5687	66.5216	73.1883	1.37944	1.51723	0.000313744	0.000313744	xrn4 UP
AT5G63160	protein coding	BT1	57.1536	79.0784	94.5494	0.46844	0.726225	0.320566	0.0895148		31.6578	57.9385	67.8484	0.871962	1.09975	0.0336451	0.00527222	xrn4-6 UP
AT3G48360	protein coding	BT2	154.347	255.606	248.312	0.727749	0.685981	0.13578	0.156416		73.9498	132.712	173.902	0.84368	1.23366	0.110765	0.00785041	xrn4-6 UP
AT4G37610	protein coding	BT5	21.0318	45.4395	32.4138	1.11137	0.624031	0.0116641	0.152685	xrn4-5 UP	13.5423	36.4561	29.3515	1.42868	1.11596	0.00156493	0.0083806	xrn4 UP
AT1G29920	protein coding	CAB2	4744.55	6184.97	6787.67	0.382496	0.516647	0.804242	0.677978		578.484	1594.31	1970.17	1.46259	1.76797	0.00468938	0.00109433	xrn4 UP
AT4G25470	protein coding	CBF2	2.25765	6.04726	1.87021	1.42146	-0.27162	0.0224793	0.847963	xrn4-5 UP	1.71223	3.36357	2.73661	0.974116	0.676514	0.189487	0.442991
AT4G17615	protein coding	CBL1	10.7681	11.8516	10.85	0.13832	0.010935	0.876163	0.992038		5.39609	9.39394	10.8618	0.799816	1.00928	0.0799436	0.023395	xrn4-6 UP
AT5G55990	protein coding	CBL2	53.1237	55.2036	49.5972	0.0554065	-0.099098	0.961811	0.921373		11.5788	21.7736	23.4126	0.911093	1.0158	0.0275516	0.00978401	xrn4-6 UP
AT3G56240	protein coding	CCH	451.339	518.133	510.892	0.199112	0.178807	0.796481	0.827268		49.8234	109.831	98.4953	1.14038	0.983232	0.00179383	0.00995856	xrn4-5 UP
AT3G47500	protein coding	CDF3	56.8539	44.9302	53.429	-0.339574	-0.0896362	0.542313	0.932502		23.8015	53.3274	63.7534	1.16382	1.42145	0.00468938	0.000313744	xrn4 UP
AT4G34530	protein coding	CIB1	20.9344	26.0618	28.7067	0.316056	0.45551	0.718572	0.552479		10.2709	28.6403	32.9053	1.47948	1.67976	0.000313744	0.000313744	xrn4 UP
AT5G25540	protein coding	CID6	48.2532	57.7159	54.2561	0.258342	0.16916	0.65251	0.803973		9.94828	24.3362	26.0949	1.29058	1.39125	0.00179383	0.000589813	xrn4 UP
AT3G17510	protein coding	CIPK1	56.6007	57.6264	69.8892	0.02591	0.30425	0.983237	0.618506		35.3435	74.222	80.0698	1.0704	1.17981	0.00602785	0.00156493	xrn4 UP
AT4G14580	protein coding	CIPK4	9.01899	12.0638	11.3563	0.419644	0.332455	0.40667	0.55604		5.1776	15.9613	18.6858	1.62422	1.85159	0.000313744	0.000313744	xrn4 UP
AT1G01060	protein coding	LHY	8.37194	7.86401	22.6685	-0.0902964	1.43705	0.930751	0.000313744	xrn4-6 UP	8.75356	11.6121	20.255	0.407692	1.21034	0.424559	0.00287561	xrn4-6 UP
AT3G23000	protein coding	CIPK7	36.3026	40.159	43.3666	0.145651	0.25651	0.8573	0.672524		15.3706	45.4289	43.5833	1.56343	1.5036	0.000313744	0.000313744	xrn4 UP
AT3G29200	protein coding	CM1	31.8269	35.4314	37.8313	0.154785	0.249334	0.844393	0.681331		11.1566	27.1789	26.9142	1.28458	1.27046	0.000313744	0.000313744	xrn4 UP
AT1G76650	protein coding	CML38	12.9565	30.7409	11.9635	1.24648	-0.115045	0.00390153	0.92186	xrn4-5 UP	5.19292	6.95044	5.55231	0.420557	0.0965433	0.602599	0.951913
AT5G15850	protein coding	COL1	34.1259	30.4842	58.1857	-0.162805	0.769798	0.832949	0.0633184		20.3852	27.1969	41.8385	0.415916	1.03731	0.384684	0.00802595	xrn4-6 UP
AT5G66210	protein coding	CPK28	16.0185	26.669	18.2197	0.735421	0.185759	0.077123	0.791827		8.28272	17.1761	9.35183	1.05223	0.175146	0.0160982	0.827135	xrn4-5 UP
AT5G58003	protein coding	CPL4	11.0406	10.6205	11.1149	-0.0559686	0.00966984	0.962597	0.99274		5.32891	10.061	10.8667	0.916858	1.02801	0.0311822	0.0120014	xrn4-6 UP
AT4G25672	protein coding	CPuORF12	29.6978	50.5045	49.1777	0.766054	0.727646	0.0802983	0.0999586		5.86621	21.836	19.4577	1.89621	1.72984	0.00156493	0.00287561	xrn4 UP
AT3G59052	protein coding	CPuORF18	13.114	14.392	15.4709	0.134152	0.238447	0.868452	0.693094		6.51155	12.5448	13.062	0.946012	1.0043	0.0207986	0.00978401	xrn4-6 UP
AT4G34588	protein coding	CPuORF2	17.6288	17.8139	18.9521	0.0150656	0.104423	0.989866	0.91375		5.77704	11.7646	12.2407	1.02605	1.08328	0.018921	0.0109839	xrn4 UP
AT3G62422	protein coding	CPuORF3	38.8339	79.026	51.0712	1.02501	0.395195	0.0146466	0.42008	xrn4-5 UP	33.9654	61.2446	62.9378	0.850519	0.889863	0.0406366	0.0290099
AT5G44120	protein coding	CRA1	24.8407	130.191	58.1623	2.38986	1.22738	0.000313744	0.0212588	xrn4 UP	0.831602	1.45764	2.54984	0.80967	1.61644	0.3375	0.0179934
AT4G28520	protein coding	CRU3	20.3646	145.481	37.8434	2.8367	0.89398	0.000313744	0.0748462	xrn4 UP	1.00407	2.53886	3.01779	1.33832	1.58763	0.0610117	0.0217191
AT1G59620	protein coding	CW9	8.62808	16.9699	17.7777	0.975863	1.04295	0.00767169	0.00488416	xrn4 UP	4.94808	6.42181	5.61372	0.376111	0.182089	0.458815	0.80749
AT1G70210	protein coding	CYCD1	17.888	22.6644	21.417	0.341436	0.259762	0.503436	0.652858		12.0762	27.579	25.7396	1.19141	1.09183	0.00179383	0.00349803	xrn4 UP
AT2G22490	protein coding	CYCD2	13.3266	14.8807	15.548	0.159138	0.222426	0.843571	0.742227		10.1797	20.1454	23.0186	0.984762	1.17711	0.0109839	0.00223638	xrn4-6 UP
AT4G34160	protein coding	CYCD3	22.4343	28.5258	26.7907	0.346564	0.256024	0.49028	0.675065		5.07982	10.492	10.84	1.04644	1.09352	0.0109839	0.00713266	xrn4 UP
AT3G19220	protein coding	CYO1	25.5966	27.0406	28.785	0.0791796	0.16937	0.937352	0.820764		4.70106	7.40188	10.1689	0.654907	1.11311	0.25963	0.0298817	xrn4-6 UP
AT5G47990	protein coding	CYP705A5	33.5208	70.32	62.9597	1.06888	0.909372	0.0143185	0.0259416	xrn4 UP	15.98	22.1435	27.449	0.470613	0.780484	0.301477	0.0602459
AT2G29090	protein coding	CYP707A2	5.79743	6.24772	8.58832	0.107918	0.566963	0.918125	0.220359		6.89909	22.0939	18.4578	1.67917	1.41975	0.000313744	0.000847892	xrn4 UP
AT5G45340	protein coding	CYP707A3	2.28964	14.2312	2.37896	2.63587	0.0552121	0.000313744	0.972981	xrn4-5 UP	2.556	10.1565	3.14199	1.99044	0.297789	0.000589813	0.713807	xrn4-5 UP
AT1G13080	protein coding	CYP71B2	15.9066	21.8709	27.1204	0.459387	0.76975	0.31944	0.0544166		10.7821	15.9394	23.2697	0.56396	1.10982	0.199479	0.0044934	xrn4-6 UP
AT3G14620	protein coding	CYP72A8	23.2051	16.9976	22.9239	-0.449106	-0.0175862	0.33392	0.987993		5.01841	7.5963	10.145	0.598065	1.01547	0.215476	0.0159404	xrn4-6 UP
AT3G28740	protein coding	CYP81D1	87.6268	64.5207	119.211	-0.441611	0.444068	0.599166	0.605141		19.032	41.1543	57.5659	1.11261	1.59679	0.134641	0.0256472	xrn4-6 UP
AT4G37410	protein coding	CYP81F4	159.859	217.314	204.532	0.442983	0.355524	0.437375	0.567895		45.9387	79.6138	101.715	0.79331	1.14675	0.0604971	0.00468938	xrn4-6 UP
AT1G64900	protein coding	CYP89A2	72.0149	64.1881	85.9121	-0.16599	0.254565	0.838277	0.695674		17.783	30.1063	39.4815	0.759568	1.15068	0.0627617	0.00287561	xrn4-6 UP
AT3G03470	protein coding	CYP89A9	27.6851	26.508	30.683	-0.0626859	0.148325	0.956177	0.871523		5.38447	13.4072	14.1296	1.31614	1.39185	0.000313744	0.000313744	xrn4 UP
AT2G40140	protein coding	CZF1	28.7498	59.7887	29.3976	1.05632	0.0321448	0.00978401	0.977793	xrn4-5 UP	21.5576	42.5274	35.4939	0.980194	0.719372	0.0206416	0.0754551	xrn4-6 DOWN
AT3G61850	protein coding	DAG1	15.8893	20.6758	20.798	0.37989	0.38839	0.448819	0.424626		6.70882	13.7014	14.1862	1.0302	1.08036	0.010472	0.00731507	xrn4 UP
AT5G13570	protein coding	DCP2	21.9005	20.6365	21.0894	-0.0857691	-0.0544469	0.931624	0.961627		6.5698	12.8353	13.6147	0.966192	1.05124	0.015618	0.00713266	xrn4-6 UP
AT4G24570	protein coding	DIC2	21.2663	54.0591	15.6078	1.34597	-0.4463	0.00245028	0.388717	xrn4-5 UP	9.15679	21.305	14.3258	1.21828	0.645701	0.00856079	0.174609	xrn4-5 UP
AT3G49620	protein coding	DIN11	9.48886	3.43165	3.46632	-1.46733	-1.45283	0.00409997	0.00287561	xrn4 DOWN	1.24966	0.837312	0.660773	-0.577701	-0.919312	0.643763	0.356651
AT2G28380	protein coding	DRB2	33.9355	32.6039	33.9828	-0.0577526	0.00200766	0.961081	0.997721		8.37158	15.2831	17.4218	0.868363	1.05733	0.0279881	0.00565221	xrn4-6 UP
AT3G08550	protein coding	ELD1	19.4609	20.2112	22.024	0.0545758	0.178497	0.959771	0.810112		5.00112	9.13025	10.5916	0.868404	1.08259	0.0376529	0.00584292	xrn4-6 UP
AT5G27720	protein coding	emb1644	89.5386	102.297	102.09	0.192189	0.189261	0.796395	0.794125		10.5928	21.4875	21.8801	1.02041	1.04653	0.0130097	0.0116641	xrn4 UP
AT4G27520	protein coding	ENODL2	201.696	232.001	248.985	0.201947	0.303876	0.795993	0.629353		33.793	61.0488	74.2844	0.853236	1.13633	0.0326266	0.00488416	xrn4-6 UP
AT1G18330	protein coding	EPR1	12.0647	14.8092	13.7639	0.295699	0.1901	0.618212	0.806139		5.48886	16.864	17.4767	1.61937	1.67085	0.000313744	0.000313744	xrn4 UP
AT3G30775	protein coding	ERD5	15.4886	20.4456	16.4222	0.400589	0.0844452	0.433934	0.931487		5.63232	13.8288	9.96391	1.29587	0.822981	0.00223638	0.0526099	xrn4-5 UP
AT5G61600	protein coding	ERF104	85.0317	257.519	70.5571	1.59861	-0.269208	0.000313744	0.701125	xrn4-5 UP	22.5033	75.4252	66.227	1.74491	1.55728	0.000313744	0.000313744	xrn4 UP
AT1G50640	protein coding	ERF3	34.0724	42.4536	42.0534	0.317283	0.30362	0.545994	0.565414		18.7245	43.9068	44.7099	1.22952	1.25567	0.000847892	0.00109433	xrn4 UP
AT2G17230	protein coding	EXL5	37.6479	66.0497	43.6715	0.810984	0.214123	0.0574474	0.750295	xrn4-5 UP	14.9133	33.8218	25.2411	1.18136	0.75918	0.00179383	0.0617609	xrn4-5 UP
AT4G08950	protein coding	EXO	15.4135	55.3789	24.9256	1.84515	0.693435	0.000313744	0.108484	xrn4-5 UP	7.89898	19.7255	10.2312	1.32032	0.373232	0.00156493	0.491891	xrn4-5 UP
AT2G37678	protein coding	FHY1	29.8962	30.7401	29.7099	0.0401597	-0.00901666	0.972552	0.992976		7.28835	15.7701	13.7905	1.11353	0.920005	0.0149699	0.0452262	xrn4-5 UP
AT4G30440	protein coding	GAE1	41.7544	68.528	43.0409	0.714766	0.0437789	0.107807	0.970952		25.362	79.3343	72.1018	1.64527	1.50736	0.000313744	0.000313744	xrn4 UP
AT3G06740	protein coding	GATA15	33.9956	38.6055	31.8439	0.183457	-0.0943305	0.800025	0.92278		21.137	49.0461	43.6331	1.21437	1.04565	0.00156493	0.00527222	xrn4 UP
AT5G49300	protein coding	GATA16	7.36532	9.98577	11.0365	0.439126	0.583466	0.550771	0.369034		4.30719	13.3875	14.7792	1.63606	1.77875	0.00409997	0.00245028	xrn4 UP
AT3G16870	protein coding	GATA17	21.4733	21.7093	20.0817	0.0157661	-0.0966644	0.989364	0.929595		19.171	81.3926	80.5266	2.08597	2.07054	0.000313744	0.000313744	xrn4 UP
AT5G66320	protein coding	GATA5	11.1696	12.8979	12.5449	0.207557	0.167518	0.7696	0.832792		7.3757	15.5556	16.5376	1.07658	1.16489	0.0054634	0.00370066	xrn4 UP
AT1G13250	protein coding	GATL3	16.5072	21.083	23.6187	0.352985	0.516832	0.484511	0.239715		5.24648	13.906	16.1957	1.40629	1.62619	0.000589813	0.000313744	xrn4 UP
AT4G02130	protein coding	GATL6	23.7562	24.8747	20.7205	0.0663729	-0.197244	0.953274	0.785381		8.86108	18.6513	14.6298	1.07372	0.723359	0.004296	0.0797151	xrn4-5 UP
AT1G24170	protein coding	GATL8	15.6012	21.1333	16.3647	0.437861	0.0689306	0.361798	0.94896		6.20706	14.3571	12.3622	1.20979	0.993957	0.00329099	0.0133398	xrn4-5 UP
AT2G46270	protein coding	GBF3	13.4942	16.1861	21.3325	0.26241	0.660711	0.648581	0.110981		5.44834	10.9839	14.485	1.01151	1.41067	0.0128413	0.000589813	xrn4 UP
AT4G31730	protein coding	GDU1	12.3796	10.5693	11.4603	-0.228081	-0.111316	0.787429	0.923954		5.19654	36.3558	36.7741	2.80656	2.82307	0.000313744	0.000313744	xrn4 UP
AT1G74930	protein coding	ORA47	11.3588	18.0382	21.0821	0.667239	0.892203	0.144115	0.0387509	xrn4-6 UP	5.33255	9.65799	11.8403	0.856896	1.1508	0.120404	0.0259416	xrn4-6 UP
AT5G54510	protein coding	GH3.6	26.3332	27.6623	29.7865	0.0710367	0.177775	0.948666	0.822348		8.83924	14.9413	19.4518	0.757309	1.13791	0.0494832	0.00201737	xrn4-6 UP
AT5G44190	protein coding	GLK2	128.224	134.919	172.606	0.0734278	0.428821	0.949229	0.429324		75.5342	155.726	155.073	1.04381	1.03774	0.0148137	0.0133398	xrn4 UP
AT3G21260	protein coding	GLTP3	41.9331	42.3669	47.0867	0.0148481	0.167231	0.98975	0.825991		11.1897	25.7545	29.0901	1.20265	1.37836	0.00995856	0.00409997	xrn4 UP
AT1G53580	protein coding	GLX2-3	41.6457	50.3852	55.3453	0.274831	0.410292	0.645365	0.403096		10.4965	18.3652	25.0225	0.807076	1.25332	0.0482834	0.000847892	xrn4-6 UP
AT1G02930	protein coding	GSTF6	37.1432	30.8573	17.8059	-0.267485	-1.06074	0.682629	0.0083806	xrn4-6 DOWN	2.74227	2.67022	2.25768	-0.0384127	-0.280533	0.98385	0.824231
AT5G10550	protein coding	GTE2	52.5744	59.7863	54.7541	0.185453	0.0586056	0.899284	0.975444		28.3191	93.2257	95.7458	1.71895	1.75743	0.000847892	0.000589813	xrn4 UP
AT3G59400	protein coding	GUN4	290.347	290.16	344.31	-0.000929153	0.245932	0.998632	0.742359		122.018	210.476	247.638	0.786555	1.02113	0.0654552	0.013831	xrn4-6 UP
AT4G27410	protein coding	RD26	16.9564	25.0622	40.4435	0.563682	1.25408	0.282824	0.00329099	xrn4-6 UP	7.22306	13.4437	19.7961	0.896253	1.45453	0.0648279	0.000847892	xrn4-6 UP
AT4G37790	protein coding	HAT22	19.1074	18.6064	23.7806	-0.038335	0.31565	0.973332	0.547007		8.90494	23.6107	27.3496	1.40676	1.61884	0.000589813	0.000313744	xrn4 UP
AT2G22800	protein coding	HAT9	14.0075	16.8022	18.7991	0.262454	0.424467	0.673541	0.377057		6.11453	13.0329	13.7377	1.09185	1.16783	0.011156	0.00621645	xrn4 UP
AT5G17300	protein coding	RVE1	14.0203	19.694	39.0698	0.490241	1.47854	0.269475	0.000313744	xrn4-6 UP	14.3344	34.0367	49.0527	1.24761	1.77485	0.000313744	0.000313744	xrn4 UP
AT2G18050	protein coding	HIS1-3	159.059	142.324	236.658	-0.160387	0.573241	0.845113	0.226435		16.9783	40.0015	86.0864	1.23636	2.34209	0.00329099	0.000313744	xrn4 UP
AT2G28740	protein coding	HIS4	135.625	116.422	108.157	-0.22026	-0.326502	0.728581	0.541079		10.8732	28.8608	26.7709	1.40833	1.29989	0.00676771	0.0128413	xrn4 UP
AT1G14900	protein coding	HMGA	53.1328	60.1068	57.524	0.177925	0.114562	0.807388	0.899311		5.83618	11.559	13.963	0.985923	1.25851	0.0367059	0.00658567	xrn4-6 UP
AT4G35570	protein coding	HMGB5	105.15	93.3013	86.9756	-0.172472	-0.273759	0.816159	0.635233		10.7645	21.4364	24.7232	0.993782	1.19958	0.0360093	0.00961309	xrn4-6 UP
AT3G12580	protein coding	HSP70	11.4772	21.4028	18.3649	0.899021	0.678176	0.0297389	0.131074	xrn4-5 UP	6.28624	13.0249	15.0924	1.051	1.26356	0.00995856	0.00266271	xrn4 UP
AT2G40000	protein coding	HSPRO2	157.111	357.407	265.59	1.18578	0.75742	0.00749444	0.12073	xrn4-5 UP	30.2228	55.8343	66.3458	0.885514	1.13437	0.0337853	0.00658567	xrn4-6 UP
AT1G08880	protein coding	HTA5	94.9429	85.5159	80.0194	-0.150867	-0.24671	0.857697	0.708978		18.5683	38.4294	33.0444	1.04937	0.831563	0.00695241	0.042517	xrn4-5 UP
AT5G11260	protein coding	HY5	13.659	16.9317	13.3344	0.309869	-0.0347006	0.607923	0.979348		5.3537	12.7913	13.5679	1.25655	1.34158	0.00943766	0.00713266	xrn4 UP
AT3G17609	protein coding	HYH	21.0829	18.8321	26.8257	-0.162877	0.347539	0.876088	0.574751		7.24951	14.8724	18.3319	1.03668	1.3384	0.0617609	0.013831	xrn4-6 UP
AT4G14550	protein coding	IAA14	17.0168	22.0433	26.0051	0.373385	0.61184	0.448692	0.150285		11.6089	34.0956	43.2119	1.55435	1.89619	0.000313744	0.000313744	xrn4 UP
AT3G04730	protein coding	IAA16	207.188	222.016	224.954	0.0997188	0.11869	0.927281	0.904833		88.1711	186.005	209.792	1.07696	1.25058	0.0108161	0.00201737	xrn4 UP
AT3G23030	protein coding	IAA2	108.069	142.247	125.241	0.396448	0.212751	0.436122	0.773126		51.1381	201.345	248.147	1.9772	2.27872	0.000313744	0.000313744	xrn4 UP
AT2G23430	protein coding	ICK1	29.6813	28.1092	30.1621	-0.0785091	0.0231825	0.942475	0.983519		13.5164	23.1039	27.2675	0.773433	1.01248	0.053118	0.00767169	xrn4-6 UP
AT3G13810	protein coding	IDD11	15.7385	16.703	19.2511	0.0858075	0.290644	0.934713	0.613779		9.80308	15.999	19.7503	0.706675	1.01057	0.0820475	0.00658567	xrn4-6 UP
AT3G58990	protein coding	IPMI1	39.4835	45.0023	43.9994	0.18875	0.156235	0.792831	0.842399		6.90454	17.6188	15.6825	1.3515	1.18354	0.00201737	0.0083806	xrn4 UP
AT5G16440	protein coding	IPP1	38.7808	41.4617	40.8059	0.0964388	0.0734346	0.920769	0.943805		10.2239	23.454	23.6725	1.1979	1.21127	0.00201737	0.00245028	xrn4 UP
AT3G45300	protein coding	IVD	23.7163	22.8814	26.1769	-0.0517078	0.14241	0.965268	0.870486		6.17106	9.88893	12.3966	0.680295	1.00635	0.143509	0.0183091	xrn4-6 UP
AT4G13830	protein coding	J20	342.506	364.006	371.62	0.0878311	0.1177	0.945813	0.920751		44.9284	118.074	160.948	1.39399	1.84089	0.000313744	0.000313744	xrn4 UP
AT1G80920	protein coding	J8	577.716	667.389	646.913	0.208166	0.16321	0.819185	0.872969		93.5914	169.57	193.256	0.85743	1.04607	0.0736483	0.0263824	xrn4-6 UP
AT1G70700	protein coding	TIFY7	40.5367	42.0189	87.2087	0.0518104	1.10524	0.963794	0.00695241	xrn4-6 UP	24.0802	31.5248	59.4506	0.38864	1.30385	0.416316	0.000847892	xrn4-6 UP
AT5G15960	protein coding	KIN1	83.0721	179.554	184.423	1.11198	1.15058	0.0125065	0.011833	xrn4 UP	9.1719	26.1696	19.6756	1.5126	1.10112	0.00245028	0.0271231	xrn4 UP
AT5G09250	protein coding	KIWI	43.8213	48.761	51.9818	0.154093	0.246372	0.850095	0.694563		8.73601	18.5942	12.7954	1.0898	0.550578	0.036568	0.393165	xrn4-5 UP
AT5G67420	protein coding	LBD37	82.6821	100.319	117.328	0.278949	0.504901	0.659749	0.292951		35.9223	75.415	86.1668	1.06997	1.26225	0.00621645	0.00133303	xrn4 UP
AT1G31320	protein coding	LBD4	8.70944	8.15643	7.93864	-0.0946421	-0.133689	0.939531	0.907598		4.74139	16.4241	13.4118	1.79243	1.50012	0.000313744	0.00287561	xrn4 UP
AT2G35300	protein coding	LEA18	7.19272	30.2518	27.9659	2.07241	1.95906	0.000847892	0.00245028	xrn4 UP	0	0.528203	1.05828	inf	inf	0.0661799	0.00468938
AT5G06760	protein coding	LEA4-5	3.99479	15.1957	14.2234	1.92748	1.83208	0.000847892	0.00179383	xrn4 UP	0.986567	11.5076	5.74457	3.54402	2.54171	0.000847892	0.00749444	xrn4 UP
AT5G01560	protein coding	LECRKA4.3	9.6047	11.1113	13.2789	0.210219	0.467319	0.740282	0.308036		5.52814	11.0793	11.7549	1.003	1.08839	0.0116641	0.00676771	xrn4 UP
AT2G34420	protein coding	LHB1B2	4178.83	3775.78	3675.43	-0.146322	-0.185188	0.934713	0.910269		359.202	749.667	840.468	1.06146	1.2264	0.0290099	0.00802595	xrn4 UP
AT2G05070	protein coding	LHCB2.2	1335.91	1413.43	1635.09	0.0813736	0.291548	0.955184	0.740367		183.619	375.737	451.846	1.03301	1.29912	0.0186224	0.00266271	xrn4 UP
AT1G22990	protein coding	AT1G22990	11.8255	18.6536	21.1153	0.657555	0.836384	0.198626	0.0736483	xrn4-6 UP	2.85742	13.1419	11.5815	2.20139	2.01904	0.00179383	0.004296	xrn4 UP
AT2G42610	protein coding	LSH10	9.73434	5.81173	4.46051	-0.744115	-1.12588	0.15188	0.0409085	xrn4-6 DOWN	2.64189	2.82049	3.07337	0.094379	0.218252	0.957771	0.874776
AT1G20450	protein coding	LTI29	133.463	210.058	155.062	0.654353	0.21641	0.147883	0.776863		40.221	99.4051	66.4112	1.30537	0.72348	0.00201737	0.0776882	xrn4-5 UP
AT3G50970	protein coding	LTI30	160.14	209.776	208.38	0.389513	0.379881	0.46098	0.476814		19.8338	50.5833	46.2783	1.3507	1.22238	0.000847892	0.00156493	xrn4 UP
AT2G15050	protein coding	LTP	99.1563	96.9602	106.904	-0.0323125	0.108539	0.97984	0.917135		35.9822	64.6109	84.6955	0.844496	1.235	0.0613847	0.00308204	xrn4-6 UP
AT5G59320	protein coding	LTP3	8.32801	22.5193	17.1419	1.43512	1.04148	0.00409997	0.0434716	xrn4 UP	0.786657	4.3303	2.43539	2.46066	1.63035	0.0317638	0.146148
AT5G59310	protein coding	LTP4	6.62626	23.7362	9.39326	1.84082	0.50343	0.000589813	0.469146	xrn4-5 UP	0.153912	1.67603	0.924185	3.44487	2.58607	0.31136	0.347189
AT1G78600	protein coding	LZF1	83.749	80.672	73.7083	-0.0540031	-0.184245	0.964468	0.803973		21.8387	47.3621	44.6194	1.11685	1.03079	0.00266271	0.00488416	xrn4 UP
AT3G63210	protein coding	MARD1	68.8473	99.9437	107.852	0.537716	0.647588	0.288081	0.157478		18.1673	39.5205	47.127	1.12126	1.37521	0.00308204	0.000313744	xrn4 UP
AT2G42620	protein coding	MAX2	38.3129	44.931	53.3669	0.22988	0.478116	0.741193	0.357696		18.0906	45.8531	52.8536	1.34178	1.54676	0.000847892	0.000313744	xrn4 UP
AT3G46580	protein coding	MBD05	13.4563	16.2177	17.6959	0.269291	0.395133	0.693786	0.477463		4.98851	8.37119	10.527	0.746824	1.07741	0.197497	0.0472282	xrn4-6 UP
AT1G60870	protein coding	MEE9	34.499	37.3104	35.7651	0.11302	0.0519964	0.896935	0.962916		5.53821	11.913	11.8942	1.10505	1.10276	0.016894	0.0178388	xrn4 UP
AT4G30270	protein coding	MERI5B	45.3191	42.0348	53.3854	-0.108536	0.236325	0.908398	0.732439		9.37938	21.8899	19.1803	1.2227	1.03206	0.00201737	0.00943766	xrn4 UP
AT2G19800	protein coding	MIOX2	7.01196	10.7651	8.32212	0.618469	0.247133	0.198537	0.72961		3.75916	10.2881	6.76672	1.4525	0.848044	0.00287561	0.0949712	xrn4-5 UP
AT5G03860	protein coding	MLS	2.68396	6.63438	5.9473	1.3056	1.14787	0.00943766	0.0262385	xrn4 UP	0.483935	0.713796	1.19846	0.560699	1.3083	0.662795	0.138258
AT4G15760	protein coding	MO1	50.255	52.2196	71.0532	0.0553237	0.499631	0.961121	0.29482		15.7322	28.2026	36.0399	0.842104	1.19587	0.0353122	0.00245028	xrn4-6 UP
AT5G42600	protein coding	MRN1	3.40166	6.55267	6.96013	0.945845	1.03288	0.0354547	0.0154594	xrn4 UP	2.12125	2.98455	3.29056	0.492595	0.633414	0.404811	0.233772
AT2G43290	protein coding	MSS3	31.3413	59.7258	41.7573	0.930288	0.413962	0.0215583	0.391921	xrn4-5 UP	11.5261	23.6272	20.5338	1.03554	0.833096	0.00943766	0.045361	xrn4-5 UP
AT5G07690	protein coding	MYB29	22.9536	24.0142	24.5064	0.0651644	0.0944332	0.949682	0.921477		7.89237	18.9458	17.4307	1.26335	1.1431	0.000847892	0.00370066	xrn4 UP
AT2G16720	protein coding	MYB7	6.52602	8.67762	9.07182	0.411095	0.475188	0.519837	0.433088		7.38181	17.7409	21.0113	1.26503	1.50912	0.00308204	0.000313744	xrn4 UP
AT3G50060	protein coding	MYB77	33.5695	143.154	40.9152	2.09235	0.285486	0.000313744	0.638123	xrn4-5 UP	10.686	21.9343	10.7329	1.03746	0.00630717	0.0198652	0.995552	xrn4-5 UP
AT3G47600	protein coding	MYB94	10.5578	11.1034	13.589	0.0726892	0.36412	0.946776	0.471809		6.05961	12.1195	13.5584	1.00004	1.16189	0.0186224	0.00565221	xrn4 UP
AT2G22770	protein coding	NAI1	10.337	13.8207	15.4791	0.419013	0.5825	0.388105	0.173323		4.16043	7.35382	10.7244	0.821762	1.3661	0.0891635	0.00156493	xrn4-6 UP
AT1G69490	protein coding	NAP	8.23677	14.7167	19.1051	0.837302	1.21381	0.0749667	0.00527222	xrn4 UP	2.91006	4.97405	8.22459	0.773373	1.4989	0.217096	0.00891412
AT3G14440	protein coding	NCED3	4.27934	7.56331	9.95779	0.82163	1.21844	0.0599932	0.00245028	xrn4 UP	5.79393	14.7919	17.0995	1.3522	1.56134	0.000313744	0.000313744	xrn4 UP
AT5G56750	protein coding	NDL1	17.6897	19.0163	19.5296	0.104326	0.142752	0.911302	0.860854		7.19179	14.434	12.0729	1.00504	0.747345	0.0125065	0.0859253	xrn4-5 UP
AT4G25910	protein coding	NFU3	39.6	46.2012	45.2886	0.222432	0.19365	0.731762	0.784799		9.00377	17.9066	18.2215	0.991894	1.01704	0.0157801	0.0143185	xrn4-6 UP
AT2G34720	protein coding	NF-YA4	26.6697	29.1549	36.5464	0.128538	0.454529	0.879817	0.314439		6.48932	11.9306	14.4959	0.878529	1.1595	0.0647047	0.0120014	xrn4-6 UP
AT5G08190	protein coding	NF-YB12	19.8823	22.0071	21.7817	0.146482	0.131633	0.856736	0.879011		11.1194	22.6534	25.4904	1.02665	1.19687	0.00856079	0.00179383	xrn4 UP
AT5G47640	protein coding	NF-YB2	59.682	64.7818	75.5542	0.118293	0.340216	0.914836	0.595448		16.0704	33.5583	34.7589	1.06226	1.11298	0.0113257	0.0083806	xrn4 UP
AT4G14540	protein coding	NF-YB3	87.8402	110.978	110.758	0.337319	0.334462	0.512869	0.511524		8.10906	27.5442	24.6448	1.76414	1.60368	0.00133303	0.00201737	xrn4 UP
AT3G11660	protein coding	NHL1	29.3723	32.9922	33.3296	0.167668	0.18235	0.830965	0.804869		5.80009	10.914	12.3061	0.91203	1.08523	0.0496121	0.0126728	xrn4-6 UP
AT4G12720	protein coding	NUDT7	30.9753	42.0645	29.4932	0.441486	-0.0707357	0.3954	0.953112		13.2892	28.5566	13.9597	1.10356	0.0710057	0.0198652	0.947595	xrn4-5 UP
AT5G60850	protein coding	OBP4	30.7197	40.5552	45.0692	0.400721	0.552978	0.401526	0.187525		20.1154	39.2807	44.945	0.965521	1.15986	0.00995856	0.00266271	xrn4-6 UP
AT3G08730	protein coding	AT3G08730	70.8314	106.663	124.962	0.590602	0.819029	0.215096	0.0658229	xrn4-6 UP	28.342	50.7682	63.4266	0.840987	1.16215	0.0555727	0.00527222	xrn4-6 UP
AT5G56550	protein coding	OXS3	68.3011	77.8923	96.0884	0.189571	0.492452	0.790864	0.277161		22.39	48.4489	72.8167	1.11361	1.70142	0.00995856	0.000313744	xrn4 UP
AT2G39800	protein coding	P5CS1	387.214	495.75	751.567	0.356482	0.956772	0.668337	0.129704		172.457	267.823	349.576	0.635048	1.01937	0.244402	0.0367059	xrn4-6 UP
AT3G10340	protein coding	PAL4	8.27955	10.404	12.0363	0.32952	0.539765	0.522164	0.194735		4.45493	10.2784	10.3072	1.20615	1.21017	0.00329099	0.00370066	xrn4 UP
AT5G54490	protein coding	PBP1	15.868	40.4885	13.7872	1.35139	-0.202787	0.00488416	0.837537	xrn4-5 UP	5.33589	11.1189	6.37827	1.05921	0.257436	0.106921	0.845476
AT1G18650	protein coding	PDCB3	55.616	50.6368	48.3781	-0.135314	-0.201145	0.869457	0.771443		8.05353	19.6589	16.7755	1.28749	1.05866	0.00266271	0.0197068	xrn4 UP
AT3G22480	protein coding	PDF2	56.6422	61.284	66.3046	0.113635	0.227233	0.905817	0.734331		12.9078	24.6624	27.9794	0.934066	1.11612	0.0360093	0.0083806	xrn4-6 UP
AT2G02120	protein coding	PDF2.1	95.1129	158.75	143.569	0.739045	0.594034	0.0652023	0.198626		4.69649	12.1436	12.8541	1.37054	1.45258	0.0292951	0.0197068	xrn4 UP
AT2G38210	protein coding	PDX1L4	26.9272	23.8536	32.5221	-0.174857	0.272358	0.827355	0.653419		5.92314	12.2228	15.2112	1.04514	1.36071	0.0515732	0.00943766	xrn4-6 UP
AT5G24420	protein coding	PGL5	35.9893	34.403	40.7189	-0.0650323	0.178129	0.954716	0.80497		5.21995	10.1563	11.8561	0.960268	1.18352	0.0423862	0.00995856	xrn4-6 UP
AT1G35140	protein coding	PHI-1	4.17228	25.6688	5.9549	2.62111	0.513243	0.000313744	0.431738	xrn4-5 UP	2.11356	6.72372	2.62965	1.66959	0.315198	0.013831	0.792405	xrn4-5 UP
AT1G09530	protein coding	PIF3	11.7789	14.4677	16.9914	0.296624	0.5286	0.606916	0.235484		6.29962	11.588	14.022	0.879294	1.15436	0.0257942	0.00179383	xrn4-6 UP
AT3G59060	protein coding	PIL6	51.0397	66.0639	75.2347	0.372242	0.559777	0.495106	0.261041		31.9678	56.9056	65.3151	0.831954	1.0308	0.0381994	0.00978401	xrn4-6 UP
AT2G39220	protein coding	PLP6	12.4001	12.2693	10.5867	-0.0153043	-0.228106	0.989427	0.713548		5.96892	12.3258	10.6979	1.04614	0.841791	0.00621645	0.0358738	xrn4-5 UP
AT1G08650	protein coding	PPCK1	44.0261	42.6053	44.6965	-0.0473283	0.0218003	0.968123	0.985959		35.7041	74.6208	72.1994	1.06349	1.0159	0.00468938	0.00767169	xrn4 UP
AT4G14720	protein coding	PPD2	20.68	22.9952	23.0735	0.153093	0.158001	0.840586	0.835482		5.15057	10.6335	10.8247	1.04581	1.07152	0.0162615	0.0141592	xrn4 UP
AT3G49110	protein coding	PRX33	23.197	9.29749	7.55867	-1.31902	-1.61773	0.000847892	0.000313744	xrn4 DOWN	5.12759	3.82537	3.64756	-0.422682	-0.491351	0.506525	0.43331
AT2G30790	protein coding	PSBP-2	10.77	18.85	22.7068	0.807542	1.0761	0.0615127	0.00856079	xrn4 UP	2.64668	3.31326	4.83404	0.324066	0.869044	0.760711	0.175674
AT3G44735	protein coding	PSK3	55.9747	79.9199	67.3323	0.513781	0.266524	0.257326	0.659578		20.7144	51.1702	47.9709	1.30467	1.21152	0.00266271	0.0044934	xrn4 UP
AT1G49780	protein coding	PUB26	8.1634	13.3218	11.5534	0.706547	0.501072	0.10364	0.2916		6.56735	12.8567	13.3793	0.969131	1.02661	0.0239984	0.0144844	xrn4-6 UP
AT3G18710	protein coding	PUB29	9.91975	11.5462	9.10593	0.219045	-0.123498	0.753406	0.897406		6.48739	15.5384	15.1075	1.26013	1.21956	0.00266271	0.00329099	xrn4 UP
AT3G07360	protein coding	PUB9	47.128	56.7791	63.7784	0.268776	0.436484	0.649535	0.374824		15.8611	33.0389	32.1458	1.05867	1.01913	0.00488416	0.00488416	xrn4 UP
AT3G30720	protein coding	QQS	12.2801	31.5537	2.03852	1.36148	-2.59073	0.004296	0.00370066	xrn4-5 UP; xrn4-6 DOWN	1.36129	5.55136	1.20776	2.02787	-0.172637	0.0371059	0.95456	xrn4-5 UP
AT5G66400	protein coding	RAB18	138.395	257.046	251.714	0.893231	0.862992	0.0434716	0.0829803	xrn4 UP	8.12091	38.7269	22.0185	2.25362	1.439	0.000313744	0.00109433	xrn4 UP
AT4G14010	protein coding	RALFL32	32.2586	47.7613	46.7998	0.566158	0.536818	0.214649	0.232718		5.78302	13.7131	10.0851	1.24566	0.802324	0.0383343	0.224478	xrn4-5 UP
AT1G78080	protein coding	RAP2.4	83.6434	178.54	175.173	1.09392	1.06646	0.010472	0.011497	xrn4 UP	30.5937	254.646	334.265	3.05719	3.44969	0.000313744	0.000313744	xrn4 UP
AT1G68840	protein coding	RAV2	79.9541	168.73	112.702	1.07748	0.495275	0.00926615	0.345513	xrn4-5 UP	40.7992	65.3438	78.8455	0.679509	0.950488	0.135364	0.0170536	xrn4-6 UP
AT5G53160	protein coding	RCAR3	62.815	59.3685	55.3145	-0.0814099	-0.18345	0.938681	0.801907		22.1945	44.4976	40.9164	1.00353	0.882477	0.00767169	0.0200214	xrn4-5 UP
AT4G16008	protein coding	AT4G16008	16.3054	24.6524	28.8826	0.596378	0.824849	0.2285	0.0631965	xrn4-6 UP	2.50856	7.90378	12.1016	1.65568	2.27027	0.0183091	0.00156493	xrn4 UP
AT5G52300	protein coding	RD29B	6.827	20.7668	27.608	1.60496	2.01576	0.000313744	0.000313744	xrn4 UP	0.795172	4.95541	3.85539	2.63967	2.27754	0.000313744	0.000313744
AT3G06540	protein coding	REP	12.6175	12.7109	11.8645	0.0106399	-0.0887791	0.991941	0.92832		5.81877	12.6774	14.9278	1.12347	1.35921	0.00527222	0.000589813	xrn4 UP
AT4G11370	protein coding	RHA1A	7.06444	8.60057	7.97347	0.283855	0.174632	0.742415	0.878841		6.29871	11.8073	13.7466	0.906549	1.12595	0.0925338	0.0336451	xrn4-6 UP
AT4G11360	protein coding	RHA1B	92.3505	108.801	108.358	0.236496	0.230612	0.707403	0.714365		17.1466	33.7998	49.4231	0.979091	1.52726	0.0164197	0.000313744	xrn4-6 UP
AT2G01150	protein coding	RHA2B	13.5774	15.7313	13.6424	0.212432	0.00689669	0.784227	0.995368		3.54232	10.8447	11.8589	1.61422	1.7432	0.00156493	0.000313744	xrn4 UP
AT2G17450	protein coding	RHA3A	29.1312	30.9014	34.3082	0.0851055	0.235986	0.93519	0.715347		11.2224	32.3174	33.4576	1.52594	1.57596	0.000589813	0.000313744	xrn4 UP
AT2G40830	protein coding	RHC1A	18.5765	20.2391	21.2149	0.123669	0.1916	0.888888	0.783475		4.59117	10.8622	11.3523	1.24238	1.30605	0.0044934	0.00266271	xrn4 UP
AT4G19700	protein coding	RING	8.22008	8.3488	7.34733	0.0224172	-0.161932	0.986498	0.866338		6.35965	14.7242	12.749	1.21117	1.00336	0.00565221	0.0212588	xrn4 UP
AT5G09680	protein coding	RLF	28.5596	34.4537	34.1824	0.270683	0.259276	0.63952	0.65968		8.48708	17.3832	18.3954	1.03435	1.11601	0.0172095	0.00926615	xrn4 UP
AT2G16005	protein coding	ROSY1	28.4878	99.9213	134.051	1.81045	2.23437	0.000313744	0.000313744	xrn4 UP	0.794003	3.27839	5.85147	2.04577	2.88158	0.0575755	0.0141592
AT3G14050	protein coding	RSH2	16.4656	21.5964	18.4449	0.391336	0.163771	0.446095	0.840375		11.2177	24.2156	26.1119	1.11017	1.21894	0.00223638	0.00156493	xrn4 UP
AT3G25717	protein coding	RTFL16	73.8705	66.5653	68.3987	-0.150227	-0.111029	0.845569	0.899695		21.5389	96.3232	111.257	2.16094	2.36888	0.000313744	0.000313744	xrn4 UP
AT1G13245	protein coding	RTFL17	246.828	252.193	258.033	0.0310241	0.0640491	0.979646	0.954296		90.6888	314.289	400.88	1.79309	2.14417	0.000313744	0.000313744	xrn4 UP
AT1G07490	protein coding	RTFL3	4.42412	6.44116	7.41844	0.541933	0.745728	0.500774	0.27766		3.56158	12.1351	13.4664	1.7686	1.91878	0.00640198	0.00287561	xrn4 UP
AT2G39705	protein coding	RTFL8	17.748	19.1288	20.087	0.10809	0.178604	0.916124	0.824702		9.67823	19.9178	21.0103	1.04124	1.11828	0.0263824	0.0159404	xrn4 UP
AT5G02230	protein coding	AT5G02230	7.65156	11.0617	13.6738	0.531749	0.837593	0.292122	0.0566018	xrn4-6 UP	4.28381	8.79949	10.4043	1.03852	1.28021	0.0422739	0.0083806	xrn4 UP
AT5G13170	protein coding	SAG29	2.24055	7.46154	6.52428	1.73562	1.54197	0.00266271	0.00527222	xrn4 UP	1.44469	3.05908	2.6016	1.08234	0.848635	0.105005	0.252335
AT1G27760	protein coding	SAT32	38.6336	42.8026	50.6961	0.147842	0.392018	0.858733	0.447206		9.89504	18.2533	22.1002	0.883381	1.15928	0.0260892	0.00245028	xrn4-6 UP
AT1G29510	protein coding	SAUR67	8.14743	8.20081	6.94106	0.00942001	-0.231191	0.995175	0.826389		7.36467	16.2008	16.9676	1.13737	1.20409	0.0381994	0.0253423	xrn4 UP
AT1G45976	protein coding	SBP1	23.4268	29.1088	29.8838	0.313297	0.351203	0.554182	0.476332		10.7987	24.0977	27.3345	1.15804	1.33987	0.0044934	0.00109433	xrn4 UP
AT1G50600	protein coding	SCL5	31.9806	36.2761	38.2099	0.18182	0.256748	0.807728	0.678584		18.1118	32.2437	36.2681	0.832085	1.00177	0.036568	0.00820548	xrn4-6 UP
AT3G54220	protein coding	SCR	19.7172	20.5558	23.3584	0.060088	0.244482	0.958223	0.703418		4.69668	9.46056	10.4045	1.01028	1.14749	0.010472	0.00308204	xrn4 UP
AT4G32300	protein coding	SD2-5	12.7852	14.0676	15.5419	0.137897	0.281685	0.869089	0.631817		9.33822	18.6214	19.7952	0.995745	1.08393	0.00820548	0.0044934	xrn4-6 UP
AT2G45070	protein coding	SEC61 BETA	133.133	146.257	139.049	0.135634	0.0627209	0.8816	0.95848		13.3256	30.723	28.8391	1.20511	1.11382	0.0101289	0.0203312	xrn4 UP
AT1G04240	protein coding	SHY2/IAA3	48.8678	74.3411	67.9173	0.605277	0.474896	0.166988	0.313774		16.6805	34.6328	44.5743	1.05398	1.41805	0.00565221	0.000313744	xrn4 UP
AT5G24120	protein coding	SIGE	30.7034	32.2099	44.6613	0.0691049	0.540626	0.94928	0.23743		12.2774	21.2597	24.5935	0.792118	1.00227	0.0462918	0.00978401	xrn4-6 UP
AT5G04470	protein coding	SIM	20.4774	23.1685	19.5205	0.178136	-0.0690374	0.81392	0.951281		5.57496	9.97196	11.3985	0.838917	1.03182	0.125545	0.0414535	xrn4-6 UP
AT3G58040	protein coding	SINAT2	24.5497	26.1781	26.4612	0.0926565	0.108174	0.92293	0.905952		12.522	26.2455	27.9002	1.0676	1.15581	0.00390153	0.00109433	xrn4 UP
AT1G74100	protein coding	SOT16	47.2495	56.5713	53.351	0.25977	0.175215	0.664999	0.810849		14.1057	32.1797	31.8744	1.18987	1.17612	0.00109433	0.00109433	xrn4 UP
AT1G18590	protein coding	SOT17	16.3611	16.8483	15.8949	0.0423278	-0.0417081	0.971591	0.972488		5.63901	11.6101	9.27353	1.04187	0.717676	0.0160982	0.124908	xrn4-5 UP
AT1G74090	protein coding	SOT18	52.4581	51.7168	49.498	-0.0205348	-0.0837961	0.985968	0.935353		15.7629	36.9085	31.4975	1.22742	0.998704	0.00156493	0.0083806	xrn4-5 UP
AT3G02040	protein coding	SRG3	10.1188	21.4435	31.6139	1.0835	1.64352	0.0195481	0.000313744	xrn4 UP	2.81486	7.7311	7.24736	1.45761	1.36439	0.00602785	0.0083806	xrn4 UP
AT1G75540	protein coding	STH2	63.0234	73.3839	89.3077	0.219575	0.502896	0.754159	0.284117		13.7358	31.4286	41.8049	1.19414	1.60573	0.00133303	0.000313744	xrn4 UP
AT1G27730	protein coding	STZ	13.3744	30.6315	13.5888	1.19554	0.0229385	0.00390153	0.986004	xrn4-5 UP	4.42245	7.84862	5.66531	0.827593	0.357308	0.149086	0.655508
AT1G22710	protein coding	SUC2	76.1346	88.8118	99.7074	0.2222	0.389149	0.750347	0.471533		19.4804	37.6686	41.4612	0.951337	1.08973	0.0144844	0.004296	xrn4-6 UP
AT3G51895	protein coding	SULTR3	9.18571	10.382	14.9964	0.176621	0.707155	0.821546	0.100298		4.62451	10.2318	11.2168	1.14569	1.27829	0.00507861	0.00109433	xrn4 UP
AT3G55980	protein coding	SZF1	37.8279	108.23	42.5414	1.51657	0.169417	0.000313744	0.83488	xrn4-5 UP	20.6607	35.4019	26.9138	0.776937	0.38146	0.0967964	0.461835
AT5G37770	protein coding	TCH2	39.8432	106.956	41.3938	1.42462	0.0550831	0.000313744	0.962515	xrn4-5 UP	12.8261	28.7153	18.4398	1.16274	0.523747	0.00820548	0.323613	xrn4-5 UP
AT2G41100	protein coding	TCH3	55.8574	115.947	45.4226	1.05364	-0.298339	0.0279881	0.635143	xrn4-5 UP	16.8169	33.1432	12.8206	0.978804	-0.391452	0.0480168	0.469348
AT5G57560	protein coding	TCH4	101.867	390.267	152.755	1.93778	0.58454	0.000313744	0.252335	xrn4-5 UP	32.4503	85.0859	53.2661	1.39069	0.714985	0.00329099	0.118123	xrn4-5 UP
AT1G25560	protein coding	TEM1	42.329	85.074	70.2152	1.00707	0.730138	0.00820548	0.105571	xrn4-5 UP	19.9689	47.1728	45.3821	1.2402	1.18437	0.00266271	0.00245028	xrn4 UP
AT3G45600	protein coding	TET3	66.7931	86.5073	81.5787	0.373122	0.288493	0.479692	0.633337		15.0326	31.0884	29.2977	1.04828	0.962689	0.00731507	0.0178388	xrn4-5 UP
AT5G48010	protein coding	THAS	25.9472	52.8254	49.8542	1.02565	0.942137	0.0181517	0.0217191	xrn4 UP	23.7685	30.7371	40.7846	0.37093	0.778977	0.480812	0.0583496
AT1G19180	protein coding	TIFY10A	27.1896	32.4258	32.6226	0.254087	0.262815	0.688572	0.693739		7.93547	12.8021	16.0699	0.689996	1.01797	0.123122	0.0148137	xrn4-6 UP
AT4G30960	protein coding	CIPK6	163.661	248.173	299.597	0.600632	0.87231	0.25021	0.0714409	xrn4-6 UP	32.8049	68.8496	88.2195	1.06954	1.42719	0.004296	0.000313744	xrn4 UP
AT5G60200	protein coding	TMO6	12.9365	16.2322	15.588	0.32741	0.26899	0.542571	0.647686		4.11858	10.2932	9.54337	1.32147	1.21235	0.0044934	0.00785041	xrn4 UP
AT1G51450	protein coding	TRO	11.1006	10.0358	12.1055	-0.145484	0.125017	0.854021	0.881752		10.2883	19.1134	21.3943	0.89358	1.05622	0.0201759	0.00584292	xrn4-6 UP
AT3G27060	protein coding	TSO2	42.2403	42.0049	39.1695	-0.00806053	-0.108889	0.993323	0.903934		10.0411	21.7246	15.5639	1.11342	0.632286	0.00468938	0.137118	xrn4-5 UP
AT3G20060	protein coding	UBC19	100.248	99.4459	96.857	-0.0115965	-0.0496519	0.992016	0.967635		10.8246	25.6002	27.5217	1.24184	1.34625	0.00731507	0.00390153	xrn4 UP
AT2G16740	protein coding	UBC29	30.9313	35.6391	34.0051	0.204395	0.136684	0.752738	0.871266		6.98513	15.5002	13.9114	1.14993	0.993907	0.0179934	0.0400847	xrn4-5 UP
AT2G46030	protein coding	UBC6	24.6951	26.4319	26.1029	0.0980536	0.0799849	0.919707	0.937647		7.78653	14.0942	19.0111	0.856053	1.28779	0.0741223	0.004296	xrn4-6 UP
AT2G35635	protein coding	UBQ7	149.876	166.99	155.001	0.155991	0.0485069	0.849387	0.967421		19.3504	36.5909	40.4902	0.919122	1.06521	0.0224793	0.00676771	xrn4-6 UP
AT2G22500	protein coding	UCP5	9.55314	20.5251	8.90614	1.10335	-0.101175	0.00370066	0.919726	xrn4-5 UP	6.31167	10.934	8.66227	0.792732	0.456724	0.0599932	0.360906
AT2G36750	protein coding	UGT73C1	10.4886	4.96996	9.12197	-1.07751	-0.2014	0.0162615	0.766412	xrn4-5 DOWN	3.20939	4.77	6.31771	0.571689	0.9771	0.322497	0.0515732
AT1G24100	protein coding	UGT74B1	49.2742	51.7385	49.2628	0.070404	-0.00033435	0.948827	0.999574		11.8905	30.4118	27.0712	1.35482	1.18694	0.000313744	0.00223638	xrn4 UP
AT4G02590	protein coding	UNE12	27.0162	32.1057	35.2126	0.249004	0.382266	0.693277	0.444752		8.05708	17.8041	18.7384	1.14388	1.21767	0.00308204	0.00156493	xrn4 UP
AT1G28520	protein coding	VOZ1	34.223	35.2929	37.6927	0.0444109	0.139317	0.969063	0.872373		7.87848	16.4796	15.9831	1.06469	1.02056	0.004296	0.00584292	xrn4 UP
AT1G21250	protein coding	WAK1	11.8872	5.98144	4.85307	-0.990846	-1.29244	0.0157801	0.00201737	xrn4 DOWN	2.12593	1.89711	2.70048	-0.164294	0.345121	0.871877	0.61457
AT4G31550	protein coding	WRKY11	41.3415	68.0397	49.5696	0.718788	0.261867	0.072053	0.660189		17.2306	36.421	35.0952	1.07979	1.0263	0.00565221	0.00621645	xrn4 UP
AT4G01250	protein coding	WRKY22	8.93544	20.74	12.7203	1.2148	0.509522	0.00390153	0.313369	xrn4-5 UP	4.76526	10.9615	11.4663	1.20182	1.26677	0.0083806	0.00527222	xrn4 UP
AT2G38470	protein coding	WRKY33	50.694	107.7	51.0447	1.08713	0.00994682	0.0106439	0.993072	xrn4-5 UP	16.66	30.2062	31.4767	0.858458	0.917901	0.0468314	0.0250449
AT1G80840	protein coding	WRKY40	15.0447	32.6758	17.0973	1.11896	0.184508	0.0164197	0.855255	xrn4-5 UP	5.2086	9.80441	7.18035	0.912535	0.463157	0.35965	0.644261
AT4G24240	protein coding	WRKY7	12.3341	16.2439	15.4781	0.397253	0.327581	0.420193	0.532729		6.81025	17.0655	16.7183	1.3253	1.29565	0.00133303	0.00133303	xrn4 UP
AT2G04240	protein coding	XERICO	27.8719	24.8885	26.9729	-0.163329	-0.0472994	0.84034	0.968051		6.58877	13.7736	14.3766	1.06383	1.12564	0.0257942	0.0149699	xrn4 UP
AT1G66140	protein coding	ZFP4	22.2912	27.4236	28.5107	0.298945	0.355026	0.580216	0.467744		9.67597	20.6705	24.8479	1.09509	1.36064	0.00565221	0.000847892	xrn4 UP
AT1G67030	protein coding	ZFP6	9.15846	11.9845	11.1107	0.387986	0.27877	0.49775	0.687502		4.77766	14.0252	13.0207	1.55365	1.44644	0.00266271	0.00370066	xrn4 UP
AT1G24625	protein coding	ZFP7	54.9338	50.9624	55.4365	-0.108259	0.0131436	0.906854	0.990631		18.6389	50.8776	56.4374	1.44872	1.59834	0.000313744	0.000313744	xrn4 UP
AT2G41940	protein coding	ZFP8	41.1886	34.8255	43.6466	-0.242103	0.0836236	0.685931	0.934781		26.3497	45.1477	56.1941	0.776868	1.09263	0.0445548	0.00370066	xrn4-6 UP
