# Supplementary material for: RNA degradomes reveal substrates and importance for dark and nitrogen stress responses of Arabidopsis XRN4
Source: Nucleic Acids Res. 2019 Aug 20;47(17):9216–30. doi: 10.1093/nar/gkz712 (PMC6755094; doi:10.1093/nar/gkz712)
Supplement: gkz712_Supplemental_Files [file gkz712_supplemental_files.zip › Supplemental Dataset S2.xlsx]

## Sheet: Supplemental Dataset S2
Supplemental Dataset S2. PARE analysis of protein-coding transcripts in WT, xrn4-5 and xrn4-6 seedlings
	1 MaxSeq: PARE sequence of maximum abundance on the transcript
	2 MaxSeq positions indicated are off-set by +100 nt (see Supplemental Methods); That is, the annotated TSS/cap site of each transcript is at position 101
	3 Peak percent; MaxSeq abundance divided by APARE abundance
	4 C-PARE analysis (see Supplemental Methods)
	5 Decapped (D, Supplemental Figure S7); 3' fragment (3') of NMD-sensitive transcripts from polyA+ PARE analysis (as per legend to Figure 3D)
	6 NMD features (if present, described in (4)) of transcripts elevated in upf1 and/or upf3 mutants (in paranthesis).
	7 Decay rates and models (from Table S2 of (12)); RNA t1/2 was calculated from α estimate; Description of the genotypes: Col-0 ecotype, vcs-7 (varicose mutant in Col-0), Col-0 [SOVL.er] (transgenic Col-0 with Landsberg erecta copy of SOV, SOVL.er) and vcs-7 [SOVL.er] (vcs-7 carrying SOVL.er)
	PARE	2MaxSeq Position				1MaxSeq Abundance				MaxSeq Fold Change		3Peak Percent		4Cap site (C-PARE)	5 XRN4 substrate	6 NMD feature	MaxSeq (5' to 3')				7 α-estimate				7 Modeling
AGI Number	RNA	WT	xrn4-5	WT	xrn4-6	WT	xrn4-5	WT	xrn4-6	xrn4-5/WT	xrn4-6/WT	xrn4-5	xrn4-6				WT	xrn4-5	WT	xrn4-6	Col-0	vcs-7	Col-0 [SOVL.er]	vcs-7 [SOVL.er]	Model α	α Group
AT1G79820.1	PolyA+	148	148	1244	148	7	175	8	205	25	25.625	18.9599	20.1178	148	D		AUUCGACGAUUCCUCUCGAC	AUUCGACGAUUCCUCUCGAC	CUGUGGUUUUGAUGGAUAAG	AUUCGACGAUUCCUCUCGAC	0.00771261	0.00529929	0.00771261	0.00529929	181	12
AT3G11745.1	PolyA+	122	122	122	122	3	15	2	32	5	16	10.274	19.0476	122	D		ACAAAAUCAGAGGAGGAGAC	ACAAAAUCAGAGGAGGAGAC	ACAAAAUCAGAGGAGGAGAC	ACAAAAUCAGAGGAGGAGAC
AT1G73490.2	PolyA+	132	133	132	133	42	450	36	444	10.7143	12.3333	41.744	35.634	133	D		CGGUGUCUCGCUUCUCUUGC	GGUGUCUCGCUUCUCUUGCA	CGGUGUCUCGCUUCUCUUGC	GGUGUCUCGCUUCUCUUGCA	0.0108422	0.00299488	0.0108422	0.00531835	175	11
AT1G52340.1	PolyA+	1137	112	172	112	6	30	4	25	5	6.25	5.31915	5.10204	112	D		UCAAAUAAUUUAACUGUGGA	AACGCAAACUCCGAUUGAGA	AGGCACUACAUCGAGGAAUA	AACGCAAACUCCGAUUGAGA	0.0149814	0.00934496	0.00934496	0.00627641	141	9
AT1G33520.1	PolyA+	101	101	101	101	45	553	11	687	12.2889	62.4545	24.3505	31.6153	101	D		AACCUUGCGAUUCUCACCGU	AACCUUGCGAUUCUCACCGU	AACCUUGCGAUUCUCACCGU	AACCUUGCGAUUCUCACCGU	0.0355599	0.00831148	0.00831148	0.00831148	42	3
AT3G62250.1	PolyA+	131	132	131	132	172	915	114	616	5.31977	5.40351	18.9677	14.1284	132	D		CGUUGCCUCAAAAGAUGCAG	GUUGCCUCAAAAGAUGCAGA	CGUUGCCUCAAAAGAUGCAG	GUUGCCUCAAAAGAUGCAGA	0.0032901	0.000850666	0.0032901	0.000850666	181	12
AT5G63530.1	PolyA+	787	184	184	184	22	467	72	521	21.2273	7.23611	19.0457	21.5735	184	D		AUCAAGAAACGGAUCAUGAG	GUGAACAUAGAAACACUCAA	GUGAACAUAGAAACACUCAA	GUGAACAUAGAAACACUCAA
AT3G49870.1	PolyA+	111	111	291	111	15	163	20	125	10.8667	6.25	14.6188	11.542	111	D		AUCAUCGACAGAGAUCAACG	AUCAUCGACAGAGAUCAACG	AUAGGACUUCAAAAUGCAGG	AUCAUCGACAGAGAUCAACG	0.0037085	0.00231693	0.0037085	0.0037085	68	5
AT3G50550.1	PolyA+	172	122	256	122	8	170	8	104	21.25	13	39.3519	33.3333	122	D		CGACGAAGACGAUGAUGAUG	AUGGCGGACGAAAAGGAGAU	AGAUGAUAGCGAAUCAAGCG	AUGGCGGACGAAAAGGAGAU	0.0021107	0.0021107	0.00371083	0.0021107	19	2
AT4G00880.1	PolyA+	860	95	404	95	3	26	1	37	8.66667	37	7.64706	10.3933	95	D		UCAUGAUGAUUAAUUGUACG	AAAACCAAUUAAAGAGACGC	AGGGUGUUUGGCAGUGAAGG	AAAACCAAUUAAAGAGACGC	0.00793142	0.0236257	0.00793142	0.00310207	171	11
AT2G35900.1	PolyA+	885	162	886	162	6	83	5	231	13.8333	46.2	15.2015	35.7032	162	D		UGUGACUUUCUAAGAAGCGU	GAGGAAGAAUCCACACACAC	GUGACUUUCUAAGAAGCGUG	GAGGAAGAAUCCACACACAC	0.00671482	0.00269061	0.00671482	0.00445359	175	11
AT3G48880.1	PolyA+	1422	51	53	51	7	48	4	26	6.85714	6.5	8.06723	5.29532	51	D		AUGUGUAUAUAUCUGUAGGC	GUAACGGUGUCGUCGUCGCC	AACGGUGUCGUCGUCGCCAA	GUAACGGUGUCGUCGUCGCC	0.00826543	0.0038492	0.00723091	0.00723091	159	10
AT2G26000.2	PolyA+	93	90	97	90	8	41	5	102	5.125	20.4	12.6935	31.2883	90	D		CUCUCUCGGCGACGAAGCUC	GUUCUCUCUCGGCGACGAAG	CUCGGCGACGAAGCUCUCUC	GUUCUCUCUCGGCGACGAAG	0.00490411	0.00490411	0.0161341	0.00490411	30	2
AT4G38360.2	PolyA+	1941	140	1941	140	6	68	10	66	11.3333	6.6	7.89779	7.34967	140	D		CUGUGUACAGAUUUGAAGAU	AUGGGUCGUCCAUUGCAGAC	CUGUGUACAGAUUUGAAGAU	AUGGGUCGUCCAUUGCAGAC	0.0147578	0.00829773	0.00959092	0.00829773	89	6
AT1G41880.1	PolyA+	150	152	551	152	79	680	37	382	8.60759	10.3243	28.6195	19.0524	152	D		CUGUGAAUUCGCUCGGCGGC	GUGAAUUCGCUCGGCGGCAU	AGGAGGAUAGAUUUCAAGAA	GUGAAUUCGCUCGGCGGCAU	0.00246625	0.00246625	0.00246625	0.00110979	53	4
AT1G69330.1	PolyA+	1350	100	1350	100	4	59	5	71	14.75	14.2	10.2431	11.1111	100	D		UUGAACUCUUGGUUUUAGUA	AACACGGCGGAUCAACGAGA	UUGAACUCUUGGUUUUAGUA	AACACGGCGGAUCAACGAGA	0.0110699	0.00485339	0.0110699	0.00485339	183	12
AT5G61830.1	PolyA+	711	154	711	154	21	276	26	221	13.1429	8.5	23.9168	19.627	154	D		GCUAGGUAGAGUAAAUGGAA	ACACCCAAACACGCGACGCG	GCUAGGUAGAGUAAAUGGAA	ACACCCAAACACGCGACGCG	0.0131231	0.00797673	0.0131231	0.0131231	76	5
AT4G32690.1	PolyA+	137	137	137	137	3	136	6	57	45.3333	9.5	41.0876	29.2308	137	D		AUCACUGCGAGAGAGACGAA	AUCACUGCGAGAGAGACGAA	AUCACUGCGAGAGAGACGAA	AUCACUGCGAGAGAGACGAA	0.00372241	0.000496275	0.00472061	0.00204007	15	1
AT3G62420.1	PolyA+	466	146	466	146	64	551	42	738	8.60938	17.5714	27.4676	30.433	146	D		CACCUACGUUUUCUCAUGAA	UUCUUUCGUUUGGCCUUUGA	CACCUACGUUUUCUCAUGAA	UUCUUUCGUUUGGCCUUUGA
AT5G43190.1	PolyA+	153	159	99	159	5	32	4	33	6.4	8.25	5.32446	5.93525	159	D		CUCACCAUGUUCCGUCUCAG	AUGUUCCGUCUCAGAGCUCA	CCCUUCUCUAGUCUUCUUGA	AUGUUCCGUCUCAGAGCUCA	0.0131918	0.00542974	0.0080586	0.0080586	156	10
AT2G43110.1	PolyA+	94	94	262	94	3	41	2	55	13.6667	27.5	32.0312	37.1622	94	D		AUACUCUGAAAAACAUGGCA	AUACUCUGAAAAACAUGGCA	AGAAGAGUAGAAGUAACGAC	AUACUCUGAAAAACAUGGCA	0.0130071	0.00565774	0.0130071	0.00565774	191	12
AT1G18320.1	PolyA+	447	23	447	23	14	308	21	333	22	15.8571	32.6271	33.501	23	D		UUGGUUUUCUCUGCUGCAGA	ACGCGAACGAACACGCUUGA	UUGGUUUUCUCUGCUGCAGA	ACGCGAACGAACACGCUUGA	0.00412848	0.00187115	0.00266292	0.00412848	128	8
AT3G26420.1	PolyA+	1211	103	1211	103	27	326	28	337	12.0741	12.0357	12.0384	12.44	103	D		CCAACACCAAAUAUGCAAAA	GUGUUCUGCCAAAGUUUCUC	CCAACACCAAAUAUGCAAAA	GUGUUCUGCCAAAGUUUCUC
AT1G70150.1	PolyA+	991	75	991	75	28	369	26	311	13.1786	11.9615	27.4554	22.4225	75	D		UGCAUAUCCAAGCUGGUUGC	GCGGUUGUCUUGGUCGUCGA	UGCAUAUCCAAGCUGGUUGC	GCGGUUGUCUUGGUCGUCGA	0.0191119	0.00467823	0.0191119	0.00693437	172	11
AT4G34020.1	PolyA+	870	109	870	109	44	1074	37	1418	24.4091	38.3243	27.1418	27.9629	109	D		UUCCUUGGCGGAGCAGCUCU	GGGAUUAUCAGACUGCUGCA	UUCCUUGGCGGAGCAGCUCU	GGGAUUAUCAGACUGCUGCA	0.0184778	0.0138505	0.0138505	0.0138505	39	3
AT3G02065.2	PolyA+	264	104	264	104	7	45	4	45	6.42857	11.25	7.48752	8.96414	104	D		AAGAAGGCUGCGUCCCGCAC	AUCUUCGUCUCGCCGCCCAC	AAGAAGGCUGCGUCCCGCAC	AUCUUCGUCUCGCCGCCCAC	0.00945654	0.00662836	0.0083666	0.0083666	159	10
AT5G16260.1	PolyA+	147	174	421	174	11	84	3	64	7.63636	21.3333	14.2373	12.0301	174	D		CUGCUUCCGCCAUUCUUCGG	GUCGUCGUCUCUCGAACGCG	UACUCUAGUCUGGGCUGACG	GUCGUCGUCUCUCGAACGCG	0.00665034	0.00665034	0.00439742	0.00439742	202	13
AT1G19690.1	PolyA+	97	97	97	97	16	89	9	77	5.5625	8.55556	17.6587	16.6307	97	D		CUCCGAUUUCAAUGGCGGUU	CUCCGAUUUCAAUGGCGGUU	CUCCGAUUUCAAUGGCGGUU	CUCCGAUUUCAAUGGCGGUU	0.00966787	0.00620023	0.00620023	0.00966787	220	14
AT5G64460.2	PolyA+	865	163	865	163	26	181	44	342	6.96154	7.77273	17.189	26.1668	163	D		CAGAUGUUAAGAAGGAAAUU	GGGUUACUUCUUCGAAUCUC	CAGAUGUUAAGAAGGAAAUU	GGGUUACUUCUUCGAAUCUC	0.00503187	0.00503187	0.00503187	0.00503187	235	15
AT1G26290.1	PolyA+	132	142	142	142	1	11	2	16	11	8	11.2245	18.8235	142	D		AAAGAAAUAUAUGCGCAAGG	AUGCGCAAGGCGAGAAGUGU	AUGCGCAAGGCGAGAAGUGU	AUGCGCAAGGCGAGAAGUGU
AT5G44080.1	PolyA+	167	143	143	143	8	78	7	147	9.75	21	7.92683	16.388	143	D		AGAGUGAUUCUCUGAUCCGA	AACAUUUGGCGGAGUCAAAG	AACAUUUGGCGGAGUCAAAG	AACAUUUGGCGGAGUCAAAG	0.0339716	0.0137356	0.0179131	0.0137356	89	6
AT3G58720.2	PolyA+	741	118	801	118	1	14	1	14	14	14	5.4902	6.06061	118	D		CCAUGGUUAAAGACCAAAGG	AAGAAAGCCAUUCCUUCUCA	AAACAAGACUCUUCUCCUCC	AAGAAAGCCAUUCCUUCUCA	0.00490983	0.00490983	0.00490983	0.00337421	64	4
AT1G23400.1	PolyA+	1233	101	1233	101	36	724	18	719	20.1111	39.9444	26.0995	22.7532	101	D		UAUAAGAAAAUUGGCGCUAA	AUCAAUGGCGAUUGUAGCAU	UAUAAGAAAAUUGGCGCUAA	AUCAAUGGCGAUUGUAGCAU	0.0205788	0.0101862	0.01433	0.0101862	93	6
AT5G50335.1	PolyA+	177	177	175	177	12	61	4	105	5.08333	26.25	39.6104	49.763	177	D		ACACUAAAUUCUCUGAGCUC	ACACUAAAUUCUCUGAGCUC	CUACACUAAAUUCUCUGAGC	ACACUAAAUUCUCUGAGCUC	0.0287585	0.0114432	0.0287585	0.0114432	191	12
AT1G09794.1	PolyA+	325	117	323	117	2	11	2	10	5.5	5	11.828	13.5135	117	D		ACGAGUCAACACAUUGUGGA	AUGUCAAGUCGGUGAUCGGA	UAACGAGUCAACACAUUGUG	AUGUCAAGUCGGUGAUCGGA	0.00272576	0.00187358	0.00187358	0.00272576	224	14
AT1G43190.1	PolyA+	1628	103	107	103	11	219	29	273	19.9091	9.41379	14.9897	16.9671	103	D		UUAACUUAAAACUCUCUGCU	AUUGACGACGAGACAUAGAC	ACGACGAGACAUAGACGAGA	AUUGACGACGAGACAUAGAC	0.00241451	0.000858987	0.00241451	0.00394316	164	11
AT3G24150.1	PolyA+	95	95	655	95	3	34	1	32	11.3333	32	11.2583	12.3552	95	D		AUUUCCAUUUCCAGAAGCGG	AUUUCCAUUUCCAGAAGCGG	GAUGCUGAUACUAUGUGGAA	AUUUCCAUUUCCAGAAGCGG	0.0106952	0.00531791	0.0179576	0.00895111	2	1
AT3G59050.1	PolyA+	1574	111	1350	111	22	112	21	172	5.09091	8.19048	6.29213	8.5957	111	D		CAGAAAAUUCUUCCAGAUGC	GAGCCUCUCUCUUUCUAUCG	UUGGAAUCGAGAACAAGAUC	GAGCCUCUCUCUUUCUAUCG
AT4G03610.1	PolyA+	189	41	984	41	1	10	1	13	10	13	6.99301	10.4	41	D		UACUCCAGCCGUCAGAUCCU	AUAGCCGUUGGCAUUAAUCA	ACGGAUUACGGCUUCCAAUA	AUAGCCGUUGGCAUUAAUCA	0.0139635	0.00819508	0.0139635	0.0139635	79	5
AT5G04270.1	PolyA+	1042	61	1021	61	2	47	5	40	23.5	8	12.2715	12.3839	61	D		AGCCACUGUGGAAGCCCAAU	GGUCGAGAGUUCACGAGCCA	UGGACACUGGAAAAUGUACA	GGUCGAGAGUUCACGAGCCA	0.00786587	0.00382387	0.00786587	0.00382387	180	12
AT2G17730.2	PolyA+	262	263	867	263	5	27	5	28	5.4	5.6	11.8943	13.0233	263	D		CACCGUAAAUCGUUUCUGGG	ACCGUAAAUCGUUUCUGGGU	AGAACACAGACUCAUGUUCU	ACCGUAAAUCGUUUCUGGGU	0.0113856	0.0113856	0.0212262	0.00934576	110	7
AT5G61220.1	PolyA+	101	101	109	101	9	74	7	56	8.22222	8	19.5251	15.3846	101	D		AUCAAAACCUUCGAACGGAG	AUCAAAACCUUCGAACGGAG	CUUCGAACGGAGAACUUCAA	AUCAAAACCUUCGAACGGAG	0.00249371	0.000287208	0.00148637	0.00148637	158	10
AT1G66660.2	PolyA+	1116	99	343	99	1	31	5	45	31	9	12.8099	19.3133	99	D		UGUUGAGCGGUGACCACUGG	AUAGAGCCGGCGAAAACCCC	GGAAGAAGACGAAGAAGAAG	AUAGAGCCGGCGAAAACCCC	0.00922403	0.00535781	0.00535781	0.00922403	210	14
AT4G24900.1	PolyA+	852	77	852	77	14	359	12	332	25.6429	27.6667	31.7699	29.021	77	D		GGACUACUCGGGCAACGGUA	GCGCUGUAAUCGCAUCACUA	GGACUACUCGGGCAACGGUA	GCGCUGUAAUCGCAUCACUA	0.0226422	0.0179322	0.0112952	0.0179322	93	6
AT3G21750.1	PolyA+	1382	336	1246	336	3	47	6	38	15.6667	6.33333	6.40327	6.21931	336	D		AGCGUUCGUGACACAUUGUG	GUGUUCAUACCAUCGCCGGG	AGUCUAAUCCUCCUCCCGGA	GUGUUCAUACCAUCGCCGGG	0.0133309	0.00845188	0.01065	0.00845188	95	6
AT3G50360.1	PolyA+	555	130	134	130	8	143	19	105	17.875	5.52632	21.5686	19.3015	130	D		UGGCAAAGGACUUGGGUGAG	AGACGCGCAAACUGAAAGAG	GCGCAAACUGAAAGAGCUUU	AGACGCGCAAACUGAAAGAG	0.00221949	0.000866625	0.00221949	0.000866625	192	12
AT4G14270.1	PolyA+	119	108	578	108	52	814	21	492	15.6538	23.4286	19.2117	15.2275	108	D		CAGUUUGACUCGUUGAUCAA	GCUCUAAGACCCAGUUUGAC	AUCUAUCAGCCACGGUGAAG	GCUCUAAGACCCAGUUUGAC	0.0236999	0.00874184	0.0236999	0.0120832	172	11
AT5G61865.1	PolyA+	122	122	1247	122	2	48	1	51	24	51	26.9663	29.4798	122	D		GAAUCCAUUUCUCUUCGGAC	GAAUCCAUUUCUCUUCGGAC	AGAGUCCAAUGGGACCUAAA	GAAUCCAUUUCUCUUCGGAC	0.0153841	0.00433323	0.00588364	0.00433323	83	6
AT3G18000.1	PolyA+	231	101	231	101	408	2175	161	3127	5.33088	19.4224	24.7215	25.429	101	D	CPuORF (upf1, upf3)	CGCCGUCGAAGGCCACUGAA	ACACUCUUUUCGCUCUCAGA	CGCCGUCGAAGGCCACUGAA	ACACUCUUUUCGCUCUCAGA
AT1G67080.1	PolyA+	556	99	556	99	15	79	7	174	5.26667	24.8571	9.51807	16.4461	99	D		UAUACUCUAAUGGUUGUAGC	AUAUAAUUGUCGACACUGAG	UAUACUCUAAUGGUUGUAGC	AUAUAAUUGUCGACACUGAG	0.00747044	0.00747044	0.00747044	0.00747044	236	15
AT5G20010.1	PolyA+	101	101	101	101	42	588	57	814	14	14.2807	19.0291	26.6274	101	D		AUCUUCAUUCUCCCUCUCGC	AUCUUCAUUCUCCCUCUCGC	AUCUUCAUUCUCCCUCUCGC	AUCUUCAUUCUCCCUCUCGC	0.00702958	0.00301351	0.0062922	0.00301351	95	6
AT5G63650.1	PolyA+	734	36	1330	36	14	82	8	149	5.85714	18.625	12.481	16.9897	36	D		CGCUUUUGAAAAUCUGUGAU	AUCGGAACUCGAGCAACCUC	GAAGAGGAAGAGGAAGAAGA	AUCGGAACUCGAGCAACCUC	0.00439606	0.00190074	0.00439606	0.00439606	80	5
AT5G66450.1	PolyA+	141	141	514	141	3	61	2	100	20.3333	50	12.2244	19.2678	141	D		AGAUUUUGCUAGUUCGUCAC	AGAUUUUGCUAGUUCGUCAC	CAAGCGCUCGAGCAAGAGGC	AGAUUUUGCUAGUUCGUCAC	0.0105272	0.00710201	0.0105272	0.0105272	79	5
AT5G62390.1	PolyA+	601	176	561	176	21	294	28	307	14	10.9643	7.74704	7.07536	176	D		AAGUAUAAAUGGGAGGCGGA	AGAGUUCACGAGCUUCCGAG	GUAUACAUUGACGAAGGAGA	AGAGUUCACGAGCUUCCGAG	0.00565105	0.0024529	0.0024529	0.00131583	141	9
AT4G23170.1	PolyA+	780	192	762	192	2	24	4	70	12	17.5	10.3004	21.9436	192	D		ACCGAACUCCAGACUUUGUA	AACGAAGUCGAAAAAAACAC	ACGAUAAAGACCGAAUUGAC	AACGAAGUCGAAAAAAACAC	0.00149297	0.0130692	0.00149297	0.00149297	68	5
AT1G79790.1	PolyA+	134	134	735	134	35	1132	16	992	32.3429	62	44.7962	44.9683	134	D		AGGUAGUUUCUGAUGGCGGC	AGGUAGUUUCUGAUGGCGGC	CUUGCGACUGUAUAUUCAUU	AGGUAGUUUCUGAUGGCGGC	0.00444012	0.00444012	0.00444012	0.00444012	229	15
AT3G05420.2	PolyA+	1609	100	1525	100	13	257	19	310	19.7692	16.3158	16.2761	18.4524	100	D		UGGAUACAAUGGACGUUACA	AAGUUUGUAUCUUUGAACAA	UCAAGGACGUGUACCUCUUG	AAGUUUGUAUCUUUGAACAA	0.0037188	0.00138423	0.00299105	0.00299105	148	10
AT5G15330.1	PolyA+	123	144	143	144	5	66	2	39	13.2	19.5	17.4142	13.879	144	D		CUCUCGCGUUCGUUCUUAUC	ACGAGCUCUGCACCGUCGCA	CACGAGCUCUGCACCGUCGC	ACGAGCUCUGCACCGUCGCA	0.0291017	0.0114715	0.0238904	0.0114715	84	6
AT2G44360.1	PolyA+	598	213	271	213	3	37	5	34	12.3333	6.8	13.2143	15.2466	213	D		CCGACAAUACCAGCAGCUCU	AUGGCGGAGGGUAAACCCGA	AGGUAGAAUCAUUGACAAAU	AUGGCGGAGGGUAAACCCGA	0.00511294	0.0031978	0.00511294	0.0031978	181	12
AT2G24150.1	PolyA+	120	120	120	120	24	235	22	255	9.79167	11.5909	26.0532	29.9296	120	D		AGAUUCGCCGCAGCUAGAGA	AGAUUCGCCGCAGCUAGAGA	AGAUUCGCCGCAGCUAGAGA	AGAUUCGCCGCAGCUAGAGA	0.0198427	0.010941	0.0198427	0.010941	188	12
AT2G23390.1	PolyA+	1723	134	1723	134	26	151	12	287	5.80769	23.9167	11.6154	20.6921	134	D		UGUACAUUUUAAUUUGGCUG	AUCAGCGACCACUGUGACUC	UGUACAUUUUAAUUUGGCUG	AUCAGCGACCACUGUGACUC	0.00709444	0.00709444	0.00933306	0.00709444	26	2
AT4G27652.1	PolyA+	290	101	305	101	2	10	2	26	5	13	5.34759	16.25	101	D		UCCAUCGAGACGGCGAGGCG	ACAAGCCACAACAACACCAA	AGGCGAUAGUAACGUUGUAC	ACAAGCCACAACAACACCAA	0.0728819	0.0230982	0.106805	0.0324109	15	1
AT5G26610.1	PolyA+	965	101	802	101	24	318	5	891	13.25	178.2	25.5217	41.3841	101	D		UUCUCUUCUAAAAGCGGCAU	GUUCUUCUCGCUCUGUGACA	ACGUCAAGAGAGGGAGAUGA	GUUCUUCUCGCUCUGUGACA	0.00540566	0.00814104	0.00540566	0.00540566	69	5
AT3G05730.1	PolyA+	249	123	277	123	27	155	23	175	5.74074	7.6087	9.33173	10.6448	123	D		UUCAUCUCGGCUGAGAUCCC	ACCCAAGUUUCUGAAAACAG	AGGCUAAUUGUGAUACGUAU	ACCCAAGUUUCUGAAAACAG	4.07e-21	4.07e-21	4.07e-21	4.07e-21	240	15
AT3G51400.1	PolyA+	109	101	101	101	8	46	4	179	5.75	44.75	12.7424	32.4275	101	D		CUAGCUCUAUCUCAAAACAU	AAAACUUUCUAGCUCUAUCU	AAAACUUUCUAGCUCUAUCU	AAAACUUUCUAGCUCUAUCU	0.0846531	0.01175	0.0260476	0.0260476	147	10
AT5G66090.1	PolyA+	156	156	156	156	13	449	16	682	34.5385	42.625	33.2839	41.0843	156	D		GGAAUCGUCGCGAUAGUUGC	GGAAUCGUCGCGAUAGUUGC	GGAAUCGUCGCGAUAGUUGC	GGAAUCGUCGCGAUAGUUGC	0.00423526	0.00423526	0.00156444	0.00156444	205	13
AT2G02050.1	PolyA+	492	137	373	137	9	82	10	78	9.11111	7.8	16.0784	17.1429	137	D		UGCCGAUUCCAGAUUCCGGG	GUGAGGUUUGGGGAUCGCGA	CGAUGAAGAAGAUCCGUGAA	GUGAGGUUUGGGGAUCGCGA	0.0001	0.0001	0.00604961	0.0001	31	2
AT5G13970.1	PolyA+	99	101	99	101	20	139	9	189	6.95	21	19.3593	23.5955	101	D		CCAGCGUUUGCCAUCGUCGU	AGCGUUUGCCAUCGUCGUCC	CCAGCGUUUGCCAUCGUCGU	AGCGUUUGCCAUCGUCGUCC	0.0210658	0.0210658	0.0152781	0.00737501	107	7
AT5G20170.1	PolyA+	101	101	1471	101	46	1221	18	870	26.5435	48.3333	43.3286	30.9498	101	D		GGCCGGACUGUGUUACCGUC	GGCCGGACUGUGUUACCGUC	UAGAGUUCUUGUGCAUCUUG	GGCCGGACUGUGUUACCGUC	0.0109206	0.00487577	0.00927472	0.00927472	159	10
AT1G71180.1	PolyA+	101	101	1038	101	5	45	4	65	9	16.25	7.37705	13.1579	101	D		AUGUUCUACCAAUCGUCGUC	AUGUUCUACCAAUCGUCGUC	GACUUAACGGCAUAUCCUGA	AUGUUCUACCAAUCGUCGUC	0.0170373	0.00861708	0.0170373	0.00861708	180	12
AT5G05750.1	PolyA+	108	108	108	108	62	410	19	773	6.6129	40.6842	23.7269	34.6016	108	D	3' UTR + uORF (upf1, upf3)	GUGUGCGGAUUGUGGAAGAG	GUGUGCGGAUUGUGGAAGAG	GUGUGCGGAUUGUGGAAGAG	GUGUGCGGAUUGUGGAAGAG	0.0237644	0.010778	0.0237644	0.0158567	172	11
AT1G31020.1	PolyA+	136	131	682	131	4	52	3	39	13	13	16.4557	13.7809	131	D		GCCGUGCGCGGCGGGAGAGA	ACUUCGCCGUGCGCGGCGGG	UGAUGUGGUGAGGCUGAAGA	ACUUCGCCGUGCGCGGCGGG	0.00559767	0.00413827	0.00167354	0.00167354	157	10
AT3G61460.1	PolyA+	101	101	101	101	11	73	10	116	6.63636	11.6	8.28604	11.9588	101	D		AACUUUUUCAAAAAAAGGAA	AACUUUUUCAAAAAAAGGAA	AACUUUUUCAAAAAAAGGAA	AACUUUUUCAAAAAAAGGAA	0.0318311	0.01725	0.0318311	0.0100852	164	11
AT1G59600.1	PolyA+	90	90	90	90	11	315	4	391	28.6364	97.75	22.2458	27.5546	90	D		AGCCGACGACACUCUGAGAG	AGCCGACGACACUCUGAGAG	AGCCGACGACACUCUGAGAG	AGCCGACGACACUCUGAGAG	0.0109812	0.00613973	0.00613973	0.00613973	45	3
AT4G01100.2	PolyA+	116	116	1107	116	5	126	8	105	25.2	13.125	13.3052	12.605	116	D		AGUAGGUUGUGUCUUUUGGC	AGUAGGUUGUGUCUUUUGGC	ACCCAUACGGUCUAGUAGAA	AGUAGGUUGUGUCUUUUGGC	0.0053263	0.00239634	0.00239634	0.00187561	131	9
AT1G48170.1	PolyA+	101	101	99	101	14	585	4	459	41.7857	114.75	60.8108	57.1606	101	D		GACUUUUCUCGGACUUGGGA	GACUUUUCUCGGACUUGGGA	CUGACUUUUCUCGGACUUGG	GACUUUUCUCGGACUUGGGA	0.00652679	0.00244981	0.00652679	0.00652679	68	5
AT3G62860.1	PolyA+	154	154	323	154	2	196	2	124	98	62	39.6761	36.2573	154	D		AUCUCUCUCCCUCUGCUCGG	AUCUCUCUCCCUCUGCUCGG	UGCCAUGGUUAUGGAAUGGA	AUCUCUCUCCCUCUGCUCGG	0.0140283	0.00985679	0.0140283	0.00985679	192	12
AT1G76410.1	PolyA+	136	105	105	105	2	27	2	32	13.5	16	14.0625	18.8235	105	D		CUCUCUCUUUCUCUUUCUCU	ACACUCCUAAUCCCUCCCAU	ACACUCCUAAUCCCUCCCAU	ACACUCCUAAUCCCUCCCAU	0.0158343	0.0158343	0.0158343	0.0158343	237	15
AT1G12910.1	PolyA+	173	173	406	173	9	80	15	90	8.88889	6	10.1911	12.5348	173	D		GCUUUUGAGCGAGUGAUAGA	GCUUUUGAGCGAGUGAUAGA	CGUGUCGAGAUUGUGCAGCU	GCUUUUGAGCGAGUGAUAGA	0.0111719	0.00475266	0.0111719	0.00800708	172	11
AT3G58090.1	PolyA+	133	136	133	136	13	175	10	210	13.4615	21	28.6416	28.1124	136	D		CUCAUCCGCCGAGCGAUAUU	AUCCGCCGAGCGAUAUUGUU	CUCAUCCGCCGAGCGAUAUU	AUCCGCCGAGCGAUAUUGUU	0.0215357	0.00705414	0.0126234	0.0126234	147	10
AT1G73350.2	PolyA+	466	70	466	70	91	1242	34	1251	13.6484	36.7941	42.9907	35.8761	70	D		UGAGAAACGGGCUUUUGCUG	AGCCAAUCCUGUUGUUAGAG	UGAGAAACGGGCUUUUGCUG	AGCCAAUCCUGUUGUUAGAG	0.0103281	0.00749871	0.00749871	0.0103281	210	14
AT4G20240.1	PolyA+	955	77	955	77	8	86	15	77	10.75	5.13333	16.2879	13.7993	77	D		CAGAAGUGACUUAAUACUCA	ACACCAUUCCUAAAUAAGCA	CAGAAGUGACUUAAUACUCA	ACACCAUUCCUAAAUAAGCA	0.0114498	0.0114498	0.0114498	0.00596062	60	4
AT3G59060.2	PolyA+	1269	156	147	156	59	706	13	736	11.9661	56.6154	26.4024	27.69	156	D		UUCAAGAACUCAUACCUCAC	GUCCCUUUCUGUCUGAACCU	CUAGCUCUUGUCCCUUUCUG	GUCCCUUUCUGUCUGAACCU	0.0260313	0.00903686	0.0260313	0.00903686	180	12
AT1G31500.4	PolyA+	911	96	1450	96	4	59	4	61	14.75	15.25	10.6884	9.17293	96	D		UUAUCGUGGCAAACACACAU	AAUCUAAAGCCAAAUUGGGU	AUGGUUCUUGUAGAAAUCAU	AAUCUAAAGCCAAAUUGGGU	0.00686101	0.00686101	0.00566382	0.00987112	100	7
AT5G66658.1	PolyA+	83	136	136	136	2	50	4	54	25	13.5	27.027	30.3371	136	D		AUUCGUAAUCUGAGAAGCUU	AUCGUCGUCAAUGGAAACGA	AUCGUCGUCAAUGGAAACGA	AUCGUCGUCAAUGGAAACGA
AT5G17900.1	PolyA+	108	108	108	108	22	637	16	434	28.9545	27.125	30.8176	26.1761	108	D		AUAACGUUUCGGCUUCCCGA	AUAACGUUUCGGCUUCCCGA	AUAACGUUUCGGCUUCCCGA	AUAACGUUUCGGCUUCCCGA	0.00863215	0.00863215	0.00382508	0.00382508	202	13
AT3G21350.2	PolyA+	1044	101	101	101	5	113	6	115	22.6	19.1667	17.2256	18.254	101	D		AUUGUUUCUUCAUCUAUGCA	GUGCUCUUCUCCUUCACGGC	GUGCUCUUCUCCUUCACGGC	GUGCUCUUCUCCUUCACGGC	0.00722499	0.00226582	0.00896142	0.00373872	15	1
AT1G72530.2	PolyA+	35	35	333	35	4	57	1	37	14.25	37	49.1379	52.8571	35	D		AGCUUCUUCGGAGGCUCUGA	AGCUUCUUCGGAGGCUCUGA	UCGAAACCCUAGCCAUGGCU	AGCUUCUUCGGAGGCUCUGA
AT1G71070.1	PolyA+	99	101	1235	101	3	40	4	31	13.3333	7.75	8.49257	7.07763	101	D		CUACAACCGACCGAGUCGGA	ACAACCGACCGAGUCGGAGA	AGAAUGCUACUUCCACACGG	ACAACCGACCGAGUCGGAGA	0.00984494	0.00546476	0.00984494	0.00546476	180	12
AT1G60640.1	PolyA+	123	113	123	113	17	271	19	265	15.9412	13.9474	38.0618	46.0069	113	D		CUGCGGAACUCACGAGUAAA	AAGCUCUCUUCUGCGGAACU	CUGCGGAACUCACGAGUAAA	AAGCUCUCUUCUGCGGAACU	0.00890049	0.00315123	0.00890049	0.00315123	190	12
AT5G11090.1	PolyA+	100	101	100	101	185	2509	102	2394	13.5622	23.4706	54.2486	49.4935	101	D		CGAACCAACCUCCCUUAGGC	GAACCAACCUCCCUUAGGCA	CGAACCAACCUCCCUUAGGC	GAACCAACCUCCCUUAGGCA	0.069438	0.0303934	0.0796837	0.0192696	11	1
AT3G60340.1	PolyA+	1259	149	1199	149	17	135	3	144	7.94118	48	12.8205	13.3457	149	D		UAAACACGAUCGUCUCGUGA	AUAAAAUCCGGUCGGCGACG	UUCAGCUUGUGCUACGUCAU	AUAAAAUCCGGUCGGCGACG	0.00383745	0.00149854	0.00566559	0.00383745	114	8
AT5G14220.1	PolyA+	1779	126	1762	126	5	63	4	70	12.6	17.5	14.5833	15.4867	126	D		CAGAUUCUCAUAAGGCUCAC	AGAGAUUUUGACUCUGAAUU	AACAACUCAGCAAAACCCAG	AGAGAUUUUGACUCUGAAUU	0.00687582	0.00687582	0.00687582	0.00687582	229	15
AT3G21780.1	PolyA+	908	908	1405	908	2	17	2	25	8.5	12.5	7.3913	12.0192	908	D		AGUGUUCCUCUGUUUCGGGA	AGUGUUCCUCUGUUUCGGGA	GUGACGUCAGGAAGAGAGUG	AGUGUUCCUCUGUUUCGGGA	1.21e-17	1.21e-17	1.21e-17	1.21e-17	240	15
AT5G50280.1	PolyA+	358	82	366	82	3	29	7	41	9.66667	5.85714	7.39796	11.3573	82	D		AGAAGAAGAUGAUGAAGAAG	AGAAAGUGGAAGCUGAGCCA	AUGAUGAAGAAGGAGAUGAU	AGAAAGUGGAAGCUGAGCCA	0.010909	0.00652731	0.010909	0.00652731	191	12
AT1G14230.1	PolyA+	1466	109	106	109	12	198	32	271	16.5	8.46875	19.6429	22.9661	109	D		ACAGAGAAUUUCUUCCACAC	ACGAAAACGGAGACUGAGAG	ACUACGAAAACGGAGACUGA	ACGAAAACGGAGACUGAGAG	0.00287734	0.00150204	0.00287734	0.00287734	79	5
AT5G09330.1	PolyA+	695	100	695	100	69	366	45	463	5.30435	10.2889	16.1518	16.6128	100	D	CPuORF	UACAAGUUUGAACCCCCUGA	AGUUCUGGCUCGUCCUUCAC	UACAAGUUUGAACCCCCUGA	AGUUCUGGCUCGUCCUUCAC	0.00584677	0.00296837	0.00584677	0.00296837	180	12
AT1G22790.1	PolyA+	978	161	966	161	4	73	4	56	18.25	14	15.1452	13.7931	161	D		AGGUAGGACGACAAAGAACA	AUCGCCUCUUGAUUCACGCG	AUGAAGAAUGGGAGGUAGGA	AUCGCCUCUUGAUUCACGCG	0.00948876	0.00559741	0.00559741	0.00559741	34	3
AT5G55125.1	PolyA+	147	147	531	147	4	21	5	25	5.25	5	10.1942	13.2275	147	D		AUUCUUCUCAGCUGCCAUCA	AUUCUUCUCAGCUGCCAUCA	AGCUUUAGACUUAUCAUUUA	AUUCUUCUCAGCUGCCAUCA	0.00123404	0.000419136	0.00123404	0.000419136	192	12
AT4G00660.2	PolyA+	103	109	1919	109	29	179	28	147	6.17241	5.25	14.0834	10.5908	109	D		CUCUCUGUCUCUCUGUCUCA	GUCUCUCUGUCUCACGCGAG	CUUUACCGGAUUGAGCAAGA	GUCUCUCUGUCUCACGCGAG	0.00397488	0.00204079	0.00397488	0.00397488	79	5
AT4G02195.1	PolyA+	819	106	1051	106	6	66	4	37	11	9.25	10.5096	6.86456	106	D		UCGAGACUGGAUGAAGAGGA	GCGAUUCAGAUUCGUUUGCU	UCGAGGAAGGCUAUAAACAA	GCGAUUCAGAUUCGUUUGCU	0.00264552	0.00188626	0.00264552	0.00264552	80	5
AT2G34430.1	PolyA+	945	101	794	101	3643	36661	1187	52024	10.0634	43.8281	19.9857	23.7708	101	D		CUUCGUCCCCGGAAAGUGAG	AUCCAAUUUCAUCACAUCUU	AGGUGAAGGAGCUCAAGAAC	AUCCAAUUUCAUCACAUCUU	0.000746043	0.000746043	0.000746043	0.000746043	240	15
AT5G67640.1	PolyA+	187	101	101	101	4	109	4	222	27.25	55.5	28.2383	53.494	101	D		GCCGACGAUGCGACGGCGAG	ACCACUAAAGUUUAGGGACA	ACCACUAAAGUUUAGGGACA	ACCACUAAAGUUUAGGGACA	0.00831462	0.00349506	0.00616734	0.00349506	95	6
AT1G03740.1	PolyA+	2992	302	2102	302	5	38	4	31	7.6	7.75	5.72289	5.50622	302	D		ACUGUUCGUAUAGAGUUCGC	AACGCUUUGCCUAAAGUCAA	UCUGCAGAUCGUGCCCUUGA	AACGCUUUGCCUAAAGUCAA	0.00123979	3.26e-12	0.00123979	0.00153884	176	11
AT3G27340.1	PolyA+	141	141	141	141	28	211	21	177	7.53571	8.42857	36.6319	37.2632	141	D		AUCGUCUCCGGCGAUCGCCG	AUCGUCUCCGGCGAUCGCCG	AUCGUCUCCGGCGAUCGCCG	AUCGUCUCCGGCGAUCGCCG	0.000506293	0.000506293	3.67e-06	3.67e-06	208	13
AT1G32530.1	PolyA+	590	103	1793	103	5	69	20	118	13.8	5.9	11.7148	21.223	103	D		GGUGGAGGUGGAGGUGGGAG	AUAACCUUUUCGCCGAAACU	GAGAUUGAGGCGAAAUGGAG	AUAACCUUUUCGCCGAAACU	0.00963101	0.00543144	0.00543144	0.00543144	45	3
AT5G65030.1	PolyA+	634	42	353	42	1	13	1	17	13	17	12.381	19.1011	42	D		UAGUAGAGAUUGCGGAAGCU	AUCAAUCAACAAUACCUCAU	GUCGUUUUUGAACUACGGAG	AUCAAUCAACAAUACCUCAU	0.0879151	0.0198228	0.0442233	0.0295343	3	1
AT2G35635.1	PolyA+	445	125	328	125	21	176	48	251	8.38095	5.22917	11.3111	13.8064	125	D		AUUGAUAUCGAACCAACCGA	AUUCCCCAUCGCACAGACCC	GAUGGCCGGACCUUAGCUGA	AUUCCCCAUCGCACAGACCC	0.0028566	0.00114416	0.0028566	0.00114416	180	12
AT5G67170.1	PolyA+	1306	122	1307	122	6	557	7	319	92.8333	45.5714	54.3945	43.879	122	D		GUAUAUAAUUAAGUCUCACU	GCGCCGCCGCAACUACCCGA	UAUAUAAUUAAGUCUCACUC	GCGCCGCCGCAACUACCCGA	0.00696558	0.00425681	0.0107827	0.00696558	115	8
AT5G13780.1	PolyA+	674	107	598	107	7	76	7	51	10.8571	7.28571	14.8148	11.9159	107	D		AGUUGUAGAAACAGCUCAAG	AACCCCUCUUUAUCCGCGCG	AGGGGAAGCAGAACCAUCAC	AACCCCUCUUUAUCCGCGCG	0.00374545	0.0012772	0.00374545	0.00200604	175	11
AT2G34420.1	PolyA+	105	105	105	105	3842	56451	1331	55695	14.6931	41.8445	17.2484	15.9379	105	D		ACUCUCACCAGUCACAACCA	ACUCUCACCAGUCACAACCA	ACUCUCACCAGUCACAACCA	ACUCUCACCAGUCACAACCA	0.00126158	0.00230774	0.00126158	0.00230774	190	12
AT1G31600.1	PolyA+	104	101	108	101	8	41	5	102	5.125	20.4	7.29537	16.2679	101	D		CUCUCUCGGCGACGAAGCUC	GUUCUCUCUCGGCGACGAAG	CUCGGCGACGAAGCUCUCUC	GUUCUCUCUCGGCGACGAAG	0.00414542	0.00235767	0.00414542	0.00414542	76	5
AT2G01670.1	PolyA+	740	112	812	112	7	42	6	76	6	12.6667	8.4	15.8996	112	D		AGAACAACUUGAGCUUUGGC	AACGCUUUUUGUCUCAUCUC	AGCUUGUAGAGAUUGGUGGA	AACGCUUUUUGUCUCAUCUC	0.0589556	0.0251808	0.0589556	0.0251808	187	12
AT1G70780.1	PolyA+	382	117	117	117	78	711	44	1989	9.11538	45.2045	17.9772	33.2275	117	D		CCUUGGCCUCGACCCGUGAA	AACAAUCACAUUCUUCUCCC	AACAAUCACAUUCUUCUCCC	AACAAUCACAUUCUUCUCCC
AT2G02960.5	PolyA+	1224	60	1253	60	16	134	9	143	8.375	15.8889	10.3715	14.4444	60	D		UAUUCUACAGCGCCGAAGAC	GCGGGAAAAUCUUGCAUCUG	AAGCUGCAGCUUUGGCUACA	GCGGGAAAAUCUUGCAUCUG	0.00278722	0.00159859	0.00224074	0.00278722	127	8
AT4G32320.1	PolyA+	530	147	653	147	24	605	16	758	25.2083	47.375	25.9434	26.9751	147	D		CUGGAACCUUUGAACUGGAC	ACCGUUAAAGAUGACGACGA	AGGUUGACGAGAUACAACCA	ACCGUUAAAGAUGACGACGA	0.00296165	0.00184937	0.00296165	0.00296165	80	5
AT4G34640.1	PolyA+	1154	179	1154	179	29	330	16	135	11.3793	8.4375	27.9898	13.8037	179	D		UCCAUAUUUCGGUUCUGUGC	AUUCGCUGGCCGAAUCGCGU	UCCAUAUUUCGGUUCUGUGC	AUUCGCUGGCCGAAUCGCGU	0.00378951	0.000902688	0.00378951	0.00144857	175	11
AT4G31250.1	PolyA+	796	796	1427	796	3	32	2	90	10.6667	45	8.29016	19.9115	796	D		AUUGCUUCCGUGCAGAUACA	AUUGCUUCCGUGCAGAUACA	UCCAAUGGAAGCCUCGCUAA	AUUGCUUCCGUGCAGAUACA	0.0157199	0.0157199	0.00605902	0.0242392	104	7
AT1G55080.1	PolyA+	938	159	159	159	3	20	3	37	6.66667	12.3333	8.16327	16.2281	159	D		ACUGUUUAGCUACUUAAGAC	AGCGAGAUCGGAAGGAGAAA	AGCGAGAUCGGAAGGAGAAA	AGCGAGAUCGGAAGGAGAAA	0.00824504	0.00501254	0.00824504	0.00501254	181	12
AT5G63080.1	PolyA+	1035	121	1035	121	8	62	3	54	7.75	18	16.7568	14.9171	121	D		UCAACGCAUACAACCUAUCU	CUCUUUCGUUCAUCGGCCGG	UCAACGCAUACAACCUAUCU	CUCUUUCGUUCAUCGGCCGG	0.017048	0.00704679	0.0114609	0.0114609	150	10
AT5G65880.1	PolyA+	225	142	142	142	4	96	5	57	24	11.4	28.5714	22.2656	142	D		UCUUUGCCAAUGGUGAUCGG	AGAGCGACGGCGACCGGAGA	AGAGCGACGGCGACCGGAGA	AGAGCGACGGCGACCGGAGA	0.00597272	0.00597272	0.00597272	0.00597272	236	15
AT1G64185.1	PolyA+	249	100	389	100	3	24	2	12	8	6	16.9014	11.7647	100	D		CUCAAGCUAGCUCUUAUGCA	GUGAAGAGAGCGAGAUGGCA	UAUCAAAUAUGAAGUCCAUG	GUGAAGAGAGCGAGAUGGCA
AT1G15165.1	PolyA+	102	102	78	102	6	134	4	233	22.3333	58.25	28.3298	34.985	102	D		ACCGCCGACGGUCACAUAGA	ACCGCCGACGGUCACAUAGA	GAACCAAUCGGACCGCCCUU	ACCGCCGACGGUCACAUAGA	0.0127938	0.00602234	0.0127938	0.0127938	76	5
AT2G17760.1	PolyA+	1694	53	1026	53	3	44	3	41	14.6667	13.6667	5.3076	5.07426	53	D		UCGUUUGACCCAGAGGCGAC	AAAGGAGAAAACUUUGAAGC	ACAUAUCGGUGCCUAGUGUA	AAAGGAGAAAACUUUGAAGC	0.000385399	0.00155419	0.000385399	0.00155419	181	12
AT5G42540.2	PolyA+	148	149	2988	149	3	77	17	104	25.6667	6.11765	13.9746	19.0128	149	D		CGUUCCCGUUCACUACCGCC	GUUCCCGUUCACUACCGCCG	AGCCCUCAAAGGCAAAAGGC	GUUCCCGUUCACUACCGCCG	0.00730238	0.00343183	0.00625225	0.00343183	84	6
AT1G51360.1	PolyA+	95	96	660	96	5	37	3	36	7.4	12	17.5355	14.5161	96	D		CAAUCCAAUCUCUUCUCCGU	AAUCCAAUCUCUUCUCCGUC	AGGCUGUGGAUGAUCAGAUG	AAUCCAAUCUCUUCUCCGUC	0.00693385	0.00693385	0.0107764	0.0107764	195	13
AT5G19150.1	PolyA+	1359	119	958	119	3	56	3	30	18.6667	10	14.0351	9.09091	119	D		CUCACAAUUGUUUUUUCUGA	GCUGUAUCGGAAGCGGUGGC	UCUGAUCUUAUAAGCAAUGG	GCUGUAUCGGAAGCGGUGGC	0.00431533	0.00144396	0.00743887	0.00431533	125	8
AT5G66010.1	PolyA+	101	101	101	101	8	42	10	113	5.25	11.3	6.97674	16.2356	101	D		AACGACUUGAAUUUUCUCAU	AACGACUUGAAUUUUCUCAU	AACGACUUGAAUUUUCUCAU	AACGACUUGAAUUUUCUCAU	0.00639943	0.00639943	0.00363764	0.00639943	28	2
AT1G18335.1	PolyA+	157	166	157	166	10	64	6	96	6.4	16	10.4746	12.015	166	D		AAGAGAAUCAUCGGUGUGGC	AUCGGUGUGGCGAGCAAUGG	AAGAGAAUCAUCGGUGUGGC	AUCGGUGUGGCGAGCAAUGG	0.0101875	0.00853872	0.0101875	0.00853872	191	12
AT1G62780.1	PolyA+	346	97	346	97	40	412	16	817	10.3	51.0625	12.5266	17.6955	97	D		UCGUGAAGAGAAAGAGCGUC	AACCAAAAAAGCAGAGCUCA	UCGUGAAGAGAAAGAGCGUC	AACCAAAAAAGCAGAGCUCA	0.00322972	0.00322972	0.00322972	0.00322972	238	15
AT1G23280.1	PolyA+	108	108	866	108	6	126	4	93	21	23.25	17.6471	17.0018	108	D		AGUUGAUCGGCGCCGUCCUU	AGUUGAUCGGCGCCGUCCUU	GCGAUGAUGAACUCGAAGCA	AGUUGAUCGGCGCCGUCCUU	0.00770134	0.00242042	0.00516481	0.00242042	95	6
AT1G13460.1	PolyA+	1479	136	1479	136	6	54	4	77	9	19.25	12.0805	14.8649	136	D		UCGGUGUUUGAACAGUCUCC	AGCCAUCGGAGGAGAAGAGA	UCGGUGUUUGAACAGUCUCC	AGCCAUCGGAGGAGAAGAGA	0.00489572	0.00134808	0.00489572	0.00489572	79	5
AT1G17410.1	PolyA+	562	132	562	132	9	479	10	353	53.2222	35.3	41.0103	31.9746	132	D		UCCUCAUCUUGUUACAUACA	AAGUCGACGUUAAACGCGCG	UCCUCAUCUUGUUACAUACA	AAGUCGACGUUAAACGCGCG	0.0097974	0.00146169	0.0128765	0.0128765	149	10
AT5G53900.2	PolyA+	1653	101	1653	101	16	141	5	180	8.8125	36	10.9387	13.5237	101	D		UGUACCAUAUUGUCUGAUUG	GUCGCCGGGAUUUCGAUUAA	UGUACCAUAUUGUCUGAUUG	GUCGCCGGGAUUUCGAUUAA	0.0163816	0.0030972	0.0140911	0.0140911	148	10
AT5G57950.1	PolyA+	970	99	99	99	7	172	4	271	24.5714	67.75	25.7871	40.0295	99	D		CCCAACUAAACAAAUAGCAU	GCGAUUGAUUUCGGUGAAAG	GCGAUUGAUUUCGGUGAAAG	GCGAUUGAUUUCGGUGAAAG	0.00451428	0.00293581	0.00451428	0.00451428	80	5
AT2G05220.1	PolyA+	106	108	106	108	68	944	65	817	13.8824	12.5692	22.9907	22.7894	108	D		CUACUUCUCUCCGCCUCUCU	ACUUCUCUCCGCCUCUCUCG	CUACUUCUCUCCGCCUCUCU	ACUUCUCUCCGCCUCUCUCG	0.00247608	0.000236083	0.00247608	0.000236083	191	12
AT1G73670.1	PolyA+	1357	98	1357	98	9	83	5	109	9.22222	21.8	9.07104	10.0092	98	D		UCCAAAAGAUCGUCCAUCUG	AACAGUAGAGAAGAAGAACA	UCCAAAAGAUCGUCCAUCUG	AACAGUAGAGAAGAAGAACA	0.00654217	0.00352292	0.00532381	0.00352292	85	6
AT5G62900.1	PolyA+	102	102	576	102	3	22	1	20	7.33333	20	11.1675	14.5985	102	D		AUAGACCCCUCACCUACGCU	AUAGACCCCUCACCUACGCU	GAGGAAUGAUGAACACAGGA	AUAGACCCCUCACCUACGCU	0.0272443	0.0195121	0.0507252	0.0195121	87	6
AT5G42765.1	PolyA+	806	122	870	122	5	68	5	83	13.6	16.6	13.9918	15.9923	122	D		UGUCAAAGACUGUCUUGAGA	AGCUCGUUAAUGUUAAGCCA	UCAUUAUGGCUGAAUAGGUG	AGCUCGUUAAUGUUAAGCCA	0.00467429	0.000973654	0.00467429	0.00467429	69	5
AT1G54110.1	PolyA+	922	22	549	22	6	91	2	75	15.1667	37.5	28.7066	25.4237	22	D		CAUACAAUUUGUUAAGCCAC	ACCCGAUUAGGAUGCGACGC	AGACACCGCAGCUCAAGCGC	ACCCGAUUAGGAUGCGACGC	0.00815678	0.00468071	0.00468071	0.00815678	210	14
AT5G08510.1	PolyA+	134	132	996	132	19	154	16	170	8.10526	10.625	12.3794	10.9395	132	D		CUGAGAACAGGCGUAGACGA	GUCUGAGAACAGGCGUAGAC	ACGAAGCUCUUACGCUUUUU	GUCUGAGAACAGGCGUAGAC	0.00913592	0.0075307	0.020307	0.00913592	114	8
AT5G41400.1	PolyA+	101	101	101	101	9	767	6	743	85.2222	123.833	68.851	76.2834	101	D		GUUCCCAACUCCUUACGCGC	GUUCCCAACUCCUUACGCGC	GUUCCCAACUCCUUACGCGC	GUUCCCAACUCCUUACGCGC	0.0223202	0.0190758	0.0190758	0.00770112	132	9
AT1G25440.1	PolyA+	117	117	117	117	110	2012	59	2021	18.2909	34.2542	30.0254	33.8469	117	D		AUGCGCUUCAUGCGGGUCAU	AUGCGCUUCAUGCGGGUCAU	AUGCGCUUCAUGCGGGUCAU	AUGCGCUUCAUGCGGGUCAU	0.0584864	0.0584864	0.0584864	0.0376301	52	4
AT5G11840.1	PolyA+	996	89	996	89	9	114	7	91	12.6667	13	15.6809	13.8088	89	D		ACCAGUCUUGAUGUAUCGGA	ACGGAAGCUGCGAUGGCUGC	ACCAGUCUUGAUGUAUCGGA	ACGGAAGCUGCGAUGGCUGC	0.00139383	0.00391133	0.00391133	0.00391133	35	3
AT5G66590.1	PolyA+	160	160	160	160	16	261	5	196	16.3125	39.2	41.6268	36.3636	160	D		GCGAAUAAACCAAGAAUGGC	GCGAAUAAACCAAGAAUGGC	GCGAAUAAACCAAGAAUGGC	GCGAAUAAACCAAGAAUGGC	0.00783026	0.00551649	0.00551649	0.00783026	220	14
AT1G34160.1	PolyA+	81	81	1578	81	4	40	1	24	10	24	20.4082	15.894	81	D		GGUGCAGCCCCGUCAAUGGA	GGUGCAGCCCCGUCAAUGGA	UUGUGUUGCACGACAUAGGA	GGUGCAGCCCCGUCAAUGGA	0.00657397	0.00657397	0.00657397	0.00657397	239	15
AT2G30080.1	PolyA+	712	130	66	130	1	23	2	28	23	14	10.6481	13.8614	130	D		AAAUAAGUGUACCAUUAGAC	AGCAAUCAGAGCAGCGGCAU	AUCUCUCUCUCCCUCUCUUU	AGCAAUCAGAGCAGCGGCAU	0.0173851	0.00896384	0.0173851	0.00896384	191	12
AT3G46600.1	PolyA+	132	132	643	132	8	140	5	359	17.5	71.8	6.41026	14.0016	132	D		AUGAAACUUCUCACUACUCU	AUGAAACUUCUCACUACUCU	AUGAUGAUGAAGAUGAUGAU	AUGAAACUUCUCACUACUCU	0.016852	0.00374399	0.016852	0.00374399	187	12
AT4G38270.1	PolyA+	1901	150	1901	150	31	317	13	315	10.2258	24.2308	17.2658	15.502	150	D		AGGGAUAUAUCACUAUUGGC	AGUCAGAUCCAGAUGACGAC	AGGGAUAUAUCACUAUUGGC	AGUCAGAUCCAGAUGACGAC	0.00398174	0.00178943	0.00304374	0.00304374	160	10
AT2G31945.1	PolyA+	98	101	98	101	1	37	1	38	37	38	38.5417	46.9136	101	D		CUUGACACAUCCUCAAGAGC	GACACAUCCUCAAGAGCGGA	CUUGACACAUCCUCAAGAGC	GACACAUCCUCAAGAGCGGA	6.66e-15	0.00122099	6.66e-15	0.00122099	192	12
AT2G16700.1	PolyA+	117	117	117	117	15	174	19	419	11.6	22.0526	20.9135	40.0191	117	D		AGAAAAAAGCUCUCCACGCC	AGAAAAAAGCUCUCCACGCC	AGAAAAAAGCUCUCCACGCC	AGAAAAAAGCUCUCCACGCC	0.0145662	0.00960395	0.0145662	0.0116229	175	11
AT3G25440.1	PolyA+	101	101	533	101	1	66	2	71	66	35.5	21.9269	25.5396	101	D		AGUUAAACACCGUCGGCGAG	AGUUAAACACCGUCGGCGAG	UUCUGAAGAAAAGAUACUUA	AGUUAAACACCGUCGGCGAG	0.0125299	0.0125299	0.0125299	0.0125299	239	15
AT1G66140.1	PolyA+	104	101	106	101	9	51	3	64	5.66667	21.3333	8.27922	10.5437	101	D		CUCUCCUCUUUUGUGCUCCC	ACUCUCUCCUCUUUUGUGCU	CUCCUCUUUUGUGCUCCCAA	ACUCUCUCCUCUUUUGUGCU	0.0191693	0.0191693	0.0268076	0.00976048	105	7
AT3G01472.1	PolyA+	671	97	671	97	108	794	71	1359	7.35185	19.1408	19.5518	27.9687	97	D		AAGAAGCGUCGCCUCACUAC	AGCUGAGACGCUCACAUUGC	AAGAAGCGUCGCCUCACUAC	AGCUGAGACGCUCACAUUGC
AT3G21865.1	PolyA+	134	153	1279	153	18	116	6	83	6.44444	13.8333	17.1598	13.4959	153	D		CUCUUUUCUCUCUUAGUUCA	AGGGAGGAGGCUCGAGAACA	AGUGCCUCUGUGAAAGUAUC	AGGGAGGAGGCUCGAGAACA	0.00267237	0.000724968	0.00267237	0.00118877	175	11
AT2G41660.1	PolyA+	678	109	758	109	6	73	10	67	12.1667	6.7	5.96893	6.01977	109	D		ACCCGGUCUUGCUCCUCGAC	AUCAUCACUUUGGUCGGCCG	UUGGAGUGCGAGAAGCGUCA	AUCAUCACUUUGGUCGGCCG	0.0219093	0.0265201	0.0219093	0.0265201	180	12
AT3G14250.1	PolyA+	109	109	109	109	1	45	1	51	45	51	97.8261	98.0769	109	D		AUCAUCAUCGUCGUCAAGCA	AUCAUCAUCGUCGUCAAGCA	AUCAUCAUCGUCGUCAAGCA	AUCAUCAUCGUCGUCAAGCA
AT1G22500.1	PolyA+	30	30	743	30	28	243	5	776	8.67857	155.2	18.423	42.9441	30	D	uORF (upf1)	ACUUUUUUUGGUUUCUUUCG	ACUUUUUUUGGUUUCUUUCG	AGAGAAACCGGUCAGAACUC	ACUUUUUUUGGUUUCUUUCG	0.020119	0.00352695	0.020119	0.0155019	165	11
AT4G00230.1	PolyA+	668	668	1468	668	33	723	21	1375	21.9091	65.4762	21.8826	33.6433	668	D		GGCGCCAAGUACUUCAAGCA	GGCGCCAAGUACUUCAAGCA	UAUCUACCGAUAUAUCAACU	GGCGCCAAGUACUUCAAGCA	0.00428845	0.00428845	0.00428845	0.00428845	240	15
AT3G03270.1	PolyA+	112	112	112	112	12	290	9	212	24.1667	23.5556	64.1593	66.0436	112	D		AGAGAUCAUCGAGAGGGCAA	AGAGAUCAUCGAGAGGGCAA	AGAGAUCAUCGAGAGGGCAA	AGAGAUCAUCGAGAGGGCAA	0.00290734	0.00196576	0.00572955	0.00196576	82	6
AT1G53530.1	PolyA+	158	162	158	162	6	158	8	264	26.3333	33	21.7931	27.2165	162	D		CUUCACUUCUUCUGACGAGA	ACUUCUUCUGACGAGAUUCG	CUUCACUUCUUCUGACGAGA	ACUUCUUCUGACGAGAUUCG	0.0119022	0.00186628	0.0105265	0.00801792	5	1
AT2G44970.1	PolyA+	170	170	1522	170	10	193	9	163	19.3	18.1111	26.7684	30.8129	170	D		ACGAGGUUUCUUUUCCCCGC	ACGAGGUUUCUUUUCCCCGC	GUCAGAUACGGUGAAAAGAG	ACGAGGUUUCUUUUCCCCGC	0.000563311	4.03e-05	0.000563311	0.000563311	80	5
AT1G06200.1	PolyA+	100	101	807	101	45	778	12	362	17.2889	30.1667	27.8155	14.4626	101	D		CAGUUCGACAACGGCGGCGA	AGUUCGACAACGGCGGCGAC	AAGAACCUUUCUUGUACCAC	AGUUCGACAACGGCGGCGAC	0.00215317	0.00215317	0.00215317	0.00215317	229	15
AT1G62840.1	PolyA+	101	101	101	101	7	70	2	61	10	30.5	38.0435	43.2624	101	D		ACGCUAGACUCUGUCUCUGA	ACGCUAGACUCUGUCUCUGA	ACGCUAGACUCUGUCUCUGA	ACGCUAGACUCUGUCUCUGA	0.0244035	0.0132212	0.0132212	0.0132212	36	3
AT3G22780.1	PolyA+	1714	101	1316	101	10	193	10	104	19.3	10.4	18.381	10.6122	101	D		AUGAAGAAAUACUGUGAAUG	ACACUGUUUCGCACCGGCGC	ACGAACCUGUAGAAGAAGUU	ACACUGUUUCGCACCGGCGC	0.00586576	0.00146103	0.00586576	0.0032597	175	11
AT1G70782.1	PolyA+	382	117	117	117	78	711	44	1989	9.11538	45.2045	17.9772	33.2275	117	D		CCUUGGCCUCGACCCGUGAA	AACAAUCACAUUCUUCUCCC	AACAAUCACAUUCUUCUCCC	AACAAUCACAUUCUUCUCCC
AT3G08800.1	PolyA+	97	101	3026	101	3	15	2	18	5	9	8.77193	12.9496	101	D		CUUCAUGACUUCAUCAAUGG	AUGACUUCAUCAAUGGAGGA	UGGGAUGUGCGAUGCUGCCG	AUGACUUCAUCAAUGGAGGA	0.0172036	0.0172036	0.0172036	0.0172036	235	15
AT5G19140.1	PolyA+	105	105	976	105	181	4836	47	2469	26.7182	52.5319	24.748	13.5354	105	D		GUCUCGUCUUCCAUGUCCGA	GUCUCGUCUUCCAUGUCCGA	GCUCUCGAACUGUAACAGCA	GUCUCGUCUUCCAUGUCCGA	0.00410342	0.00178968	0.00410342	0.00410342	68	5
AT5G07110.1	PolyA+	199	199	603	199	4	69	4	53	17.25	13.25	11.04	10.4331	199	D		GUCCGCAAAGUAGAUCUGCU	GUCCGCAAAGUAGAUCUGCU	ACGUUCUCCGAUCUUGAGAC	GUCCGCAAAGUAGAUCUGCU	0.00452047	0.00452047	0.00452047	0.00452047	239	15
AT1G21830.1	PolyA+	162	103	160	103	14	77	10	107	5.5	10.7	12.8333	16.1145	103	D		CUUUUCAGCUCUCUUCGGAA	AAGCCCAUCUCUUUGUUACA	CUCUUUUCAGCUCUCUUCGG	AAGCCCAUCUCUUUGUUACA	0.026321	0.00542334	0.026321	0.00955126	172	11
AT1G78110.1	PolyA+	689	101	689	101	8	59	8	65	7.375	8.125	6.8525	8.29082	101	D		UGAUGAUGAGGAAGAAGAGG	AUCGAUCCAAAAACCAAACA	UGAUGAUGAGGAAGAAGAGG	AUCGAUCCAAAAACCAAACA	0.0429759	0.00784912	0.0429759	0.00784912	188	12
AT1G26945.1	PolyA+	257	101	101	101	8	44	8	160	5.5	20	12.6437	32.6531	101	D		AGCUCAAGAAUCUCUGACGA	AACACCUUCUUCUCCACUCU	AACACCUUCUUCUCCACUCU	AACACCUUCUUCUCCACUCU	0.0320845	0.0320845	0.0243768	0.00760911	101	7
AT5G62200.1	PolyA+	736	101	737	101	9	159	8	96	17.6667	12	22.0222	15.4093	101	D		AACAUAUUAGGACUUGUGAA	GCUUGUGUAUCUGCGAGCGA	ACAUAUUAGGACUUGUGAAG	GCUUGUGUAUCUGCGAGCGA	0.00828605	0.0026613	0.00466866	0.00466866	147	10
AT1G33265.1	PolyA+	268	142	291	142	2	35	4	35	17.5	8.75	16.2037	16.9082	142	D		GACUUACUAAGUUGUCGGAG	ACUGACGAGACAAACUCGAC	UCGAAGACUAAACGAGGUAA	ACUGACGAGACAAACUCGAC	0.00444041	0.00444041	0.00444041	0.00600329	63	4
AT3G14930.1	PolyA+	1257	101	419	101	44	289	30	383	6.56818	12.7667	7.38186	8.11441	101	D		UUCCUGCUUUGACCGAAGAA	GUCUCCCCUCGGCGAUAAGG	AGUCGUCCUCCAGCUUGGAU	GUCUCCCCUCGGCGAUAAGG	0.00775699	0.00266432	0.00775699	0.0041532	175	11
AT4G02720.1	PolyA+	120	120	1640	120	7	173	4	128	24.7143	32	16.7473	14.4307	120	D		AUUGUCGUCGUCGGAGUGAA	AUUGUCGUCGUCGGAGUGAA	AUAGAUUCUGACACUGAGGA	AUUGUCGUCGUCGGAGUGAA	0.0158216	0.00864962	0.00864962	0.00689271	141	9
AT3G56860.3	PolyA+	1900	164	423	164	13	81	8	82	6.23077	10.25	5.89091	5.93773	164	D		UAUAUACAACGUGCUUCCAA	AAGGAGGGGAAAAUCAGCUU	GAUGAUGACGAUGAAGAUGA	AAGGAGGGGAAAAUCAGCUU	0.00812153	0.00390452	0.00622355	0.00622355	159	10
AT5G20820.1	PolyA+	540	101	101	101	1	20	4	34	20	8.5	15.2672	25.9542	101	D		CACGCCCCGAGUCGGUCUAC	AUCGACAUUCCUCUUCCUCG	AUCGACAUUCCUCUUCCUCG	AUCGACAUUCCUCUUCCUCG
AT4G38490.1	PolyA+	179	179	177	179	19	147	5	144	7.73684	28.8	26.9231	26.4706	179	D		AACGCUCGAUUUAGGGAGGA	AACGCUCGAUUUAGGGAGGA	CCAACGCUCGAUUUAGGGAG	AACGCUCGAUUUAGGGAGGA	0.00709384	0.00358042	0.00709384	0.00358042	191	12
AT2G46735.1	PolyA+	860	354	391	354	3	16	3	26	5.33333	8.66667	5.21173	10.2767	354	D		ACACGGAACUUUGACUUUGA	GAGAGAGAUAAAUUCGCACA	AUGUGGACCGUGAAACCGGC	GAGAGAGAUAAAUUCGCACA	0.00263138	0.0128535	0.00263138	0.00263138	69	5
AT3G53850.1	PolyA+	123	123	182	123	6	43	6	65	7.16667	10.8333	8.34951	11.8182	123	D		AAAGGAGAAACAAGGAAGAA	AAAGGAGAAACAAGGAAGAA	CUGUUUGUAGGUGACAAAAU	AAAGGAGAAACAAGGAAGAA	0.0138026	0.00582609	0.0138026	0.00794552	175	11
AT2G29590.1	PolyA+	148	148	156	148	5	82	4	102	16.4	25.5	17.9825	20.198	148	D		AUCUGCAAUUGAGCGAUGAG	AUCUGCAAUUGAGCGAUGAG	UUGAGCGAUGAGGUGGUUGA	AUCUGCAAUUGAGCGAUGAG	0.0138192	0.0138192	0.0138192	0.00997659	60	4
AT4G38710.2	PolyA+	101	101	1200	101	15	109	21	270	7.26667	12.8571	5.5358	12.4138	101	D		AUUGUUUUUGAUUCACACGA	AUUGUUUUUGAUUCACACGA	AGGCUGAAAAGCUUAAGGAC	AUUGUUUUUGAUUCACACGA	0.00790176	0.00376388	0.00376388	0.00376388	34	3
AT2G34600.1	PolyA+	360	199	592	199	1	46	1	14	46	14	18.6992	9.58904	199	D		AGAAUCUCAGAUAUUAACCA	AUCAUCAUCAAAAACUGCGA	CGAAGUCUUCGGAUUCAAGC	AUCAUCAUCAAAAACUGCGA	0.0795452	0.0187233	0.0795452	0.0187233	191	12
AT5G65260.1	PolyA+	720	96	720	96	32	765	36	690	23.9062	19.1667	33.5674	31.0811	96	D		CUUAUAUGUAUUCCCCAUAU	AAAGCAAACGUCGCGACGGA	CUUAUAUGUAUUCCCCAUAU	AAAGCAAACGUCGCGACGGA	0.00472519	0.00388298	0.00472519	0.00388298	191	12
AT3G60150.1	PolyA+	538	118	198	118	5	59	2	27	11.8	13.5	18.323	10.5058	118	D		AAGUCAAUCGGCAUGAAGCU	GAGAGCGCGGAGAAGUUGGA	CAUGAGAAACGAAGUUACGA	GAGAGCGCGGAGAAGUUGGA	0.0102623	0.00238871	0.0102623	0.00238871	188	12
AT2G18560.1	PolyA+	757	176	176	176	19	297	18	501	15.6316	27.8333	12.1175	13.6364	176	D		ACCGGUCGGACCAAAAGAGC	ACAUUGGCAUUGCCAUUGAC	ACAUUGGCAUUGCCAUUGAC	ACAUUGGCAUUGCCAUUGAC	0.022201	0.0114268	0.0151665	0.022201	128	8
AT1G80060.1	PolyA+	51	51	376	51	2	35	2	46	17.5	23	25	32.1678	51	D		AAACUCUCCCGAUUCUCUCG	AAACUCUCCCGAUUCUCUCG	AGGAUUGCUCAGUGGCAGAG	AAACUCUCCCGAUUCUCUCG
AT1G45163.1	PolyA+	231	231	231	231	52	612	12	782	11.7692	65.1667	47.6636	47.1368	231	D		AGCCUCCACCAAACGACCAU	AGCCUCCACCAAACGACCAU	AGCCUCCACCAAACGACCAU	AGCCUCCACCAAACGACCAU	0.0192739	0.0085547	0.0192739	0.0192739	79	5
AT5G44310.2	PolyA+	1141	109	1053	109	1	89	1	66	89	66	36.1789	35.2941	109	D		UGUCGAAAAAGGCGAAGGAA	ACGGAUCCAAAACUUCAGAA	ACGGCUCAGAAGGUGACUGA	ACGGAUCCAAAACUUCAGAA
AT5G02590.1	PolyA+	101	101	623	101	4	73	4	88	18.25	22	23.7785	27.1605	101	D		AUCGCCGGCGUUAGGGUUGU	AUCGCCGGCGUUAGGGUUGU	AUGGCGGAUCCUAAAAGCUC	AUCGCCGGCGUUAGGGUUGU	0.0101622	0.0101622	0.0158598	0.00698513	110	7
AT1G62850.2	PolyA+	104	104	656	104	6	113	9	107	18.8333	11.8889	21.9844	25.1174	104	D		AUCGUCAUUUUGACAUCGGA	AUCGUCAUUUUGACAUCGGA	AGAACGCAGAAAGGUAACAU	AUCGUCAUUUUGACAUCGGA	0.00185437	0.000654231	0.00130962	0.00130962	160	10
AT1G29120.5	PolyA+	838	195	1310	195	12	68	4	79	5.66667	19.75	6.95297	8.25496	195	D		GAUCGAUGGAGCUGGAAAAC	GAUUGAAUGUUUAUUUGGCA	AUUAUAUAUGCAAACGUAUC	GAUUGAAUGUUUAUUUGGCA	0.00160815	0.000661577	0.00160815	0.00122573	176	11
AT5G25360.1	PolyA+	65	99	911	99	19	218	11	228	11.4737	20.7273	16.7692	13.4434	99	D		CUAUUCCUUCUUUUUGGGGA	ACACACGCAUAACUAAACGA	UAGACUUGGCUUCCUGAAAG	ACACACGCAUAACUAAACGA	0.00289629	0.000862144	0.00289629	0.0024511	176	11
AT1G14400.1	PolyA+	795	181	961	181	30	383	20	263	12.7667	13.15	17.5527	13.0651	181	D		AGCUGGACUGCUGACUAGUA	ACCCAUUUCUCUCAUCGCAC	ACAACUUUGUACCAAACCAU	ACCCAUUUCUCUCAUCGCAC	0.00110435	0.0001	0.00110435	0.0019124	172	11
AT1G65845.1	PolyA+	101	101	101	101	6	55	7	74	9.16667	10.5714	16.4671	21.3256	101	D		AUGUGAGAGAGGAGCAAUGA	AUGUGAGAGAGGAGCAAUGA	AUGUGAGAGAGGAGCAAUGA	AUGUGAGAGAGGAGCAAUGA	0.00168643	0.000920164	0.000920164	0.000920164	48	3
AT3G55030.1	PolyA+	101	101	610	101	5	83	6	95	16.6	15.8333	15.3989	19.3089	101	D		AGGGUUCCGGAUUCAGGUCG	AGGGUUCCGGAUUCAGGUCG	UGACAGUACCUUCAAUCGCC	AGGGUUCCGGAUUCAGGUCG	0.0123948	0.00717407	0.0123948	0.00717407	180	12
AT3G46090.1	PolyA+	328	68	304	68	1	18	1	20	18	20	7.79221	19.6078	68	D		AGAAACUUAUCAACAGUGAC	ACACAAACUAAAAAACCGAU	UGGGAGGUCAUCGUGCAAGC	ACACAAACUAAAAAACCGAU	0.041854	0.00497759	0.0570071	0.00497759	91	6
AT3G27230.1	PolyA+	1043	101	1086	101	2	27	4	24	13.5	6	8.13253	6.89655	101	D		AUAUUAGCGGUGGAUCAGGG	AUGUCGGCGAUUUCUUUCAC	GAAGAACGUGACUGUAAUCA	AUGUCGGCGAUUUCUUUCAC	0.00485048	0.00190882	0.00335683	0.00335683	159	10
AT3G58900.4	PolyA+	115	115	1334	115	6	79	2	98	13.1667	49	39.1089	48.5149	115	D		AAUCUACCAUCGAUUUCGGU	AAUCUACCAUCGAUUUCGGU	AGGAACUGUCCACAUUUAGA	AAUCUACCAUCGAUUUCGGU	0.00907474	0.00324442	0.00907474	0.00529368	175	11
AT2G32320.2	PolyA+	2149	117	2149	117	13	86	10	111	6.61538	11.1	13.9384	14.9596	117	D		UUGACUGGUAGGAUAAGCAA	AGUCUGUCGACGCUUGCUCU	UUGACUGGUAGGAUAAGCAA	AGUCUGUCGACGCUUGCUCU	0.00708487	0.00426748	0.00708487	0.00708487	79	5
AT3G66654.1	PolyA+	158	166	166	166	19	310	8	363	16.3158	45.375	23.3786	24.3461	166	D	uORF (upf3)	CAGUUUCCAUCGACGCAACG	AUCGACGCAACGACCAAUCU	AUCGACGCAACGACCAAUCU	AUCGACGCAACGACCAAUCU	0.00154602	0.00045651	0.00126522	0.000831715	16	1
AT5G02270.2	PolyA+	749	163	1007	163	6	44	9	78	7.33333	8.66667	5.06912	6.78261	163	D		UGUAUGGGACUCCUGAAGCC	ACUAAAAAUGGCGGUGACGG	AGAACAGUUGAGAGUUGGCU	ACUAAAAAUGGCGGUGACGG	0.00604761	0.002386	0.00604761	0.00375826	176	11
AT5G26820.1	PolyA+	1591	104	2217	104	11	79	6	64	7.18182	10.6667	6.60535	6.29302	104	D		UUGAUGACUGCAUUUCUAAC	GUGCUUCGCGACGAACCGCC	AUUGACUUUGGUGUGAAAAA	GUGCUUCGCGACGAACCGCC	0.00510152	0.00510152	0.00616353	0.00616353	206	13
AT1G80950.1	PolyA+	1339	75	73	75	5	253	4	141	50.6	35.25	28.3951	17.7806	75	D		GCAAUGUUCGGAAAUUAAUG	ACGUGUGCGCGAAAGCUGAA	CUACGUGUGCGCGAAAGCUG	ACGUGUGCGCGAAAGCUGAA	0.00489731	0.00255598	0.00489731	0.00589689	175	11
AT1G50640.1	PolyA+	145	138	145	138	8	76	7	104	9.5	14.8571	7.48031	11.5684	138	D		CCACCAUCUCCCUCAUCUUC	AUUCCUCCCACCAUCUCCCU	CCACCAUCUCCCUCAUCUUC	AUUCCUCCCACCAUCUCCCU	0.0106602	0.00496891	0.0106602	0.00496891	188	12
AT4G19440.1	PolyA+	1350	22	1350	22	5	27	3	65	5.4	21.6667	15.2542	30.0926	22	D		ACUCUCAUAAAGGGAUACUG	AAUUUCUCCGUCUCUCUCUC	ACUCUCAUAAAGGGAUACUG	AAUUUCUCCGUCUCUCUCUC	0.0144972	0.00582396	0.00893817	0.00893817	150	10
AT1G15200.3	PolyA+	1245	258	1556	258	8	147	13	117	18.375	9	15.9783	16.205	258	D		UACAAGUGAGGUAGAACAAC	AACGGCGACGAUGGGAGACA	AGGAUGAAAUGAUAAUGGAU	AACGGCGACGAUGGGAGACA	0.00595558	0.00595558	0.00595558	0.00595558	229	15
AT2G37970.1	PolyA+	171	171	301	171	12	154	9	289	12.8333	32.1111	13.1399	17.6112	171	D		GGUAAAACUUACAUAAUGGG	GGUAAAACUUACAUAAUGGG	ACGAUGCGUCGGAGUUCAAA	GGUAAAACUUACAUAAUGGG	0.0105341	0.00449491	0.00449491	0.00193825	141	9
AT1G78100.1	PolyA+	121	121	121	121	8	102	7	162	12.75	23.1429	7.93774	17.6279	121	D		AUAACAGAAAGAAGAAACAC	AUAACAGAAAGAAGAAACAC	AUAACAGAAAGAAGAAACAC	AUAACAGAAAGAAGAAACAC	0.0736051	0.0151397	0.0736051	0.0206642	172	11
AT3G17310.2	PolyA+	867	101	869	101	3	152	4	96	50.6667	24	21.7765	16.4948	101	D		CACUCCAGUUACUGCUCGAG	ACGCGGCGCGCAACAUUGCG	CUCCAGUUACUGCUCGAGGA	ACGCGGCGCGCAACAUUGCG	0.00505261	0.00104912	0.00505261	0.00442892	165	11
AT4G31040.1	PolyA+	1903	148	1256	148	41	286	15	408	6.97561	27.2	13.0118	16.5652	148	D		AGCCCUUUCGGAUAUGGGCU	GGGGUCAGCUUCUGGUUCUC	GUGAUGAGUGGAGACUAGAG	GGGGUCAGCUUCUGGUUCUC	0.00801226	0.00366436	0.00604489	0.00366436	92	6
AT1G19570.1	PolyA+	174	174	174	174	96	562	79	1225	5.85417	15.5063	9.35108	17.3981	174	D		AAUCAUUCAUCCGUCUCUGC	AAUCAUUCAUCCGUCUCUGC	AAUCAUUCAUCCGUCUCUGC	AAUCAUUCAUCCGUCUCUGC	0.00108079	0.000396212	0.00108079	0.00108079	80	5
AT3G08940.2	PolyA+	102	102	108	102	865	15671	240	8800	18.1168	36.6667	19.9806	11.4201	102	D		ACAAACCGCAAACGCGACAG	ACAAACCGCAAACGCGACAG	CGCAAACGCGACAGAACUAA	ACAAACCGCAAACGCGACAG	0.00805139	0.00530484	0.00805139	0.00530484	192	12
AT2G36240.1	PolyA+	96	96	1462	96	4	126	5	88	31.5	17.6	10.8997	7.82222	96	D		GACAAACAGAGAGUGAUGCG	GACAAACAGAGAGUGAUGCG	AAGGGAGAAGAAAGGAAGGA	GACAAACAGAGAGUGAUGCG	0.0061104	0.00394152	0.0061104	0.00394152	190	12
AT1G49750.1	PolyA+	1574	101	1729	101	8	54	7	217	6.75	31	5.3202	12.7422	101	D		CACACUUAACCCGGACCGGC	ACCACAAAAUCUCAUCAACU	GUACUUUCGGAUCAUCACUA	ACCACAAAAUCUCAUCAACU	0.00419473	0.0103736	0.0103736	0.00419473	216	14
AT3G15470.1	PolyA+	3084	74	3107	74	4	40	4	68	10	17	5.05689	9.23913	74	D		UUUGCCCAUUCGGAUUUGAU	AAAACAGAGAGCUGAACCCA	AACUGUACAGAGUGGUGAAG	AAAACAGAGAGCUGAACCCA	0.00896815	0.00458779	0.00896815	0.0117704	175	11
AT2G43310.1	PolyA+	259	247	259	247	3	20	3	23	6.66667	7.66667	25.641	35.3846	247	D		CUCCGUGAGCAACAAAUCGA	AUUCACUUCCUCCUCCGUGA	CUCCGUGAGCAACAAAUCGA	AUUCACUUCCUCCUCCGUGA	0.0344036	0.00729333	0.06274	0.00729333	86	6
AT2G23350.1	PolyA+	2341	104	1255	104	11	198	20	131	18	6.55	14.0825	8.89946	104	D		UUAGACUUUUUUUGCUCGAU	GCGGUCUCGCCGUGCUGCCC	GAACCUUGAUGAUACCGUCA	GCGGUCUCGCCGUGCUGCCC	0.00401072	0.00218805	0.00218805	0.00136401	140	9
AT1G60090.1	PolyA+	1553	215	1378	215	9	109	4	133	12.1111	33.25	38.79	41.433	215	D		UACUCUGAUUUUCUCAAGGG	ACUUCUGCUUAUCAGUGGGA	CAUUGGUGGUGUGCUCAAAU	ACUUCUGCUUAUCAGUGGGA	0.0116014	0.0116014	0.0116014	0.0116014	229	15
AT1G63860.1	PolyA+	1850	83	1850	83	14	137	12	137	9.78571	11.4167	17.5416	21.3396	83	D		CUCGAGUACCUCUGGCAAGG	AUCUCUCUGGCUCUGAGCAU	CUCGAGUACCUCUGGCAAGG	AUCUCUCUGGCUCUGAGCAU	0.0130157	0.00686042	0.0130157	0.00686042	180	12
AT5G14520.1	PolyA+	1640	121	1926	121	4	28	4	41	7	10.25	5.43689	7.89981	121	D		CCGAAGCUGCAAAGAACAAG	GUCUCUCUUUUUCCUCUCCG	UGAUACUCAACCAUCAUCAU	GUCUCUCUUUUUCCUCUCCG	0.00642685	0.00189372	0.00541224	0.00294053	4	1
AT5G03240.1	PolyA+	776	109	311	109	277	1548	370	2568	5.58845	6.94054	7.89393	9.67013	109	D		UUAUCUUUGCCGGUAAGCAG	AUCCUUUCGUCUUUUUCUGA	AGCAAAGAUUAAUAUUCGCC	AUCCUUUCGUCUUUUUCUGA	0.00916378	0.00671773	0.00916378	0.00916378	76	5
AT1G76860.1	PolyA+	427	107	408	107	9	53	7	45	5.88889	6.42857	11.7257	11.7801	107	D		ACUACAAAGCGGACGAUUGA	GUUAAGUUCGUGUCCGCGAG	AUAUGAAGAGAUUGUUCGGA	GUUAAGUUCGUGUCCGCGAG	0.00355107	0.00108604	0.00417069	0.00203272	15	1
AT3G27110.1	PolyA+	1084	102	1084	102	43	1263	28	871	29.3721	31.1071	44.7238	31.4781	102	D		UUCAAGCCCCUUGGGAUGGU	GUCUCCGAAACGCAACCGCA	UUCAAGCCCCUUGGGAUGGU	GUCUCCGAAACGCAACCGCA	0.00311956	0.00311956	0.00311956	0.00461789	63	4
AT5G27460.1	PolyA+	99	100	1423	100	6	59	4	61	9.83333	15.25	13.5945	15.9686	100	D		CAGUUUCGCGGCGGCUCCAA	AGUUUCGCGGCGGCUCCAAA	CGAUUGCCGAGUACUUUGAG	AGUUUCGCGGCGGCUCCAAA
AT3G02800.1	PolyA+	502	220	220	220	1	40	2	28	40	14	37.7358	45.9016	220	D		UACCAAUUUGGAAUCGAAGG	AUCAAAUCUCGGGUCUUGCU	AUCAAAUCUCGGGUCUUGCU	AUCAAAUCUCGGGUCUUGCU	0.012215	0.0027025	0.012215	0.0027025	180	12
AT3G01430.1	PolyA+	216	44	112	44	2	46	1	35	23	35	13.3333	15.3509	44	D		UCAUCAAUCGCCGCCGAUCG	AAGAGACGCGUUGAUUGGAG	UUGGAGAUGAGAAGAGGAAC	AAGAGACGCGUUGAUUGGAG	0.0117211	0.00310972	0.0117211	0.00310972	188	12
AT5G11260.1	PolyA+	211	211	164	211	11	81	10	130	7.36364	13	18.451	28.6344	211	D		AUCCUUUUCACCAGCUUCGC	AUCCUUUUCACCAGCUUCGC	CUUUCCAAGUUCUUCUGUAA	AUCCUUUUCACCAGCUUCGC	0.0115076	0.00595782	0.0115076	0.00595782	181	12
AT5G43750.1	PolyA+	126	126	797	126	58	859	27	467	14.8103	17.2963	42.2736	25.9733	126	D		AUGGCUCCAAAACUCUGAGA	AUGGCUCCAAAACUCUGAGA	AUGAUAUCGCCACACGAUAA	AUGGCUCCAAAACUCUGAGA	0.00261196	0.00130766	0.00261196	0.00130766	180	12
AT4G37040.1	PolyA+	987	110	1071	110	6	60	10	70	10	7	8.08625	10.3397	110	D		UGCAUUUCCGGAACAAUGAA	AACGAAAAGCUCGCCGAGAA	ACCCGAUAAUGUGGGAUGAU	AACGAAAAGCUCGCCGAGAA	0.00392766	0.00153388	0.00392766	0.00263798	175	11
AT2G47760.1	PolyA+	1190	110	1190	110	18	283	8	192	15.7222	24	21.921	17.1582	110	D		UAUUUGCUCGCUCUCUGCAC	GUUGGCUAGACGCUGAUGCG	UAUUUGCUCGCUCUCUGCAC	GUUGGCUAGACGCUGAUGCG	0.00685544	0.00219321	0.00522723	0.00522723	156	10
AT5G52830.1	PolyA+	1270	75	1122	75	4	20	4	32	5	8	8.3682	14.9533	75	D		CGCCGGUGACGGUGGUGGAU	GCUCUCUCUCCCACACCCAU	AGGAAGAGGAGGAAGAAGAA	GCUCUCUCUCCCACACCCAU	0.036882	0.036882	0.0164884	0.0164884	196	13
AT4G26720.1	PolyA+	100	100	1490	100	7	122	8	95	17.4286	11.875	25.4697	24.5478	100	D		AUUCCUGCGGAGAGGAGCUA	AUUCCUGCGGAGAGGAGCUA	UGUACUUUCUUAGGAGAUAA	AUUCCUGCGGAGAGGAGCUA	0.0101045	0.00511179	0.0101045	0.00511179	181	12
AT1G48840.1	PolyA+	2091	118	2091	118	9	121	3	110	13.4444	36.6667	12.2099	11.3285	118	D		UCCGAGCUUUAUUACUUUCG	ACCGUCUCACUUUCUCCGCU	UCCGAGCUUUAUUACUUUCG	ACCGUCUCACUUUCUCCGCU	0.00407126	0.00300434	0.00300434	0.00789866	140	9
AT3G01740.1	PolyA+	140	142	140	142	23	123	10	62	5.34783	6.2	18.0088	11.3346	142	D		CCGCCUCUCUGAAACUCGCC	GCCUCUCUGAAACUCGCCGC	CCGCCUCUCUGAAACUCGCC	GCCUCUCUGAAACUCGCCGC	0.00454568	0.00194665	0.00454568	0.00194665	181	12
AT2G01400.1	PolyA+	105	101	961	101	4	88	2	151	22	75.5	15.8273	25.1248	101	D		CUGAUAGAUUAGCGGUUGCU	AUUUCUGAUAGAUUAGCGGU	ACCGCGGUCGGAAAGCCCUC	AUUUCUGAUAGAUUAGCGGU	0.00609413	0.00609413	0.00609413	0.0104098	60	4
AT3G55080.1	PolyA+	1144	103	1144	103	14	80	16	127	5.71429	7.9375	12.2324	14.6313	103	D		ACUCUUCUUGUGAUACUUUC	GCAGUCGAAACACGAGUCCA	ACUCUUCUUGUGAUACUUUC	GCAGUCGAAACACGAGUCCA	0.00687968	0.00687968	0.00821189	0.0119247	99	7
AT5G51810.1	PolyA+	87	87	1164	87	2	70	1	55	35	55	36.2694	50.9259	87	D		AUCUCCUCAACAACACUCAC	AUCUCCUCAACAACACUCAC	GAAGAUGAAAACAAGAAAAU	AUCUCCUCAACAACACUCAC
AT1G17490.1	PolyA+	380	132	369	132	5	47	8	86	9.4	10.75	16.3763	24.5014	132	D		ACGCUGUUACUCCUAACAAA	GUCUACAUUUGAAGAACUCA	AGCCAUUGUUGACGCUGUUA	GUCUACAUUUGAAGAACUCA	0.00424367	0.00294947	0.00424367	0.00424367	76	5
AT1G49790.2	PolyA+	330	20	337	20	4	27	3	66	6.75	22	20.3008	37.931	20	D		CUUCUGGUCGAGAUCCACGG	AUCUUGCUUGGACUACCACU	UCGAGAUCCACGGUUAAUCA	AUCUUGCUUGGACUACCACU
AT4G32240.1	PolyA+	358	146	358	146	16	797	18	495	49.8125	27.5	34.5171	23.4375	146	D		GCACAGGUUCAGCAGGUUAU	AAUUUUCGGCUGGAGGAGCA	GCACAGGUUCAGCAGGUUAU	AAUUUUCGGCUGGAGGAGCA	0.00254471	0.00254471	0.0053087	0.00254471	19	2
AT4G18730.1	PolyA+	596	124	124	124	32	440	36	245	13.75	6.80556	25.4042	16.5429	124	D		GCCCGUCGCCGUAGAUGCAA	GUGUGCCACUCUAUUUGCUC	GUGUGCCACUCUAUUUGCUC	GUGUGCCACUCUAUUUGCUC	0.00383252	0.00229485	0.00229485	0.00229485	34	3
AT1G35260.1	PolyA+	153	96	96	96	3	23	3	24	7.66667	8	7.37179	8.60215	96	D		GUCCAUUAAGGUGAUGUAAG	AUUCCAUCAAAGGAACUACG	AUUCCAUCAAAGGAACUACG	AUUCCAUCAAAGGAACUACG	0.00716947	0.0130891	0.00716947	0.0130891	188	12
AT1G22730.1	PolyA+	119	115	2189	115	2	25	3	32	12.5	10.6667	8.38926	14.2857	115	D		ACAGAGGAGGAGCACAUCAU	AGUUACAGAGGAGGAGCACA	UUUGAUUCAGGACUAGUGAC	AGUUACAGAGGAGGAGCACA	0.00744639	0.00198778	0.00445882	0.00445882	146	10
AT2G31800.1	PolyA+	1780	21	1032	21	61	425	38	521	6.96721	13.7105	14.6653	15.3778	21	D		UAGACUUCUCUACUGCACAG	AUUUCUCGAUAAGCAACGCG	UCUAAGAUUUGCCCUCGAUA	AUUUCUCGAUAAGCAACGCG	0.00480383	0.00300592	0.00480383	0.00480383	76	5
AT1G35340.1	PolyA+	865	128	865	128	55	318	47	423	5.78182	9	12.2355	13.9374	128	D		AUCAUUUUCAGCAUUUCAAC	AACGGAGAAUCCCUGAAUCC	AUCAUUUUCAGCAUUUCAAC	AACGGAGAAUCCCUGAAUCC	0.00580061	0.00580061	0.00683982	0.00446598	101	7
AT3G60530.1	PolyA+	206	206	740	206	15	207	8	187	13.8	23.375	7.87072	7.76578	206	D		AUACUCAGUAAGCGAGUCCG	AUACUCAGUAAGCGAGUCCG	ACAGUGGAGAACUGGACCGC	AUACUCAGUAAGCGAGUCCG	0.0286193	0.0119227	0.0286193	0.0119227	191	12
AT4G32420.1	PolyA+	2573	101	2374	101	10	143	21	254	14.3	12.0952	11.4675	17.7996	101	D		AAUCUCCCAUUGGGACGGGG	AGUCGUUUUUAUUCUGUGGC	AGCCCACUAAGAGGAAGAAC	AGUCGUUUUUAUUCUGUGGC	0.014344	0.00612472	0.0105163	0.00612472	93	6
AT5G35410.1	PolyA+	1368	184	1368	184	23	158	22	117	6.86957	5.31818	24.5723	19.3069	184	D		UUUAAGUCUCAUACACGAAA	ACGGCUUUCGCGAAUCGCAU	UUUAAGUCUCAUACACGAAA	ACGGCUUUCGCGAAUCGCAU	0.0104953	0.00626339	0.00626339	0.00626339	45	3
AT1G16030.1	PolyA+	96	103	2252	103	4	205	2	230	51.25	115	20.6862	24.0838	103	D		CUCUUGUACGUUUGCGCGAU	ACGUUUGCGCGAUUUCUCCA	GCGUGUUUAGUGUGUUAAGA	ACGUUUGCGCGAUUUCUCCA	0.0274514	0.0274514	0.041701	0.041701	204	13
AT3G44120.1	PolyA+	84	84	698	84	2	23	1	29	11.5	29	9.54357	15.508	84	D		AUCUUGAAAUGAAAGAUGGA	AUCUUGAAAUGAAAGAUGGA	UGGAGGGUUAUUGAUGAUAU	AUCUUGAAAUGAAAGAUGGA	0.0103115	0.0103115	0.0103115	0.0103115	229	15
AT5G22390.1	PolyA+	268	268	274	268	6	43	4	86	7.16667	21.5	10.2381	18.4946	268	D		AUGCUCAUCUCGUGCCCUCC	AUGCUCAUCUCGUGCCCUCC	AUCUCGUGCCCUCCCUUUCU	AUGCUCAUCUCGUGCCCUCC	0.0331608	0.0199836	0.0331608	0.0199836	180	12
AT1G11545.1	PolyA+	99	102	542	102	3	24	4	24	8	6	6.68524	7.66773	102	D		CUCACUCACGGAACAAGUGU	ACUCACGGAACAAGUGUAGA	AACCGAACCGGACAGCCUUA	ACUCACGGAACAAGUGUAGA	0.00653249	0.00653249	0.00653249	0.00822886	63	4
AT2G33855.1	PolyA+	131	131	131	131	17	113	13	97	6.64706	7.46154	16.0511	14.058	131	D		AAUCCAAGCCAAUGGAGGAG	AAUCCAAGCCAAUGGAGGAG	AAUCCAAGCCAAUGGAGGAG	AAUCCAAGCCAAUGGAGGAG	0.00970759	0.00970759	0.00970759	0.00524273	53	4
AT1G25375.1	PolyA+	1320	95	1479	95	4	25	1	15	6.25	15	8.03859	5.24476	95	D		CCGAAACACAUGCUUUGUGG	AUCGGCGAGCUUCUUCACAC	AGGCUGCAUAUCGAGAAGCU	AUCGGCGAGCUUCUUCACAC	0.00460235	0.00190879	0.0036552	0.00785582	4	1
AT1G50290.1	PolyA+	194	194	194	194	49	1181	5	722	24.102	144.4	69.024	60.5705	194	D		AUGGUCGGCAAAACUUGGGA	AUGGUCGGCAAAACUUGGGA	AUGGUCGGCAAAACUUGGGA	AUGGUCGGCAAAACUUGGGA	0.00913188	0.00502007	0.00913188	0.0153192	164	11
AT5G62030.1	PolyA+	987	361	2185	361	5	57	4	55	11.4	13.75	9.17874	8.87097	361	D		AGUUCACUUCGGCGAUUAGA	AUCGAUUAAGCAAAAUCGAC	UCUGUAGUGAAAACUGAUGA	AUCGAUUAAGCAAAAUCGAC	0.00806009	0.00806009	0.00806009	0.00701762	53	4
AT2G37560.1	PolyA+	259	259	261	259	5	48	4	26	9.6	6.5	42.1053	30.9524	259	D		GUAACGGUGUCGUCGUCGCC	GUAACGGUGUCGUCGUCGCC	AACGGUGUCGUCGUCGCCAA	GUAACGGUGUCGUCGUCGCC	0.00625804	0.00108103	0.00625804	0.00625804	79	5
AT2G45250.2	PolyA+	525	115	954	115	10	105	7	136	10.5	19.4286	16.9082	22.186	115	D		AAUCUGAUCGGACCGAUCAU	AUCUCUCGGAGCGGAACUGC	UGAGACUCAGCCUAAUACUA	AUCUCUCGGAGCGGAACUGC	0.0126054	0.004709	0.0126054	0.004709	191	12
AT1G44790.1	PolyA+	488	159	642	159	8	177	4	133	22.125	33.25	29.7479	25.4789	159	D		UGCUUCGGAACCGGCUGUGG	ACUUUCUCUACAUCACCGGU	UUCAACCUCGAAGAGGCUCU	ACUUUCUCUACAUCACCGGU	0.0020677	0.0020677	0.0020677	0.00264023	63	4
AT2G02760.1	PolyA+	205	205	145	205	49	514	29	335	10.4898	11.5517	20.4211	15.2759	205	D		AUCGCUCGGUGAAUUCGAGG	AUCGCUCGGUGAAUUCGAGG	CUAGAAGAUCACACCACUGC	AUCGCUCGGUGAAUUCGAGG	0.00106424	0.000250823	0.00106424	0.00385283	164	11
AT3G55050.1	PolyA+	1513	87	1507	87	3	32	4	40	10.6667	10	5.15298	7.43494	87	D		ACUCCGAUCUCUGUCAAAGG	AUAAACACGAUGACCGCGAC	ACUCGAACUCCGAUCUCUGU	AUAAACACGAUGACCGCGAC	0.00638197	0.00206234	0.00638197	0.00375828	176	11
AT4G01710.1	PolyA+	504	101	259	101	3	39	4	32	13	8	12.0743	10.7023	101	D		UACCAUCAACACCGUUUGAU	GGAGAGAAAGAUCGAAUCGA	CCGAAAACUCGCGAUGAACG	GGAGAGAAAGAUCGAAUCGA	0.00688961	0.00171094	0.0109028	0.00688961	125	8
AT5G50950.1	PolyA+	1561	133	1496	133	13	181	10	173	13.9231	17.3	8.89435	8.0204	133	D		AGCUCACAAAGAAGGAUGCA	ACACGUUUAAUAGGCCCGAA	CUUAUGCUUGUGACAUCAUU	ACACGUUUAAUAGGCCCGAA	0.0132016	0.00183678	0.0132016	0.0132016	69	5
AT2G01470.1	PolyA+	1200	111	111	111	93	1608	77	2347	17.2903	30.4805	30.7457	31.8324	111	D		ACCAUGAUUGAACAAAAGGG	AUUGAGCUCGAGAGACAGAC	AUUGAGCUCGAGAGACAGAC	AUUGAGCUCGAGAGACAGAC	0.00478529	0.00112483	0.00309425	0.00309425	146	10
AT3G54890.1	PolyA+	216	216	216	216	2267	22129	1482	16232	9.76136	10.9528	14.0473	11.0936	216	D		ACCAAACACCUCUCGUCCAC	ACCAAACACCUCUCGUCCAC	ACCAAACACCUCUCGUCCAC	ACCAAACACCUCUCGUCCAC	0.00225016	0.00225016	0.00225016	0.00225016	229	15
AT5G24660.1	PolyA+	296	108	445	108	5	96	10	107	19.2	10.7	13.8929	19.3141	108	D		UGGCGGCGGACACAGGUGGC	ACAAAAAAACUCAAAGUGAC	UGCCUCUGCCUCUCCGUAGA	ACAAAAAAACUCAAAGUGAC	7.07e-19	7.08e-19	7.07e-19	7.09e-19	240	15
AT1G66180.1	PolyA+	101	101	100	101	30	1007	13	1255	33.5667	96.5385	36.0803	43.3207	101	D		AUCAUCUCUCUCACUUCCAC	AUCAUCUCUCUCACUUCCAC	CAUCAUCUCUCUCACUUCCA	AUCAUCUCUCUCACUUCCAC	0.0181135	0.0063665	0.0181135	0.0063665	188	12
AT2G21860.1	PolyA+	1676	101	1688	101	5	93	8	54	18.6	6.75	20.8054	12.9187	101	D		AACUAAUUUUGCACUGUGGU	GUUUUCUUCGCCAUGGCGGC	ACUGUGGUAGUCACUGUUUU	GUUUUCUUCGCCAUGGCGGC	0.00769405	0.00603505	0.00603505	0.00419325	133	9
AT1G23490.1	PolyA+	433	122	571	122	114	2540	116	1863	22.2807	16.0603	29.9847	21.9564	122	D		UGGGAUGUCGGCGGUCAGGA	GUCGCGCAUUUAGCGUUGUU	AAUGAGGACGAGCUGCGUGA	GUCGCGCAUUUAGCGUUGUU	0.00366887	0.00167944	0.00289693	0.000742623	15	1
AT5G44005.1	PolyA+	108	108	353	108	6	46	4	64	7.66667	16	10.2222	16.3683	108	D		ACACAUUUUCUCACUCUCAC	ACACAUUUUCUCACUCUCAC	GGUGGUCUCGGAAGAGUGAU	ACACAUUUUCUCACUCUCAC	0.00976366	0.00976366	0.0202793	0.00976366	28	2
AT2G37550.1	PolyA+	185	185	185	185	14	82	5	82	5.85714	16.4	11.2948	13.1833	185	D		AUCAGAAUCUGGAACCUGGA	AUCAGAAUCUGGAACCUGGA	AUCAGAAUCUGGAACCUGGA	AUCAGAAUCUGGAACCUGGA	0.00395478	0.00121209	0.00262427	0.00121209	96	6
AT5G53880.1	PolyA+	186	145	145	145	19	860	55	952	45.2632	17.3091	53.4161	50.9091	145	D		AGAGAAAGAGAGAAAGAGAG	GUGAGUGAGAUUGUGUGAGA	GUGAGUGAGAUUGUGUGAGA	GUGAGUGAGAUUGUGUGAGA	0.007041	0.007041	0.007041	0.00393147	53	4
AT3G20100.1	PolyA+	1010	107	1010	107	10	74	7	71	7.4	10.1429	9.97305	10.9063	107	D		UAGGAACCAGAUCAAGGCGU	AUCACUGGCAGCAAUGACCA	UAGGAACCAGAUCAAGGCGU	AUCACUGGCAGCAAUGACCA	0.00528689	0.00305766	0.00305766	0.00305766	45	3
AT4G19160.2	PolyA+	1254	163	1746	163	174	1757	74	1482	10.0977	20.027	17.3668	12.8601	163	D		UCUGUACUUAACUGUAGAUG	ACAUCGAAUCUCAACUCAGA	CUUGGUAUGAUGCUGUACUA	ACAUCGAAUCUCAACUCAGA	0.0138966	0.00919933	0.0138966	0.0138966	76	5
AT1G17990.1	PolyA+	620	415	620	415	120	1537	64	849	12.8083	13.2656	28.5688	18.804	415	D		CCUGUGUAGUCUCCGAGACA	ACAUAGACAGCACACACGGA	CCUGUGUAGUCUCCGAGACA	ACAUAGACAGCACACACGGA	0.0159278	0.0122748	0.0122748	0.0122748	48	3
AT5G47640.1	PolyA+	808	101	399	101	14	127	27	169	9.07143	6.25926	7.6368	9.30617	101	D		GUGGCGGUAGCGACAGUGGA	GUGUACAAUACCAGCCGACA	AGCCGGAUCAUGAAGAAGGC	GUGUACAAUACCAGCCGACA	0.0233991	0.0233991	0.0353786	0.0162171	97	7
AT2G45700.1	PolyA+	2020	98	2020	98	34	255	28	227	7.5	8.10714	19.3036	17.0037	98	D		CUGAAGCAUGUAGCUAACCG	AUCACUUUUGCCUCGCCGGU	CUGAAGCAUGUAGCUAACCG	AUCACUUUUGCCUCGCCGGU	0.00695502	0.00469038	0.00782097	0.00695502	124	8
AT4G38060.2	PolyA+	100	100	374	100	8	46	5	41	5.75	8.2	12.0735	12.2754	100	D		ACAAGGGACGACGAAUUUGG	ACAAGGGACGACGAAUUUGG	AUCCCAAGUUGGCCAUGGUG	ACAAGGGACGACGAAUUUGG	0.0001	0.0112912	0.0001	0.0112912	180	12
AT1G22330.1	PolyA+	985	278	985	278	7	74	7	87	10.5714	12.4286	7.04762	8.95984	278	D		UCCCUACUUCCCAAGGGCCA	ACCGUUCGGAGACACGACUC	UCCCUACUUCCCAAGGGCCA	ACCGUUCGGAGACACGACUC	0.0197227	0.0134684	0.0197227	0.0134684	181	12
AT5G04470.1	PolyA+	148	148	148	148	21	371	16	604	17.6667	37.75	54.963	67.789	148	D		AAGAAGAUUUGUUCAGGCAC	AAGAAGAUUUGUUCAGGCAC	AAGAAGAUUUGUUCAGGCAC	AAGAAGAUUUGUUCAGGCAC	0.0294012	0.010689	0.0180264	0.010689	93	6
AT4G01250.1	PolyA+	103	103	756	103	2	47	1	49	23.5	49	6.90162	9.26276	103	D		AGCGCUCUCUUUUGUCUCCU	AGCGCUCUCUUUUGUCUCCU	ACCGUAAUUCUCUCGCCGGA	AGCGCUCUCUUUUGUCUCCU	0.0325517	0.0325517	0.0325517	0.00726931	59	4
AT3G22060.1	PolyA+	246	246	733	246	3	46	2	133	15.3333	66.5	12.7072	25.1418	246	D		GCGUUUCUCUUCCACAAGUG	GCGUUUCUCUUCCACAAGUG	AAUUGUACGGACUAGUGCAA	GCGUUUCUCUUCCACAAGUG	0.00150759	0.0250099	0.00150759	0.00150759	69	5
AT5G55790.1	PolyA+	231	231	231	231	52	612	12	782	11.7692	65.1667	59.7073	57.4578	231	D		AGCCUCCACCAAACGACCAU	AGCCUCCACCAAACGACCAU	AGCCUCCACCAAACGACCAU	AGCCUCCACCAAACGACCAU	0.0118974	0.00491032	0.0118974	0.0118974	69	5
AT1G52690.1	PolyA+	605	101	419	101	3	73	11	92	24.3333	8.36364	13.0357	19.5329	101	D		GCACACUUUAGGGCUUCGCA	AACUCACAGUUCCAAACACA	AGAGUCCAAAGACAAGACAG	AACUCACAGUUCCAAACACA	3.46e-10	3.46e-10	3.46e-10	3.46e-10	240	15
AT4G24460.1	PolyA+	102	102	102	102	8	86	15	148	10.75	9.86667	11.2713	16.7232	102	D		AUGGAUACCGUUCUCAUGGC	AUGGAUACCGUUCUCAUGGC	AUGGAUACCGUUCUCAUGGC	AUGGAUACCGUUCUCAUGGC	0.00363724	0.00363724	0.00363724	0.00582299	51	4
AT4G35440.2	PolyA+	103	103	2740	103	10	61	2	183	6.1	91.5	8.62801	22.155	103	D		ACGCGUCACUUCACGGAAGC	ACGCGUCACUUCACGGAAGC	AUUGAGAAAGUUUUGACUAC	ACGCGUCACUUCACGGAAGC	0.0132366	0.00841479	0.0209706	0.0132366	114	8
AT3G56680.1	PolyA+	150	150	1001	150	18	97	11	142	5.38889	12.9091	8.94009	12.0543	150	D		GCCUUCCCGAGAGAGAAAGA	GCCUUCCCGAGAGAGAAAGA	AGAAGAACUUAAGCAUCAGG	GCCUUCCCGAGAGAGAAAGA	0.0131577	0.00496621	0.0131577	0.00754958	175	11
AT2G37600.1	PolyA+	393	134	134	134	26	321	46	242	12.3462	5.26087	38.7214	33.9411	134	D		GUUGCUAAGAGGAAGUUGGG	GUGUAGCAGCGGCUGCUUCU	GUGUAGCAGCGGCUGCUUCU	GUGUAGCAGCGGCUGCUUCU	0.00677218	0.00317707	0.00677218	0.00317707	180	12
AT1G67480.1	PolyA+	1671	101	1431	101	22	312	16	245	14.1818	15.3125	13.1701	8.15308	101	D		ACUGUAUGACCCGGAUGCUU	ACGAAGCAGAAGACAGAACC	CUGGCAUGGUAGCAAAAACG	ACGAAGCAGAAGACAGAACC	0.0081721	0.00368433	0.00536004	0.0081721	115	8
AT2G02570.1	PolyA+	935	109	109	109	26	359	20	566	13.8077	28.3	24.1426	28.9811	109	D		CAGACGACUAAAGCCAAAAC	AUCUUCGCGACAAAGAACCA	AUCUUCGCGACAAAGAACCA	AUCUUCGCGACAAAGAACCA	0.00401802	0.00401802	0.00234715	0.00401802	24	2
AT4G27880.1	PolyA+	1317	143	1409	143	2	39	2	17	19.5	8.5	14.2336	9.55056	143	D		AGGAAAGUAAGAGACAGCAA	GCUUUUGCAGAAUCGGUGAC	AGUCACUGGUAAAAUCUGGA	GCUUUUGCAGAAUCGGUGAC	0.00896628	0.00263397	0.00896628	0.00753756	165	11
AT1G49610.1	PolyA+	447	95	446	95	2	30	2	43	15	21.5	31.9149	36.7521	95	D		CCAUGUCCCGAAACGUGGAG	AUUACGAUGGCGCUCGACGG	GCCAUGUCCCGAAACGUGGA	AUUACGAUGGCGCUCGACGG
AT2G03050.1	PolyA+	811	92	938	92	1	16	2	16	16	8	11.2676	13.3333	92	D		UGGAGAGGAAGAUAAAGCCA	ACCGACGAUGAUGAUAGCAA	UGCUGAAAGAAGAUGAUGAU	ACCGACGAUGAUGAUAGCAA	0.0126348	0.00856922	0.0126348	0.00856922	181	12
AT3G11940.1	PolyA+	65	101	65	101	91	1097	129	873	12.0549	6.76744	18.2803	12.6577	101	D		CUCUUAAAGCUUCUCGUUUU	AUUCGCGCGACGCAAACGAU	CUCUUAAAGCUUCUCGUUUU	AUUCGCGCGACGCAAACGAU	0.00161761	0.0001	0.00161761	0.0001	191	12
AT2G05755.1	PolyA+	1386	123	1011	123	4	93	4	70	23.25	17.5	20.3947	16.0183	123	D		CGCCACACUCCCCAUUUCAC	AUGGCUUCUUCGUCUCCGGA	ACAGCAAUUUGCAUGUUUUC	AUGGCUUCUUCGUCUCCGGA	0.00892299	0.00545338	0.00892299	0.00545338	190	12
AT3G05250.1	PolyA+	90	90	90	90	14	220	10	403	15.7143	40.3	19.5382	30.7869	90	D		AACGCUGAAUCAGCGCCAAG	AACGCUGAAUCAGCGCCAAG	AACGCUGAAUCAGCGCCAAG	AACGCUGAAUCAGCGCCAAG	0.0124346	0.00773245	0.0124346	0.00773245	180	12
AT3G46540.1	PolyA+	179	179	213	179	8	190	5	269	23.75	53.8	21.6648	28.8009	179	D		GUUUUUGAACUAACCCAACA	GUUUUUGAACUAACCCAACA	CCAAAGGCCUCUCUCCUCUC	GUUUUUGAACUAACCCAACA	0.0186725	0.00879196	0.0148101	0.00879196	84	6
AT2G45500.1	PolyA+	1603	104	1214	104	2	17	3	17	8.5	5.66667	7.55556	9.28962	104	D		GAUUUUCGGAAAUCAAUGGC	AUCGUUUGCGUAUUUCCCAG	GUGAGAAUGAAGCAAGCAGA	AUCGUUUGCGUAUUUCCCAG	0.00317343	0.00127986	0.0047779	0.00317343	115	8
AT3G16370.1	PolyA+	284	284	746	284	69	1027	63	988	14.8841	15.6825	20.4541	14.7221	284	D		ACCAUUCACACAUAGUCACA	ACCAUUCACACAUAGUCACA	AGCUAAUAAAAAUUGCAGGA	ACCAUUCACACAUAGUCACA	0.00477649	0.00197414	0.00477649	0.00477649	68	5
AT5G37370.1	PolyA+	1508	101	664	101	22	286	18	483	13	26.8333	14.4081	22.1053	101	D		UAUACUGUUUUGAUUUCCAG	ACGAGAUCGCCGUUUCUAGG	UUUAUGUACGUGAUUUGCUG	ACGAGAUCGCCGUUUCUAGG	0.00532139	0.00532139	0.00397014	0.00397014	197	13
AT5G23680.1	PolyA+	411	411	411	411	17	131	12	173	7.70588	14.4167	9.41092	11.9972	411	D		AUGGUUCCAGAGUAAACUGA	AUGGUUCCAGAGUAAACUGA	AUGGUUCCAGAGUAAACUGA	AUGGUUCCAGAGUAAACUGA
AT2G41880.1	PolyA+	101	101	1399	101	3	129	4	134	43	33.5	21.3576	22.597	101	D		AGAGAUUUGCCUACACCGAG	AGAGAUUUGCCUACACCGAG	CAAGAAACAGGAAAAGAAAC	AGAGAUUUGCCUACACCGAG	0.00431389	0.00266166	0.00431389	0.00266166	181	12
AT1G17290.1	PolyA+	1728	246	1213	246	49	298	25	241	6.08163	9.64	6.79745	5.07155	246	D		UCGUUGUCCCUGGUUCUGGC	GGAGAUUCGUGAUUGGCCAA	GAAUGUCUAUGUCCCUGACA	GGAGAUUCGUGAUUGGCCAA	0.00106206	0.0001	0.00106206	0.00173712	165	11
AT4G16670.1	PolyA+	570	570	570	570	7	437	4	340	62.4286	85	40.6512	36.7171	570	D		AGCGAGUGCGGUUCACGCGC	AGCGAGUGCGGUUCACGCGC	AGCGAGUGCGGUUCACGCGC	AGCGAGUGCGGUUCACGCGC	0.019544	0.0164376	0.0164376	0.019544	220	14
AT3G24760.1	PolyA+	1254	10	974	10	3	33	3	66	11	22	9.45559	17.8862	10	D		CGGUUCGAUCCGUGGUUGAG	AUCGCAAAUUCCCGGUCACA	AGGAUUUGUUGUUUGGAUUA	AUCGCAAAUUCCCGGUCACA	0.0128729	0.00552887	0.0128729	0.00552887	180	12
AT5G52370.1	PolyA+	373	101	160	101	9	58	14	83	6.44444	5.92857	8.39363	12.2419	101	D		GGGAAUCGGAUACCAUAUGG	GUGCUUCUCCUCCUCAACCU	AGAGAGAGAGGAAGAGAGCG	GUGCUUCUCCUCCUCAACCU	0.00626369	0.00113921	0.00279253	0.00279253	158	10
AT5G02550.1	PolyA+	351	98	348	98	6	56	4	71	9.33333	17.75	18.0645	25	98	D		ACCGUAGCAACAAUGACGAC	AUCACUCUCACACACAACAA	CUAACCGUAGCAACAAUGAC	AUCACUCUCACACACAACAA
AT5G23710.1	PolyA+	518	101	700	101	1	24	1	11	24	11	12.3077	10.2804	101	D		ACCUGUCGAAAAUCGAAGAU	AUCCGUUCCAGUCACGGACG	AGUAAUGGAAUGAAUGAGUU	AUCCGUUCCAGUCACGGACG	0.0142828	0.00706252	0.0142828	0.00706252	188	12
AT4G24550.2	PolyA+	944	159	1149	159	7	87	9	97	12.4286	10.7778	7.65172	7.69841	159	D		CAUAGGAAGAGGAGGGAGAU	AAAAAGACGAGACCGAUCGG	ACCUUGAUUGAAGAGGCUGG	AAAAAGACGAGACCGAUCGG	0.0028449	0.00100228	0.00192195	0.00192195	158	10
AT3G61200.1	PolyA+	537	168	759	168	18	153	7	102	8.5	14.5714	20.3728	16.0883	168	D		UCUUAUCUCUCUUCUGCUCC	GGGAGCCCAGAAGACACCGA	UUCAAUAAAACAAGAUUCUG	GGGAGCCCAGAAGACACCGA	0.00224642	0.00110428	0.00224642	0.00110428	190	12
AT5G05360.1	PolyA+	697	170	781	170	4	54	2	51	13.5	25.5	12.9496	14.2458	170	D		UCUCCUUUGUUUAACUCUAC	AGAUUCGCAGAAUUCGCCAU	UUAUUACCAGGCAGUGAAGU	AGAUUCGCAGAAUUCGCCAU	0.00495349	0.00284123	0.00495349	0.00348165	175	11
AT3G12600.1	PolyA+	166	172	607	172	8	71	15	201	8.875	13.4	7.64263	19.7059	172	D		CUAAAUAGCUAUAGACAGAC	AGCUAUAGACAGACACACCC	AGUCAGGGAGGCUGCAGCGA	AGCUAUAGACAGACACACCC	0.00617521	0.00179832	0.00372698	0.00179832	96	6
AT1G60230.1	PolyA+	1239	167	1241	167	31	297	17	298	9.58065	17.5294	16.7986	14.2516	167	D		AUGUAAUGCUCGCAGGAGUC	GUGAUUGGUCGUAUGUCGAC	GUAAUGCUCGCAGGAGUCAA	GUGAUUGGUCGUAUGUCGAC	0.00527142	0.00428969	0.00428969	0.00743139	143	9
AT1G03430.1	PolyA+	624	108	624	108	5	250	6	225	50	37.5	39.4945	36.2319	108	D		UCAGGUGUUCAUCAACUCAA	AUAACUUUCGACGCUCCGAU	UCAGGUGUUCAUCAACUCAA	AUAACUUUCGACGCUCCGAU	0.00316912	0.00466752	0.00466752	0.00466752	42	3
AT2G31230.1	PolyA+	264	95	95	95	1	25	2	27	25	13.5	33.3333	33.75	95	D		AUCAUCUGAACCUCAAGCCU	AUUGCCACAACAAGAAGAGA	AUUGCCACAACAAGAAGAGA	AUUGCCACAACAAGAAGAGA	0.00235176	2.66e-12	0.00235176	0.00235176	80	5
AT3G58130.1	PolyA+	880	59	880	59	13	85	12	69	6.53846	5.75	13.3858	11.04	59	D		UCACCGAGAUGUGCAUCGUG	AUUCUCGCCGUCGAUCAGCU	UCACCGAGAUGUGCAUCGUG	AUUCUCGCCGUCGAUCAGCU	0.0109737	0.00689803	0.00948719	0.00948719	156	10
AT3G16420.1	PolyA+	968	136	136	136	208	1250	223	2251	6.00962	10.0942	6.95372	9.51274	136	D		CCUUUGGACUUGAAGCUGGC	AUAGCACCGAUAACAAUCUA	AUAGCACCGAUAACAAUCUA	AUAGCACCGAUAACAAUCUA	0.00132319	0.00132319	0.00132319	0.00132319	239	15
AT1G04240.1	PolyA+	884	237	237	237	43	803	13	712	18.6744	54.7692	22.5943	20.4715	237	D	3' UTR (upf1, upf3)	UUUAGGCUGUGGUGUAUGAG	AUCUUCAUCAUCAGCAGCUU	AUCUUCAUCAUCAGCAGCUU	AUCUUCAUCAUCAGCAGCUU	0.0350702	0.0150222	0.0273972	0.0150222	84	6
AT1G80880.1	PolyA+	101	101	435	101	4	48	1	47	12	47	21.5247	20.614	101	D		AUGGCCGCGAUCGUUGCCAU	AUGGCCGCGAUCGUUGCCAU	CUUCUCUGGAGGACUCAUCA	AUGGCCGCGAUCGUUGCCAU	0.00919177	0.00919177	0.00919177	0.00919177	229	15
AT1G55460.1	PolyA+	101	101	101	101	45	369	41	457	8.2	11.1463	25.6964	28.1058	101	D		AUCAUUCUCGAUCAGUGGUU	AUCAUUCUCGAUCAGUGGUU	AUCAUUCUCGAUCAGUGGUU	AUCAUUCUCGAUCAGUGGUU
AT5G63850.1	PolyA+	265	265	265	265	6	166	3	123	27.6667	41	17.4553	17.6978	265	D		AGCAGCAACUGCUCUCUCAC	AGCAGCAACUGCUCUCUCAC	AGCAGCAACUGCUCUCUCAC	AGCAGCAACUGCUCUCUCAC	0.00256271	0.00641342	0.00256271	0.00256271	69	5
AT3G61470.1	PolyA+	144	144	144	144	6259	75862	1931	62077	12.1205	32.1476	52.3902	39.944	144	D		AACACACUCUGAGUCUUGAA	AACACACUCUGAGUCUUGAA	AACACACUCUGAGUCUUGAA	AACACACUCUGAGUCUUGAA	0.000758202	0.000758202	0.000758202	0.00292798	52	4
AT1G34030.1	PolyA+	104	105	105	105	78	434	61	319	5.5641	5.22951	31.6096	25.1379	105	D		CACGCUGUUGAAUCACUGAA	ACGCUGUUGAAUCACUGAAG	ACGCUGUUGAAUCACUGAAG	ACGCUGUUGAAUCACUGAAG	0.00349552	0.0023762	0.0023762	0.0023762	47	3
AT1G06470.1	PolyA+	964	101	1809	101	11	193	10	131	17.5455	13.1	23.5941	18.661	101	D		UUCAUAUCGGUUACAUUUGC	GCAUUGCAGACUCCGAGCGG	ACAUACUUUUAAGGCAGAUG	GCAUUGCAGACUCCGAGCGG	0.00737476	0.00477256	0.00660355	0.00737476	127	8
AT3G18830.1	PolyA+	940	704	940	704	11	226	9	342	20.5455	38	8.22716	13.5553	704	D		CCGCCGAUUGCCACGACGAC	AUCAAAUCUGGCUUUCUCGA	CCGCCGAUUGCCACGACGAC	AUCAAAUCUGGCUUUCUCGA	0.0131369	0.00868538	0.00868538	0.00868538	36	3
AT5G52070.1	PolyA+	102	102	102	102	8	587	8	403	73.375	50.375	43.806	33.3609	102	D		GUGACGUUUCCAGAUCUGAA	GUGACGUUUCCAGAUCUGAA	GUGACGUUUCCAGAUCUGAA	GUGACGUUUCCAGAUCUGAA	0.0177508	0.00745708	0.0126502	0.0126502	159	10
AT5G52010.1	PolyA+	100	112	101	112	5	282	8	361	56.4	45.125	15.7806	16.3793	112	D		CAGACUAUCCACAUAGCCGU	AUAGCCGUCGUCUUCCUCGC	AGACUAUCCACAUAGCCGUC	AUAGCCGUCGUCUUCCUCGC	0.00992368	0.00503007	0.00992368	0.00503007	191	12
AT2G16860.1	PolyA+	1303	119	1303	119	22	377	11	243	17.1364	22.0909	22.1634	16.2869	119	D		GCUCUCGCUAGAGAGAACAA	AUUCUUCUCCACUGAGCGGA	GCUCUCGCUAGAGAGAACAA	AUUCUUCUCCACUGAGCGGA	0.00608228	0.00608228	0.00318807	0.00318807	200	13
AT1G24450.1	PolyA+	683	101	684	101	6	59	4	38	9.83333	9.5	12.395	9.76864	101	D		GUACAUGGAGCUCGAGCUGG	GCAGAACAGAGAGUGGUGAA	UACAUGGAGCUCGAGCUGGA	GCAGAACAGAGAGUGGUGAA	0.0114263	0.00650804	0.0114263	0.00650804	190	12
AT3G05570.1	PolyA+	117	112	382	112	11	122	4	61	11.0909	15.25	39.1026	26.8722	112	D		CUCUUCCGUCGCCGCCGCCG	AAAUCCUCUUCCGUCGCCGC	UGAGGCUAAAGGAGGAGUCG	AAAUCCUCUUCCGUCGCCGC	0.0038109	0.000903327	0.0038109	0.00151718	176	11
AT3G06320.1	PolyA+	104	104	248	104	16	209	17	104	13.0625	6.11765	41.6335	28.7293	104	D		ACCCGUCAUCUUCGUCGGCG	ACCCGUCAUCUUCGUCGGCG	AGUACCAAGGGACUUCUUGA	ACCCGUCAUCUUCGUCGGCG	2.42e-20	2.42e-20	2.42e-20	2.42e-20	240	15
AT1G06960.1	PolyA+	100	152	100	152	32	251	15	219	7.84375	14.6	22.9643	20.203	152	D		CUUGGCUCUUAGGGCUCGCU	GUCGUCUUCGCGGAGCUCAG	CUUGGCUCUUAGGGCUCGCU	GUCGUCUUCGCGGAGCUCAG	0.00870843	0.00532086	0.0117422	0.00532086	87	6
AT1G15230.1	PolyA+	101	101	101	101	49	1678	42	1391	34.2449	33.119	65.165	62.5169	101	D		AGGGAAGAGAGCUCUGAAUC	AGGGAAGAGAGCUCUGAAUC	AGGGAAGAGAGCUCUGAAUC	AGGGAAGAGAGCUCUGAAUC	0.00767383	0.00981549	0.00113213	0.00981549	87	6
AT4G33890.1	PolyA+	110	113	1195	113	3	27	1	41	9	41	6.36792	11.5169	113	D		CUCGUGGAAACACGGAGAAC	GUGGAAACACGGAGAACCAA	GGACUGAUCGGGUUAGAGAG	GUGGAAACACGGAGAACCAA	0.0128797	0.00334484	0.00334484	0.00200954	137	9
AT2G47160.2	PolyA+	102	102	1349	102	5	304	2	241	60.8	120.5	35.1852	34.0395	102	D		GUUGCCAGUUGCCACCAGAC	GUUGCCAGUUGCCACCAGAC	UGGUCUCCUGGUGCUUAUGG	GUUGCCAGUUGCCACCAGAC	0.00922132	0.00271739	0.00922132	0.00545544	172	11
AT2G31410.1	PolyA+	109	109	496	109	5	76	9	52	15.2	5.77778	10.2703	9.94264	109	D		ACAGCCACACAAAGAAGAGA	ACAGCCACACAAAGAAGAGA	AGGGUGAAUGAGCUGAAGGA	ACAGCCACACAAAGAAGAGA	0.00956794	0.00457384	0.00956794	0.00457384	191	12
AT1G77310.1	PolyA+	883	99	1558	99	1	10	2	11	10	5.5	5.81395	8.66142	99	D		CUAAGACGGCUGGGGGAAAG	AUCCCGCGCAACGUUGUAAC	ACUUGAAAAUCAUGAUUGAU	AUCCCGCGCAACGUUGUAAC	0.00971951	0.00971951	0.0112905	0.00971951	20	2
AT4G17020.3	PolyA+	149	149	148	149	4	76	2	102	19	51	21.8391	29.0598	149	D		AGUUUUCUUUGAUUCUGGGU	AGUUUUCUUUGAUUCUGGGU	CAGUUUUCUUUGAUUCUGGG	AGUUUUCUUUGAUUCUGGGU	0.00819546	0.00629413	0.00819546	0.00819546	69	5
AT5G43700.1	PolyA+	250	250	250	250	39	253	26	669	6.48718	25.7308	13.6241	24.1603	250	D	3' UTR (upf3)	AUCAACAAGUCUUUCUCUCU	AUCAACAAGUCUUUCUCUCU	AUCAACAAGUCUUUCUCUCU	AUCAACAAGUCUUUCUCUCU	0.0202116	0.0135158	0.0202116	0.0135158	191	12
AT3G25717.1	PolyA+	101	101	101	101	138	1035	48	1455	7.5	30.3125	46.288	56.4172	101	D		ACUUUCUCUUAUCUACUUCG	ACUUUCUCUUAUCUACUUCG	ACUUUCUCUUAUCUACUUCG	ACUUUCUCUUAUCUACUUCG	0.0414615	0.00876968	0.0313037	0.017956	15	1
AT2G43930.1	PolyA+	492	87	87	87	3	15	2	35	5	17.5	8.77193	15.9091	87	D		AAGAAUCUUUCACAUCCGAA	ACGUUUUCGAAUCACACACA	ACGUUUUCGAAUCACACACA	ACGUUUUCGAAUCACACACA
AT2G25720.1	PolyA+	440	101	440	101	5	95	4	85	19	21.25	25.3333	23.8764	101	D		AUGCUCUUGACGAUCGCGUC	AGAAGUAGAGAGAUUUGGAA	AUGCUCUUGACGAUCGCGUC	AGAAGUAGAGAGAUUUGGAA	0.0170894	0.00589211	0.0170894	0.00795938	172	11
AT5G52545.1	PolyA+	721	98	721	98	11	64	7	73	5.81818	10.4286	17.7285	20.977	98	D	uORF (upf1,upf3)	CACAACUUUGGGUCUAUGUG	AUUGAAGUCUGCGUCUGUGA	CACAACUUUGGGUCUAUGUG	AUUGAAGUCUGCGUCUGUGA	0.0182666	0.0182666	0.0144069	0.0182666	31	2
AT3G17998.1	PolyA+	231	101	231	101	408	2175	161	3127	5.33088	19.4224	24.7215	25.429	101	D		CGCCGUCGAAGGCCACUGAA	ACACUCUUUUCGCUCUCAGA	CGCCGUCGAAGGCCACUGAA	ACACUCUUUUCGCUCUCAGA
AT3G13780.1	PolyA+	101	101	625	101	3	60	2	38	20	19	20.6897	18.7192	101	D		GCCGCCGGCAACUGAAAAAA	GCCGCCGGCAACUGAAAAAA	GCGUGACAUAAAGCAAUGGG	GCCGCCGGCAACUGAAAAAA
AT5G24750.1	PolyA+	1812	107	1920	107	1	12	1	19	12	19	7.54717	15.2	107	D		UUACCAAGUCUCCAUCUGUC	ACGGUGAACAGUCUCUGUCG	ACUACUUAAAUUGUACAAUA	ACGGUGAACAGUCUCUGUCG	0.00493185	0.00117071	0.00234153	0.00493185	126	8
AT3G01860.1	PolyA+	173	117	173	117	15	156	15	163	10.4	10.8667	15.4455	14.8452	117	D		CUCCCAUUCCAAAGCUACUC	AUACCAAAUCGGAAACUGCU	CUCCCAUUCCAAAGCUACUC	AUACCAAAUCGGAAACUGCU	0.0107656	0.00596384	0.0107656	0.00805216	175	11
AT2G06010.1	PolyA+	98	98	494	98	4	50	3	50	12.5	16.6667	13.9665	14.7059	98	D		GUUGGGAUAAGUUUGAGCGG	GUUGGGAUAAGUUUGAGCGG	GUGUCUCGGAUUCGAAAUAA	GUUGGGAUAAGUUUGAGCGG	0.010451	0.00467934	0.010451	0.010451	68	5
AT1G53720.1	PolyA+	1502	126	1274	126	5	131	4	118	26.2	29.5	17.1466	15.9459	126	D		AGCAUGAUCGGGAAGACGCA	AGUACUCUAGCUUCUCCGGC	CCAAGGACUGUGUGGGUGGU	AGUACUCUAGCUUCUCCGGC	0.0187009	0.0113398	0.0113398	0.00653599	135	9
AT3G20760.1	PolyA+	25	25	25	25	43	350	22	279	8.13953	12.6818	91.8635	88.2911	25	D		GUUCUCGUCGCUUGUGGCUC	GUUCUCGUCGCUUGUGGCUC	GUUCUCGUCGCUUGUGGCUC	GUUCUCGUCGCUUGUGGCUC	0.00306881	0.00306881	0.00306881	0.0017381	64	4
AT1G24310.1	PolyA+	433	116	433	116	4	35	5	32	8.75	6.4	11.7057	11.6364	116	D		CAACAACAACAGCAGCAGCA	AACGCCGAGAAUUCCGUCGA	CAACAACAACAGCAGCAGCA	AACGCCGAGAAUUCCGUCGA	0.00584451	0.00357514	0.00584451	0.00357514	181	12
AT3G13175.1	PolyA+	500	196	306	196	2	16	1	19	8	19	7.6555	12.1795	196	D		CUUGACUAUGUCGUCGGCGG	GUGUUAACACAACAGUCACA	CUCUCCUCACCGUAGCUCUC	GUGUUAACACAACAGUCACA
AT5G13470.1	PolyA+	162	139	494	139	1	15	2	20	15	10	17.0455	29.4118	139	D		UUCUUCAUCCGACGACGAUG	AUGUCACUGGUCGACUACGA	UGGGUAAUGUGCUUGUGCCU	AUGUCACUGGUCGACUACGA	0.00828165	0.00388683	0.00828165	0.00583829	175	11
AT4G09970.1	PolyA+	767	150	767	150	18	175	21	110	9.72222	5.2381	21.7662	13.4474	150	D		ACAUGAUUCGAUGUCUCCAG	GGGUCCAUGGCAAGUUUGCA	ACAUGAUUCGAUGUCUCCAG	GGGUCCAUGGCAAGUUUGCA	0.0166104	0.0106348	0.0166104	0.0106348	190	12
AT4G21900.1	PolyA+	1510	134	1417	134	4	31	2	15	7.75	7.5	13.4783	7.109	134	D		UCCUGUAUGCGACUCCACCA	AUUGCUCUGCGCCGUCCCGC	AGCCGCUAAUUCUCUUGCAC	AUUGCUCUGCGCCGUCCCGC	0.00947316	0.0060366	0.00947316	0.0060366	181	12
AT1G32560.1	PolyA+	232	105	283	105	2	15	1	37	7.5	37	7.109	20.1087	105	D		GCAGAGCGGGCGAUGGCGAG	AGUUAGAGUUUAGAGAAACA	CGGAGAAAGGCGAAGGAAGC	AGUUAGAGUUUAGAGAAACA
AT5G11280.1	PolyA+	718	111	718	111	5	93	4	55	18.6	13.75	17.2862	12.6437	111	D		UAUGACUUGAGGAAAGCCAC	AACAACGGGUCCACUCUGCA	UAUGACUUGAGGAAAGCCAC	AACAACGGGUCCACUCUGCA	0.00856	0.00294448	0.00856	0.00548465	175	11
AT2G44525.1	PolyA+	680	124	688	124	5	33	4	33	6.6	8.25	9.73451	10.4762	124	D		CUAACAACUCGAGCUCUGGC	GGAAAAUCACGAUUGAGGAC	UCGAGCUCUGGCUUUCUAAA	GGAAAAUCACGAUUGAGGAC	0.00744927	0.00203521	0.00744927	0.00592629	165	11
AT3G48600.2	PolyA+	265	149	196	149	1	19	2	14	19	7	7.81893	7.07071	149	D		GAUAGAAGAGGAGGAAUUCA	AGGGGCAGUGGAGUGAAGGA	AUUCUAGGAGGAUGCAGGAC	AGGGGCAGUGGAGUGAAGGA	0.0233106	0.0117362	0.00591213	0.0117362	93	6
AT2G29630.2	PolyA+	2183	101	2063	101	55	1684	48	1965	30.6182	40.9375	24.2826	23.3124	101	D	3' UTR + Intron (upf1, upf3)	UAUACCUGGAUAAAGGCACA	GACUCACUCAGUGUGCGCGA	AGCACGGUGAAGUAGGUGGA	GACUCACUCAGUGUGCGCGA	0.00608724	0.00141777	0.00379316	0.00379316	159	10
AT5G06390.1	PolyA+	1763	56	1151	56	4	33	4	31	8.25	7.75	6.17978	7.11009	56	D		GGUGUUUGGUCUUCAUGGAU	AACACUUCCACUUGCCAUCG	GACCACGGAUCAGCUGAGUG	AACACUUCCACUUGCCAUCG	0.011321	0.011321	0.011321	0.00483362	52	4
AT2G37025.1	PolyA+	538	101	1485	101	3	24	1	18	8	18	17.0213	20.9302	101	D		UUGACGUUAGCUUUCUCCCA	AUCGUUGCGGACUUGAAACG	CAUGAUUCCUCAAGAAGCCG	AUCGUUGCGGACUUGAAACG	0.0087992	0.00556681	0.0087992	0.00556681	181	12
AT1G67090.1	PolyA+	250	250	250	250	1957	120745	2272	65321	61.699	28.7504	53.2585	32.1111	250	D		AGUCACACAAAGAGUAAAGA	AGUCACACAAAGAGUAAAGA	AGUCACACAAAGAGUAAAGA	AGUCACACAAAGAGUAAAGA	0.000276424	0.000276424	0.00744312	0.000276424	31	2
AT1G50630.1	PolyA+	101	101	714	101	6	71	8	82	11.8333	10.25	10.8397	12.8931	101	D		AAAGAUCGCAUCACCAAUCG	AAAGAUCGCAUCACCAAUCG	UCAGGUGGAUCUCGAAUACC	AAAGAUCGCAUCACCAAUCG	0.00461539	0.00318668	0.00318668	0.00461539	211	14
AT4G32560.1	PolyA+	517	106	225	106	3	21	2	20	7	10	9.33333	9.7561	106	D		UUUAGAUAAUCUCACUUCAG	GUGGUAAUUGGUGAUGGAGA	AAUUGAGUGUGAAAGUGAAA	GUGGUAAUUGGUGAUGGAGA	0.0119005	0.00603306	0.00603306	0.00603306	45	3
AT4G15820.1	PolyA+	86	86	88	86	35	1086	8	1054	31.0286	131.75	66.7486	71.7984	86	D		AUCCCCGCCGUAGCCAUGGC	AUCCCCGCCGUAGCCAUGGC	CCCCGCCGUAGCCAUGGCAG	AUCCCCGCCGUAGCCAUGGC	0.0147665	0.0071604	0.0071604	0.0071604	45	3
AT3G49430.1	PolyA+	495	176	1343	176	31	320	33	384	10.3226	11.6364	14.4274	16.9611	176	D		UAUAAUUUGGAUGGCUGUCG	ACGGCCGACCUCUCUCUCUC	UAUACUAUUAUGACCUGUUA	ACGGCCGACCUCUCUCUCUC	0.00482569	0.00261001	0.00482569	0.00261001	180	12
AT2G46780.1	PolyA+	1305	22	1185	22	3	26	2	22	8.66667	11	8	6.66667	22	D		ACAACAUCAACCAUCAAGAU	AUAGCCCCAUUGUCGUGGGU	UCACCGUCCUCUUCAACUUC	AUAGCCCCAUUGUCGUGGGU	0.0144744	0.00386353	0.0144744	0.0063816	175	11
AT5G58800.1	PolyA+	103	103	533	103	9	70	5	66	7.77778	13.2	7.26141	8.39695	103	D		AUUGUUCUUGAACAUCUCCG	AUUGUUCUUGAACAUCUCCG	GAUCUCUGGACUACACAGGC	AUUGUUCUUGAACAUCUCCG	0.00942884	0.00737575	0.00942884	0.00942884	68	5
AT2G28130.1	PolyA+	1325	101	101	101	2	20	3	34	10	11.3333	9.43396	16.6667	101	D		CAAAUGCUUGUUGUUUUACU	ACGGGUUCUCUAGAAACUGA	ACGGGUUCUCUAGAAACUGA	ACGGGUUCUCUAGAAACUGA	0.0064725	0.00305989	0.00867725	0.0064725	115	8
AT1G29410.2	PolyA+	1668	97	408	97	9	73	9	100	8.11111	11.1111	10.3693	13.0378	97	D		CUGCAUCCGUCAAUUGGAUG	AGCUGACCCUCUCUCGUCUC	AUGCAGCUAUGGCAGUUGAG	AGCUGACCCUCUCUCGUCUC	0.0128594	0.0128594	0.015517	0.015517	207	13
AT3G10770.1	PolyA+	1329	176	1329	176	26	135	5	244	5.19231	48.8	8.84666	13.3625	176	D		UUCUGCAAGUAAUCCCUGAC	AUCGUUUCGCGUCUCUUCUC	UUCUGCAAGUAAUCCCUGAC	AUCGUUUCGCGUCUCUUCUC	0.0136915	0.00258609	0.0136915	0.00643507	165	11
AT4G06746.1	PolyA+	265	93	93	93	3	32	4	50	10.6667	12.5	12.8514	25.1256	93	D		UAAACGAUCACGGAUCUGGC	AGGGUUUGAUGGUGAUUCAA	AGGGUUUGAUGGUGAUUCAA	AGGGUUUGAUGGUGAUUCAA
AT1G18810.1	PolyA+	1253	99	616	99	4	33	2	30	8.25	15	8.37563	7.8534	99	D		AGAAAGUCCGGUCGGCUGGG	AUAUCCACCAUUCAAAGCUC	AGAUCCGAGUCAAGUUGCAA	AUAUCCACCAUUCAAAGCUC	0.0373864	0.0129232	0.0281837	0.0129232	95	6
AT4G33690.1	PolyA+	645	137	137	137	18	514	5	340	28.5556	68	42.2003	32.9777	137	D		UCGAGGUUAAGACUUUUCUC	GCGCCUGCUGGAAAACGCCG	GCGCCUGCUGGAAAACGCCG	GCGCCUGCUGGAAAACGCCG	0.0110598	0.0110598	0.0110598	0.00578491	59	4
AT1G56300.1	PolyA+	198	198	790	198	25	171	15	314	6.84	20.9333	6.36634	10.3018	198	D		AUCCACAAAAACCAUUCCCU	AUCCACAAAAACCAUUCCCU	UGUCAAUAUCUCGAGGAGUA	AUCCACAAAAACCAUUCCCU	0.00585998	0.002674	0.002674	0.00585998	210	14
AT3G58990.1	PolyA+	103	103	103	103	21	471	30	625	22.4286	20.8333	31.632	40.0641	103	D		AAGAAGUAGCAGAACAAUGG	AAGAAGUAGCAGAACAAUGG	AAGAAGUAGCAGAACAAUGG	AAGAAGUAGCAGAACAAUGG	0.016799	0.00680653	0.016799	0.00680653	191	12
AT5G24210.1	PolyA+	920	349	920	349	25	198	4	250	7.92	62.5	11.0061	12.5251	349	D		GCAUAGCCAAAGUCGUAGAC	ACAGUGGCCUCAUGUUUGGU	GCAUAGCCAAAGUCGUAGAC	ACAGUGGCCUCAUGUUUGGU	0.0108527	0.000128552	0.0108527	0.00295317	176	11
AT5G65630.1	PolyA+	101	101	101	101	13	169	11	386	13	35.0909	9.48373	20.0624	101	D		AUCAUCAUCGACCAUCUCCC	AUCAUCAUCGACCAUCUCCC	AUCAUCAUCGACCAUCUCCC	AUCAUCAUCGACCAUCUCCC	0.0447642	0.0203161	0.0447642	0.0177926	172	11
AT4G22240.1	PolyA+	144	144	999	144	34	218	23	198	6.41176	8.6087	6.98942	6.01275	144	D		AGCUUCGAAAUUUUAGUCGA	AGCUUCGAAAUUUUAGUCGA	GCAGUCUUGGCUACUCACGA	AGCUUCGAAAUUUUAGUCGA	0.00399521	0.00199584	0.00399521	0.00251527	175	11
AT3G61210.1	PolyA+	612	103	103	103	4	32	4	65	8	16.25	7.78589	15.3664	103	D		AUCAUGAAACGUCUUGUGGA	AAUCUAUCAACCAAAAGCAA	AAUCUAUCAACCAAAAGCAA	AAUCUAUCAACCAAAAGCAA	0.0186721	0.0186721	0.0556556	0.00376865	103	7
AT4G36791.1	PolyA+	240	178	177	178	1	17	3	21	17	7	65.3846	67.7419	178	D		AGAGACGAAGGGAGAAUAAG	GACGACGUCCUUUGAUGUCA	CGACGACGUCCUUUGAUGUC	GACGACGUCCUUUGAUGUCA
AT4G32270.1	PolyA+	984	101	605	101	8	58	9	82	7.25	9.11111	6.621	9.73872	101	D		AACUCAUAUCCGAAACCUAA	AGAGAUCCCUUAACCAUGAU	ACUGAAUUUGGCAUUAAAGA	AGAGAUCCCUUAACCAUGAU	0.00321045	0.00321045	0.00263811	0.00321045	21	2
AT3G55970.1	PolyA+	670	101	670	101	1	12	1	21	12	21	6.12245	11.3514	101	D		AAUAUUGGAGGAUUAUUGCA	AUCCUCAACCUCCCGUCCUC	AAUAUUGGAGGAUUAUUGCA	AUCCUCAACCUCCCGUCCUC	0.002872	1.27e-10	0.002872	1.27e-10	192	12
AT4G01120.1	PolyA+	1029	102	1029	102	8	93	4	94	11.625	23.5	16.1179	21.3636	102	D		GCUAGGAGGUCAAGACUGAG	ACCGAACUCUGGUUCUAGAG	GCUAGGAGGUCAAGACUGAG	ACCGAACUCUGGUUCUAGAG	0.00716636	0.00716636	0.00716636	0.00467875	53	4
AT4G17500.1	PolyA+	101	101	101	101	16	194	4	263	12.125	65.75	14.9002	28.0683	101	D		AUUCACACCGGACAUUUUGA	AUUCACACCGGACAUUUUGA	AUUCACACCGGACAUUUUGA	AUUCACACCGGACAUUUUGA	0.0248096	0.011827	0.0248096	0.011827	180	12
AT4G01130.1	PolyA+	729	187	729	187	23	116	30	195	5.04348	6.5	18.2965	23.4094	187	D		CAUAGGCCAAAUUGCUGGAA	AUUGUGAUGCUUUAUGGGCA	CAUAGGCCAAAUUGCUGGAA	AUUGUGAUGCUUUAUGGGCA	0.010616	0.010616	0.010616	0.010616	236	15
AT1G26920.1	PolyA+	103	101	103	101	258	2836	146	3062	10.9922	20.9726	54.4651	52.666	101	D		CUCGCUUAUCACCCUCACAA	AUCUCGCUUAUCACCCUCAC	CUCGCUUAUCACCCUCACAA	AUCUCGCUUAUCACCCUCAC	0.0419327	0.0220462	0.0419327	0.0322566	175	11
AT2G33390.1	PolyA+	150	82	900	82	6	51	2	46	8.5	23	10.1796	9.70464	82	D		CUCGUUAUCGGAUCAGAACA	AAUCAGAACUCAGCUGAGAG	AUCAGUUUUUGUGAGGACAG	AAUCAGAACUCAGCUGAGAG	0.00689262	0.00414164	0.00689262	0.00622488	175	11
AT1G17100.1	PolyA+	169	169	169	169	21	138	18	278	6.57143	15.4444	8.46626	13.5809	169	D		AAGCUACCUAGAUAAAACCG	AAGCUACCUAGAUAAAACCG	AAGCUACCUAGAUAAAACCG	AAGCUACCUAGAUAAAACCG	0.01168	0.00377638	0.01168	0.00619384	175	11
AT3G06035.1	PolyA+	191	184	191	184	4	82	5	59	20.5	11.8	25.7862	21.9331	184	D		CUAGAAACCUGCUUCAAUGG	GAGAACUCUAGAAACCUGCU	CUAGAAACCUGCUUCAAUGG	GAGAACUCUAGAAACCUGCU	0.0038224	0.00493303	0.0038224	0.00493303	192	12
AT3G19580.1	PolyA+	128	128	471	128	3	88	1	77	29.3333	77	21.5686	23.6196	128	D		AUCUCUCACCAUAUUCGCGA	AUCUCUCACCAUAUUCGCGA	GCAAACGCGAUUUCAUCAAC	AUCUCUCACCAUAUUCGCGA	0.0577225	0.0130268	0.0751569	0.0130268	92	6
AT4G29660.1	PolyA+	140	140	218	140	10	328	4	119	32.8	29.75	45.9384	30.4348	140	D		AGGUUCCCACGCGCCGCCGC	AGGUUCCCACGCGCCGCCGC	AGAGAUGCAAGGAGUGUGGA	AGGUUCCCACGCGCCGCCGC	0.00207444	0.00207444	0.00362821	0.00362821	204	13
AT4G16845.1	PolyA+	1298	102	949	102	10	66	4	66	6.6	16.5	11.1486	10.2326	102	D		UUGGAACUCGUUUGUAAGAA	AAGCUUCUUCAAUUUUGCUU	AGGCAACAGAGCUUGCUGGA	AAGCUUCUUCAAUUUUGCUU	0.00584966	0.0010759	0.00455794	0.0028365	15	1
AT4G31115.2	PolyA+	142	142	753	142	40	446	20	436	11.15	21.8	21.2888	19.8092	142	D	3' UTR (upf3)	ACGUCUCUUCUGUCCACGAA	ACGUCUCUUCUGUCCACGAA	AGGAAGAUUGUACAGUUGAG	ACGUCUCUUCUGUCCACGAA	0.00715222	0.00359101	0.00715222	0.00509717	175	11
AT1G52870.2	PolyA+	145	145	486	145	31	331	5	224	10.6774	44.8	21.762	14.7952	145	D		AACUCGGAGAAACCGAAGCG	AACUCGGAGAAACCGAAGCG	AAGGUCAGCUUUCGUUAGAA	AACUCGGAGAAACCGAAGCG	0.0124818	0.0042859	0.014359	0.00601263	12	1
AT3G61640.1	PolyA+	360	123	123	123	6	115	4	86	19.1667	21.5	27.1226	28.5714	123	D		UAUUUGCUAAUGGUGGUGGC	GUCGUUCGUCGUCUCUCUCG	GUCGUUCGUCGUCUCUCUCG	GUCGUUCGUCGUCUCUCUCG	0.00891561	0.001982	0.00891561	0.001982	191	12
AT2G40190.1	PolyA+	1138	124	1138	124	14	239	13	402	17.0714	30.9231	19.5261	24.8455	124	D		GAUGGAGACGUGCAAUUCUA	AGCGAUCUGCUUCCAAUGGC	GAUGGAGACGUGCAAUUCUA	AGCGAUCUGCUUCCAAUGGC	0.0108244	0.00325241	0.0108244	0.00916014	165	11
AT1G21910.1	PolyA+	471	101	471	101	6	140	7	246	23.3333	35.1429	17.744	33.8843	101	D		AGCUGCUAGAGCUUACGAUG	AUCAAAAAAUCUCUAUCCAU	AGCUGCUAGAGCUUACGAUG	AUCAAAAAAUCUCUAUCCAU	0.0502292	0.00551741	0.0502292	0.00994212	176	11
AT4G19110.2	PolyA+	1898	75	1898	75	127	769	87	1212	6.05512	13.931	14.5067	16.9487	75	D	CPuORF (upf1, upf3)	CUUCUGUUGCAAGAACUCCU	AUUCUUUUUCUAGCUCGGGA	CUUCUGUUGCAAGAACUCCU	AUUCUUUUUCUAGCUCGGGA
AT5G22360.1	PolyA+	124	124	618	124	5	40	3	23	8	7.66667	9.50119	6.82493	124	D		GCAGCAAAGCCGACGUUGAA	GCAGCAAAGCCGACGUUGAA	GUGAGAUUCGAUCGGUCAUG	GCAGCAAAGCCGACGUUGAA	0.00488129	0.00219149	0.00488129	0.00488129	68	5
AT1G22940.1	PolyA+	157	157	855	157	11	102	4	145	9.27273	36.25	14.0884	18.401	157	D		AGGAGGAAUUAGGAGUUGGC	AGGAGGAAUUAGGAGUUGGC	AUGGGACUGGUUGCACUUUG	AGGAGGAAUUAGGAGUUGGC	0.00667043	0.00475968	0.00667043	0.00475968	181	12
AT2G39950.1	PolyA+	98	101	98	101	18	256	4	319	14.2222	79.75	18.2727	16.9321	101	D		CUUAUCUUUCCAUCUUCCGC	AUCUUUCCAUCUUCCGCGAA	CUUAUCUUUCCAUCUUCCGC	AUCUUUCCAUCUUCCGCGAA	0.006418	0.00191193	0.006418	0.006418	76	5
AT1G35516.1	PolyA+	101	101	101	101	19	122	20	114	6.42105	5.7	28.1106	32.1127	101	D		AGCAUUCUAUGCGUUUUGAA	AGCAUUCUAUGCGUUUUGAA	AGCAUUCUAUGCGUUUUGAA	AGCAUUCUAUGCGUUUUGAA
AT2G20210.1	PolyA+	803	115	803	115	13	86	7	117	6.61538	16.7143	14.8276	17.7273	115	D		UCUACGUUGGAUCAGAUCCG	AGCGAGCCGAGAGCAGCUGC	UCUACGUUGGAUCAGAUCCG	AGCGAGCCGAGAGCAGCUGC	0.0166946	0.0094678	0.0094678	0.0166946	214	14
AT1G64900.1	PolyA+	101	101	101	101	14	134	5	154	9.57143	30.8	10.8152	12.7273	101	D		GGCUACACCACACGUCUAGA	GGCUACACCACACGUCUAGA	GGCUACACCACACGUCUAGA	GGCUACACCACACGUCUAGA	0.00931069	0.00931069	0.00931069	0.00411349	57	4
AT4G07990.1	PolyA+	98	98	98	98	25	578	15	613	23.12	40.8667	46.277	48.2677	98	D		GUCGUCGGUACGACGGAGAG	GUCGUCGGUACGACGGAGAG	GUCGUCGGUACGACGGAGAG	GUCGUCGGUACGACGGAGAG	0.00859028	0.00296513	0.00859028	0.00296513	180	12
AT5G01940.1	PolyA+	83	83	83	83	8	96	4	56	12	14	44.4444	40.5797	83	D		GUCGACCCGCCGGCGACGAU	GUCGACCCGCCGGCGACGAU	GUCGACCCGCCGGCGACGAU	GUCGACCCGCCGGCGACGAU
AT4G00180.1	PolyA+	1017	152	687	152	7	59	3	77	8.42857	25.6667	8.68925	11.8644	152	D		ACGAAGAAGGCUAACGUGCG	AAACCACAUCUUCCUCUCCA	AUGCGAAGCGGAGGGCAGAA	AAACCACAUCUUCCUCUCCA	0.00552483	0.00552483	0.00552483	0.00552483	236	15
AT1G71720.1	PolyA+	100	100	1383	100	29	383	14	585	13.2069	41.7857	23.9975	25.613	100	D		ACGCGGCGGAUAAGAGGAAA	ACGCGGCGGAUAAGAGGAAA	UCUAUUUCCAGACAAGAUCU	ACGCGGCGGAUAAGAGGAAA	0.0205222	0.012695	0.012695	0.012695	35	3
AT3G09690.1	PolyA+	896	98	896	98	3	71	2	41	23.6667	20.5	19.2412	14.6429	98	D		CAUUCUUUUCUUUCCUCUCG	GUGGAUCGUCAAUGGCGGAC	CAUUCUUUUCUUUCCUCUCG	GUGGAUCGUCAAUGGCGGAC	0.0124233	0.00600257	0.0124233	0.00750988	172	11
AT3G01470.1	PolyA+	671	97	671	97	108	794	71	1359	7.35185	19.1408	19.5518	27.9687	97	D	CPuORF (upf3)	AAGAAGCGUCGCCUCACUAC	AGCUGAGACGCUCACAUUGC	AAGAAGCGUCGCCUCACUAC	AGCUGAGACGCUCACAUUGC
AT1G60440.1	PolyA+	101	101	927	101	4	65	8	53	16.25	6.625	18.2073	15.4971	101	D		ACAGCCAAACAUCGCUCCAU	ACAGCCAAACAUCGCUCCAU	UAUCUACGGUGGAACAGAUU	ACAGCCAAACAUCGCUCCAU	0.0093123	0.00397715	0.00717218	0.00397715	85	6
AT2G27530.1	PolyA+	152	152	197	152	76	852	47	529	11.2105	11.2553	44.0083	30.3848	152	D		AGGGCUUCCGCUUUCUUCAC	AGGGCUUCCGCUUUCUUCAC	UGAGAAGACACUCAAUAUGA	AGGGCUUCCGCUUUCUUCAC	0.00332898	0.00139871	0.00332898	0.00139871	189	12
AT4G14540.1	PolyA+	136	106	142	106	8	149	2	102	18.625	51	14.9149	12.2892	106	D		CUCGAUCUAAAGAUGGCGGA	AUCUAUCUCUCUUUCUCGAC	CUAAAGAUGGCGGAUUCGGA	AUCUAUCUCUCUUUCUCGAC	0.0349695	0.0171201	0.0171201	0.0171201	34	3
AT5G27520.1	PolyA+	862	150	1410	150	3	28	3	21	9.33333	7	7.21649	7.36842	150	D		AGUGCUGCCACCGUCAUCAC	GUGAUCGCCCAUACCAUCAA	AGCUGUAAUAAAAUUGGGGA	GUGAUCGCCCAUACCAUCAA	0.0026978	0.000763123	0.0026978	0.00161842	175	11
AT1G54575.1	PolyA+	101	101	503	101	3	27	7	53	9	7.57143	8.70968	18.9286	101	D		AACUUUGAUACUCACAAGAC	AACUUUGAUACUCACAAGAC	GUUCAAGUUGGGAAGUAGAC	AACUUUGAUACUCACAAGAC	0.000618989	0.00153919	0.00153919	0.000618989	224	14
AT1G80420.1	PolyA+	1075	133	1321	133	18	127	4	88	7.05556	22	10.2172	7.30897	133	D		GCCAUAGAUUCUCUUGAACA	AAAGAGAAGCCACGGGGGGA	ACCGUUGAGAUGACUGAAGA	AAAGAGAAGCCACGGGGGGA	0.00587049	0.00265333	0.00587049	0.00587049	67	5
AT1G76600.1	PolyA+	769	97	777	97	3	61	3	57	20.3333	19	5.32751	8.78274	97	D		AGCUAAAUUGGCGGUUCGAU	AUAUACGCGUCCUCCUCUCU	UGGCGGUUCGAUCGUUUAGA	AUAUACGCGUCCUCCUCUCU	0.028373	0.00424865	0.0433384	0.00424865	84	6
AT3G45160.1	PolyA+	396	104	419	104	27	284	20	342	10.5185	17.1	27.6265	31.1475	104	D		ACUAUGGACCUGGAGGCGAA	AAGGGUACUUAACUAAACCC	AAUGGAGGAGGUGGUGGUGG	AAGGGUACUUAACUAAACCC	0.018968	0.00140082	0.018968	0.00140082	188	12
AT5G27400.1	PolyA+	118	118	878	118	15	160	8	73	10.6667	9.125	31.6832	21.4706	118	D		ACGGUGAAGUCAUGGCGGCG	ACGGUGAAGUCAUGGCGGCG	ACUAAGCCAAUAUCGUCCAG	ACGGUGAAGUCAUGGCGGCG
AT1G69340.1	PolyA+	1507	130	1050	130	10	109	4	196	10.9	49	10.4808	16.4017	130	D		UUUCCGAGAUUGCAGAGAUG	GUCGUCGUAGCUGGUUUUGA	ACAUCCUCUGAUACGGAGAU	GUCGUCGUAGCUGGUUUUGA	0.00491073	0.0017848	0.00431433	0.00347173	15	1
AT4G28860.1	PolyA+	979	141	1295	141	32	166	13	116	5.1875	8.92308	9.85163	5.98247	141	D		UCUUGAAGCGGCUUUUUCGU	GCGCAUGAUCCAGAUUCGGU	AUCCACUUCAUUAUCUCCUG	GCGCAUGAUCCAGAUUCGGU	0.00781244	0.00576129	0.00781244	0.00576129	190	12
AT4G34530.1	PolyA+	100	100	1089	100	9	75	8	154	8.33333	19.25	12.5839	24.6006	100	D		ACUCUGUUUCUUUCUCCACU	ACUCUGUUUCUUUCUCCACU	CCAGUUCUGAUCCAUUGUCA	ACUCUGUUUCUUUCUCCACU
AT4G14400.1	PolyA+	221	107	2351	107	2	25	2	134	12.5	67	11.1607	19.9702	107	D		CUAGAUAGAAUUGAGGCACA	AUGACUCGAGACAUUAACGA	UCUGUAGUUGUAAUAAAGCG	AUGACUCGAGACAUUAACGA	0.0316701	0.0968075	0.018003	0.018003	152	10
AT2G26110.1	PolyA+	604	142	657	142	8	59	11	121	7.375	11	6.06996	11.8977	142	D		ACCGUCGGUGACCGUAGAGA	AUCUCCUUCCUCUUCUCCUU	AAGAAGAACAAGAAGAAGAA	AUCUCCUUCCUCUUCUCCUU	0.00596782	0.00596782	0.00596782	0.00596782	228	15
AT2G29340.1	PolyA+	823	103	1011	103	11	78	6	78	7.09091	13	11.8721	11.6071	103	D		CAGCUUCUUAUAUUACUGGU	AACUUACAAGCAAAAUGGAC	GUCAAACCAUUUGUAUUGAU	AACUUACAAGCAAAAUGGAC	0.0118352	0.00631988	0.0118352	0.00631988	180	12
AT3G22070.1	PolyA+	105	105	637	105	3	66	1	91	22	91	19.0751	24.2667	105	D		ACAGAAUUUUGGUUUCCGAU	ACAGAAUUUUGGUUUCCGAU	UCACUAGUCCUGCUCCUGUG	ACAGAAUUUUGGUUUCCGAU
AT4G37970.1	PolyA+	869	102	102	102	1	27	2	48	27	24	14.5946	26.2295	102	D		AUGGAUGGCAUAAUUGAUAC	GUUCGAAACAAAGGGAGUGA	GUUCGAAACAAAGGGAGUGA	GUUCGAAACAAAGGGAGUGA
AT2G15050.1	PolyA+	101	98	101	98	39	232	22	186	5.94872	8.45455	21.0909	16.787	98	D		ACCCAUCUCCUUUUGGAAAC	AUCACCCAUCUCCUUUUGGA	ACCCAUCUCCUUUUGGAAAC	AUCACCCAUCUCCUUUUGGA	0.0242116	0.0158917	0.0242116	0.0158917	191	12
AT1G47960.1	PolyA+	355	106	578	106	3	39	2	18	13	9	8.94495	6.36042	106	D		CGUGGUUCCUCUGCCGACAC	ACUACACGCAGAGCUAGACA	ACGGUGUGAUCGACGCCGGU	ACUACACGCAGAGCUAGACA	0.00407471	0.00532964	0.00532964	0.00532964	47	3
AT1G08490.1	PolyA+	794	101	1175	101	35	191	15	168	5.45714	11.2	9.96868	8.4507	101	D		CUCGUCGCUGUUCAUCAUGU	GAACUUGUGACUUUGAAGAC	UCAGGAAUUGGCAUGCCGAA	GAACUUGUGACUUUGAAGAC	0.00185544	0.000463601	0.00185544	0.00185544	76	5
AT2G02730.1	PolyA+	959	98	888	98	6	36	6	40	6	6.66667	8.35267	9.41176	98	D		UACAACCGAAGAAACUUCAA	ACCGUUCAACAGAAACCGAC	CACAAGAUGCCGGAUAUAUU	ACCGUUCAACAGAAACCGAC	0.00800517	0.00481004	0.00651691	0.00481004	85	6
AT5G57930.2	PolyA+	114	114	1215	114	30	337	34	328	11.2333	9.64706	15.9037	14.0773	114	D		GUCUCCGGGACUGAGACCGC	GUCUCCGGGACUGAGACCGC	CGUAGGUCCAACGGGACACA	GUCUCCGGGACUGAGACCGC	0.00877556	0.00523526	0.00877556	0.00523526	190	12
AT1G14990.2	PolyA+	749	122	376	122	3	21	3	35	7	11.6667	8.64198	16.5094	122	D		UGUACUCUGAAAAUUAAGAG	GUGAGAUGCUUCUUCUACUC	UACCCUGCUGGCACCGAACU	GUGAGAUGCUUCUUCUACUC	0.00251153	0.00206621	0.00206621	0.00251153	220	14
AT3G19520.1	PolyA+	708	136	134	136	9	158	8	107	17.5556	13.375	14.4424	11.7453	136	D		UCUGAAUAAUCAAAAACGAU	GCGUCGACGGUUCGCUGCCG	CUGCGUCGACGGUUCGCUGC	GCGUCGACGGUUCGCUGCCG	0.00616028	0.00187529	0.00435164	0.0026402	2	1
AT5G61650.1	PolyA+	41	37	250	37	2	24	1	50	12	50	15.7895	31.6456	37	D		ACAAAAAGCAAACCAAAACA	AGGUACAAAAAGCAAACCAA	GCCAGAAACAGAAGCCCUCA	AGGUACAAAAAGCAAACCAA	0.027125	0.027125	0.0551132	0.027125	18	2
AT4G29410.1	PolyA+	699	106	231	106	15	308	20	154	20.5333	7.7	25.7741	14.6249	106	D		UAAGAUUUUUCCUGAACAGC	AACUCCGGCACGAGUCUCGU	AACUGUUUCUUGGUGAAGCA	AACUCCGGCACGAGUCUCGU	0.0049303	0.0025728	0.0049303	0.0025728	191	12
AT4G03210.1	PolyA+	103	104	103	104	60	952	183	1035	15.8667	5.65574	21.9405	17.8756	104	D		CAUUGAGUCAAGUGCUCGAG	AUUGAGUCAAGUGCUCGAGA	CAUUGAGUCAAGUGCUCGAG	AUUGAGUCAAGUGCUCGAGA	0.00862263	0.00862263	0.00862263	0.00862263	236	15
AT3G13520.1	PolyA+	179	179	328	179	25	399	7	203	15.96	29	23.2925	17.8855	179	D		AUCAUUCGCACCAAAGAGAA	AUCAUUCGCACCAAAGAGAA	AGGAAACGUGGCUGCGCAGA	AUCAUUCGCACCAAAGAGAA	0.0035353	0.00253841	0.0035353	0.0018263	176	11
AT5G01790.1	PolyA+	537	114	111	114	6	95	10	321	15.8333	32.1	16.4931	34.7403	114	D		AAGGCUAAGAAACUGUCGGC	AUGCACACAUCUCUCCCUCU	CUCAUGCACACAUCUCUCCC	AUGCACACAUCUCUCCCUCU	0.00982464	0.00255738	0.00982464	0.00604031	175	11
AT2G22100.1	PolyA+	101	101	101	101	4	34	5	66	8.5	13.2	10.119	16.6667	101	D		AGCCACUGCCGUCAACAAUG	AGCCACUGCCGUCAACAAUG	AGCCACUGCCGUCAACAAUG	AGCCACUGCCGUCAACAAUG	0.0120066	0.019057	0.0120066	0.00462196	171	11
AT3G03840.1	PolyA+	222	222	518	222	4	31	1	66	7.75	66	26.2712	39.521	222	D		AUACCUAUUAACAAUAAGCA	AUACCUAUUAACAAUAAGCA	ACGAUCCCUUGUCCUGAAGA	AUACCUAUUAACAAUAAGCA
AT3G04890.2	PolyA+	698	113	698	113	6	163	4	147	27.1667	36.75	19.3357	18.1481	113	D		UUUAUGAUCUGGAUAAAGAC	AAAAUAAAAUUGCCGCCGAC	UUUAUGAUCUGGAUAAAGAC	AAAAUAAAAUUGCCGCCGAC	0.00394688	0.00153731	0.00394688	0.00394688	69	5
AT5G49530.1	PolyA+	794	91	700	91	5	34	6	59	6.8	9.83333	5.26316	8.77976	91	D		CUAUGACUCCAAUUUUGGAC	AAGGGGAUCUCUCAGAUCGA	CAUACGAAAUGGAUGAACGU	AAGGGGAUCUCUCAGAUCGA	0.011095	0.00904722	0.00904722	0.00615088	133	9
AT3G57570.2	PolyA+	2060	155	2060	155	63	423	26	283	6.71429	10.8846	33.7859	23.9831	155	D		UAUAUGUAUGUUGCUGACCA	GUUCGUCGUCGUCUCCGCGA	UAUAUGUAUGUUGCUGACCA	GUUCGUCGUCGUCUCCGCGA	0.00791482	0.00413306	0.00791482	0.00413306	180	12
AT4G12420.1	PolyA+	1298	152	190	152	54	960	16	2070	17.7778	129.375	17.7384	26.9847	152	D		UCUCCAUGAAUCAAGCAAGA	AUAGCUUCUAGUUUCUCCCA	CCGAAUCUUGAUAAUGUAAA	AUAGCUUCUAGUUUCUCCCA	0.00589484	0.00311662	0.00589484	0.00589484	75	5
AT5G67245.1	PolyA+	71	124	124	124	2	50	4	54	25	13.5	25.3807	30.1676	124	D		AUUCGUAAUCUGAGAAGCUU	AUCGUCGUCAAUGGAAACGA	AUCGUCGUCAAUGGAAACGA	AUCGUCGUCAAUGGAAACGA	0.00976653	0.00498383	0.0160254	0.00976653	125	8
AT3G08520.1	PolyA+	151	21	143	21	126	1468	206	1299	11.6508	6.30583	36.2738	32.8113	21	D		ACGAAAGAUGAGACAGCGAU	AUUCAUCUCCGCCGCUCCUC	AGGAAGAGACGAAAGAUGAG	AUUCAUCUCCGCCGCUCCUC	0.00132733	0.00132733	0.00132733	0.00132733	240	15
AT5G64620.1	PolyA+	154	103	154	103	15	96	13	264	6.4	20.3077	19.0855	41.9714	103	D		CUCAUCUUCCUCCUCCUCGU	AUCUCUCCGUAAACAGUUGC	CUCAUCUUCCUCCUCCUCGU	AUCUCUCCGUAAACAGUUGC	0.00767323	0.0015053	0.00767323	0.00275695	176	11
AT2G38820.2	PolyA+	82	86	80	86	13	114	5	189	8.76923	37.8	11.789	20	86	D		CUUUAGUCUUUACUCUUCGC	AGUCUUUACUCUUCGCCACA	CUCUUUAGUCUUUACUCUUC	AGUCUUUACUCUUCGCCACA	0.0001	0.0129147	0.0001	0.0129147	180	12
AT4G13850.1	PolyA+	721	104	728	104	30	202	42	365	6.73333	8.69048	12.625	19.7191	104	D		GUACAAAACCUGAAUGGGAU	AUUCUACAUUUCCUCUGCCU	ACCUGAAUGGGAUUUGCUGA	AUUCUACAUUUCCUCUGCCU	0.00280746	0.00158026	0.00280746	0.00280746	76	5
AT1G05430.1	PolyA+	54	54	370	54	8	153	3	154	19.125	51.3333	27.9197	26.8761	54	D		GGUUCUUCCCCAUGAUCGAU	GGUUCUUCCCCAUGAUCGAU	GCCGAAAGGACUUGAGAGGG	GGUUCUUCCCCAUGAUCGAU	0.00379329	0.00119397	0.00288879	0.00119397	85	6
AT4G24740.1	PolyA+	1237	139	1237	139	183	1703	124	1529	9.30601	12.3306	19.3831	15.1102	139	D		UCCUCAACAAAUGCUGAAGA	ACACCAAAAAAGCUUUUCGU	UCCUCAACAAAUGCUGAAGA	ACACCAAAAAAGCUUUUCGU	0.0188111	0.010669	0.0150195	0.0150195	157	10
AT3G19720.1	PolyA+	2650	126	2650	126	10	237	14	162	23.7	11.5714	14.4954	10.0684	126	D		ACAUACUAAAGAACGUUGUC	AUGGCGGAAAAAGGAACGGC	ACAUACUAAAGAACGUUGUC	AUGGCGGAAAAAGGAACGGC	0.00733526	0.00464743	0.00643152	0.00464743	85	6
AT4G19112.1	PolyA+	1928	105	1928	105	127	769	87	1212	6.05512	13.931	14.4876	16.9226	105	D		CUUCUGUUGCAAGAACUCCU	AUUCUUUUUCUAGCUCGGGA	CUUCUGUUGCAAGAACUCCU	AUUCUUUUUCUAGCUCGGGA
AT1G80700.1	PolyA+	101	101	101	101	25	598	18	689	23.92	38.2778	31.6402	37.1629	101	D		AUAUUGUGUGGAAAAUGCGC	AUAUUGUGUGGAAAAUGCGC	AUAUUGUGUGGAAAAUGCGC	AUAUUGUGUGGAAAAUGCGC	0.0131597	0.00574515	0.00982142	0.00574515	93	6
AT3G62620.1	PolyA+	510	101	368	101	5	42	5	39	8.4	7.8	10.2941	9.42029	101	D		GUUAACUGAGAAGCCAGUGA	AAUAUUCAAUCGGCGUUAGA	GUUCUCCACAGUGUUGUACA	AAUAUUCAAUCGGCGUUAGA	0.0123781	0.0069325	0.0123781	0.0069325	190	12
AT3G06470.1	PolyA+	835	103	693	103	5	78	4	80	15.6	20	9.92366	10.8108	103	D		UUCGGGUCGGGUUGCACCGG	AACUCCCCAAACUUCGUCGG	GGUACACGUCAUCAUGUACG	AACUCCCCAAACUUCGUCGG	0.0110041	0.00529223	0.00529223	0.00529223	45	3
AT5G09510.1	PolyA+	143	147	505	147	20	387	19	277	19.35	14.5789	20.7729	16.2083	147	D		CUUCGCUGCUCAUUUGGAAA	GCUGCUCAUUUGGAAAACGC	AUGAUUGGAAGCAUCAUUGG	GCUGCUCAUUUGGAAAACGC	0.00376972	0.00214677	0.00376972	0.00214677	191	12
AT5G46390.2	PolyA+	1383	113	1383	113	38	252	31	288	6.63158	9.29032	15.5364	12.8801	113	D		UUCUUGUUGGCGAAAGAACU	GACCGUUAAACAAAGAUGAG	UUCUUGUUGGCGAAAGAACU	GACCGUUAAACAAAGAUGAG	0.0100851	0.00238109	0.0100851	0.00519439	171	11
AT3G52770.1	PolyA+	101	101	101	101	2	12	3	31	6	10.3333	38.7097	63.2653	101	D		GUCCCUCUACCUUCUCUACA	GUCCCUCUACCUUCUCUACA	GUCCCUCUACCUUCUCUACA	GUCCCUCUACCUUCUCUACA
AT4G37280.1	PolyA+	1270	95	1270	95	10	81	8	100	8.1	12.5	12.9808	16.7224	95	D		GUCAAUAAAACAUCCGGAAC	AUCUAGACGGUUAAAGGGGU	GUCAAUAAAACAUCCGGAAC	AUCUAGACGGUUAAAGGGGU	0.00733574	0.00415716	0.00733574	0.00415716	181	12
AT1G25230.1	PolyA+	1066	105	105	105	8	225	5	310	28.125	62	16.9555	24.8996	105	D		AUGUCUCCGGCAAUAGUUUG	GUGCAAAAGAACAGAAUGAG	GUGCAAAAGAACAGAAUGAG	GUGCAAAAGAACAGAAUGAG	0.00826013	0.00492935	0.00826013	0.00826013	76	5
AT2G46910.1	PolyA+	864	113	113	113	59	426	45	337	7.22034	7.48889	13.5067	9.35332	113	D		UUCCAGUAAACGCAACCAGC	GUCACCAUCCUCGAGCAGCU	GUCACCAUCCUCGAGCAGCU	GUCACCAUCCUCGAGCAGCU	0.00235676	0.00235676	0.00235676	0.0031929	53	4
AT4G35770.1	PolyA+	182	182	182	182	55	1427	12	2332	25.9455	194.333	12.5219	19.8806	182	D		AUCUAAGUAGCAUCAAAGCA	AUCUAAGUAGCAUCAAAGCA	AUCUAAGUAGCAUCAAAGCA	AUCUAAGUAGCAUCAAAGCA	0.00878725	0.00646841	0.00646841	0.00878725	220	14
AT2G24290.1	PolyA+	747	121	96	121	5	28	12	70	5.6	5.83333	5.78512	13.9442	121	D		UCACAGUCUACUCUGACGAG	AUCGCCAUGAUUGCUCAAAC	CAGUUACAGUGCUCUCUUUU	AUCGCCAUGAUUGCUCAAAC	0.00779575	0.00326854	0.00779575	0.00779575	68	5
AT1G54310.2	PolyA+	845	144	845	144	19	202	21	188	10.6316	8.95238	13.8736	12.3766	144	D		UCAUACGCAAUUUCGCUAGA	GCGGGACGAUGGUGAUGCUC	UCAUACGCAAUUUCGCUAGA	GCGGGACGAUGGUGAUGCUC	0.0104014	0.00667496	0.0104014	0.0104014	79	5
AT4G34960.1	PolyA+	102	112	550	112	6	38	4	45	6.33333	11.25	7.19697	8.37989	112	D		CUGAAAAAACACACUGCAAU	ACACUGCAAUUGAGAUCGAU	GUUAUCGGACUAUAUGGCAC	ACACUGCAAUUGAGAUCGAU	0.00472406	0.00472406	0.00472406	0.00282175	53	4
AT3G08980.1	PolyA+	86	86	86	86	4	257	9	183	64.25	20.3333	58.5421	46.4467	86	D		ACAUCGUCGCGAGCUCUGGU	ACAUCGUCGCGAGCUCUGGU	ACAUCGUCGCGAGCUCUGGU	ACAUCGUCGCGAGCUCUGGU	0.00542612	0.00199141	0.00542612	0.00542612	79	5
AT2G40280.1	PolyA+	745	99	745	99	39	309	36	369	7.92308	10.25	19.7697	20.7071	99	D		UUCGGGGUUACUCAUUACGU	GAAAGUUGCGACUUUUGGAG	UUCGGGGUUACUCAUUACGU	GAAAGUUGCGACUUUUGGAG	0.00429536	0.00267286	0.00429536	0.00429536	79	5
AT4G13540.1	PolyA+	8	8	8	8	5	28	3	29	5.6	9.66667	15.3005	19.2053	8	D		GGAGCUUUCUUCACUCACAA	GGAGCUUUCUUCACUCACAA	GGAGCUUUCUUCACUCACAA	GGAGCUUUCUUCACUCACAA
AT5G63030.1	PolyA+	396	163	396	163	14	99	9	79	7.07143	8.77778	18.5393	16.8443	163	D		UUAAAGUACUUGAGCUCGAU	ACAAAACUCGAGCAGAGGAC	UUAAAGUACUUGAGCUCGAU	ACAAAACUCGAGCAGAGGAC	0.00230963	0.000670581	0.00230963	0.000670581	191	12
AT4G26230.1	PolyA+	121	123	104	123	86	1026	81	813	11.9302	10.037	35.2941	31.8824	123	D		CUGUAUUUCGGCAUUUGUGG	GUAUUUCGGCAUUUGUGGAG	CUCCGUCACCACCGGCUCUG	GUAUUUCGGCAUUUGUGGAG	0.00637823	0.00296059	0.00637823	0.00296059	191	12
AT5G22040.1	PolyA+	101	101	860	101	2	35	2	22	17.5	11	14.0562	16.5414	101	D		AUCGGCCUUGUUCGUCGUCU	AUCGGCCUUGUUCGUCGUCU	AUCCAGCGGCUGUGGCGGAU	AUCGGCCUUGUUCGUCGUCU	0.0107466	0.00789447	0.00789447	0.00604036	141	9
AT2G32870.1	PolyA+	347	347	347	347	100	673	34	713	6.73	20.9706	35.3838	36.6393	347	D		ACCCCAAUACAAACUAUAGA	ACCCCAAUACAAACUAUAGA	ACCCCAAUACAAACUAUAGA	ACCCCAAUACAAACUAUAGA	0.00109953	0.00109953	0.00196817	0.00196817	208	13
AT1G29060.1	PolyA+	475	96	476	96	9	121	8	97	13.4444	12.125	19.7712	14.8318	96	D		GCAAAGUCUCAGAGGGACUU	AGCUUGUUUCAAUCGUCGUC	CAAAGUCUCAGAGGGACUUC	AGCUUGUUUCAAUCGUCGUC	0.00603306	0.00267603	0.00983326	0.00267603	94	6
AT4G16008.1	PolyA+	105	105	101	105	5	74	4	141	14.8	35.25	35.7488	34.3902	105	D		ACCCUAAUCAGCAAACUCUC	ACCCUAAUCAGCAAACUCUC	AACCACCCUAAUCAGCAAAC	ACCCUAAUCAGCAAACUCUC	0.0345577	0.0165627	0.0261884	0.00309492	4	1
AT1G72690.1	PolyA+	334	104	218	104	2	59	3	67	29.5	22.3333	30.102	33.6683	104	D		AAUUGAUUAUGUGAAAGGAC	GCAAAACGCCACCGAAUCAG	GUGUUUGAACGAGUUAAAGA	GCAAAACGCCACCGAAUCAG	0.00312486	0.00312486	0.00312486	0.00312486	239	15
AT1G75560.1	PolyA+	101	101	554	101	9	117	7	96	13	13.7143	6.71256	6	101	D		GGGAUCGUAAGAACAGAGGA	GGGAUCGUAAGAACAGAGGA	AGAGACUGCUCUAAUUCGGA	GGGAUCGUAAGAACAGAGGA	0.00564429	0.00420472	0.00420472	0.00564429	214	14
AT4G39460.1	PolyA+	749	130	1179	130	6	91	10	109	15.1667	10.9	8.40259	9.03065	130	D		CAAAAGAGGGAUUUAGGGGU	AAGAGCCGAAGAGAAGUCGA	AGAAGAAUAAGUUUCUGGCC	AAGAGCCGAAGAGAAGUCGA	0.000214244	0.00376572	0.00376572	0.00376572	47	3
AT5G53560.1	PolyA+	150	145	150	145	103	740	62	369	7.18447	5.95161	31.0013	17.8606	145	D		CUGCUGAUUUCUGAGCUUCG	GUCUUCUGCUGAUUUCUGAG	CUGCUGAUUUCUGAGCUUCG	GUCUUCUGCUGAUUUCUGAG	0.00087998	0.000106497	0.00087998	0.000386105	176	11
AT5G64570.1	PolyA+	101	101	2151	101	11	247	13	191	22.4545	14.6923	9.67868	10.2358	101	D		AUCCCAAGAAAUCGAAACAC	AUCCCAAGAAAUCGAAACAC	CGCGAUCGGACCGCACUGCG	AUCCCAAGAAAUCGAAACAC	0.00706186	0.00464934	0.00706186	0.00706186	80	5
AT2G46630.1	PolyA+	1266	37	904	37	3	25	4	37	8.33333	9.25	5.55556	7.41483	37	D		AUGGCGGAUACACCAACUGA	GUUCCAUUGUGUUUUGCCAC	AGGUGAAAACAAAGGUGCAG	GUUCCAUUGUGUUUUGCCAC	0.0109891	0.00276289	0.0109891	0.00276289	188	12
AT5G04070.1	PolyA+	1165	121	121	121	4	42	7	63	10.5	9	11.4441	14.5161	121	D		CUGUCAUUGAUGCUGCUUUA	ACAACGGAAAAACCCAUCGA	ACAACGGAAAAACCCAUCGA	ACAACGGAAAAACCCAUCGA	0.0109591	0.00610325	0.0109591	0.00800146	175	11
AT5G42200.1	PolyA+	38	38	150	38	3	35	2	23	11.6667	11.5	11.745	11.9171	38	D		ACUACCAACAACACUUAGAG	ACUACCAACAACACUUAGAG	UGUAAAGAUGCACUACACAC	ACUACCAACAACACUUAGAG	0.0271085	0.00412687	0.047903	0.0112341	11	1
AT1G64600.1	PolyA+	100	101	954	101	3	33	4	31	11	7.75	9.26966	9.5092	101	D		CAUUUCAGUUCAAGCUCCGG	AUUUCAGUUCAAGCUCCGGC	GAAAAGAAAAUGAAGAAAGA	AUUUCAGUUCAAGCUCCGGC	0.00540507	0.00155888	0.00540507	0.0033217	176	11
AT5G58270.1	PolyA+	1786	99	1942	99	14	105	8	133	7.5	16.625	10.2539	13.8831	99	D		UCCAUAGGAGUUGUGCCGCA	AGUCUGUGAAACUUUCGGAG	UCCACGAUCGUUGGGGAAAG	AGUCUGUGAAACUUUCGGAG	0.00186631	0.000545263	0.00143663	0.00186631	127	8
AT3G01790.1	PolyA+	699	117	916	117	4	73	6	38	18.25	6.33333	12.7622	7.81893	117	D		ACCGCGCGCAAGGCGAGCAA	ACCGCCGCUGUCACUUCCGG	CAGACAAUAAACCUGUUUCU	ACCGCCGCUGUCACUUCCGG	0.00288717	0.000933017	0.000933017	0.000933017	34	3
AT2G19570.1	PolyA+	987	163	890	163	3	45	4	63	15	15.75	5.83658	10.0318	163	D		AUGUGGCUAAUGGUGGUGGA	AUAAUUCCUCAUUUCCCGGA	CUGGUGGAUUGUGACGGGAA	AUAAUUCCUCAUUUCCCGGA	0.00794307	0.0001	0.00265891	0.00794307	125	8
AT3G52120.1	PolyA+	709	107	709	107	74	499	78	486	6.74324	6.23077	13.2748	10.325	107	D		UACACGGCAAAAGAAUCCUG	ACGAUUCAAUCCUCUCCGAU	UACACGGCAAAAGAAUCCUG	ACGAUUCAAUCCUCUCCGAU	0.00487147	0.00271049	0.00429328	0.00429328	159	10
AT5G02680.1	PolyA+	717	146	717	146	21	119	7	256	5.66667	36.5714	12.4477	19.7683	146	D		AAUUAAUUACCGCUUGAGGA	AGUUUUGACUUUUUGGACAU	AAUUAAUUACCGCUUGAGGA	AGUUUUGACUUUUUGGACAU	0.0083991	0.0083991	0.0083991	0.00669921	64	4
AT1G55170.1	PolyA+	150	150	1103	150	18	492	5	966	27.3333	193.2	57.0104	69.4464	150	D		AAGGUAGAAGACGAUAUCCG	AAGGUAGAAGACGAUAUCCG	UCUCAAUACUCCUCUGGUUG	AAGGUAGAAGACGAUAUCCG	0.00437048	0.00437048	0.00280548	0.00280548	197	13
AT1G74270.1	PolyA+	111	111	214	111	15	412	24	302	27.4667	12.5833	31.0943	26.8923	111	D		GGAUAUUCGGCGGAAUCGAA	GGAUAUUCGGCGGAAUCGAA	AGUAUCCAAACACGUCCCUC	GGAUAUUCGGCGGAAUCGAA	0.0012207	0.0012207	0.0012207	0.0012207	236	15
AT5G61270.1	PolyA+	230	83	829	83	24	379	11	294	15.7917	26.7273	16.8295	11.1321	83	D		UAUUCUCUGCAAACGUGCGG	ACACCGCAUGAGUUGUCGCU	CAGAAGCUGCUUCCUACUGC	ACACCGCAUGAGUUGUCGCU	0.0110604	0.00322431	0.00752624	0.00752624	160	10
AT5G23420.1	PolyA+	100	100	100	100	6	71	7	171	11.8333	24.4286	11.2164	23.1707	100	D		AUCGAAUCGAAUUCUCGAAC	AUCGAAUCGAAUUCUCGAAC	AUCGAAUCGAAUUCUCGAAC	AUCGAAUCGAAUUCUCGAAC	0.0165371	0.0165371	0.00942164	0.00646663	106	7
AT5G04900.1	PolyA+	972	92	972	92	18	118	16	91	6.55556	5.6875	20.38	18.9189	92	D		CUCAUGUCCGGAGCAACUAC	AACUCUCUCUGAGCUUGCUC	CUCAUGUCCGGAGCAACUAC	AACUCUCUCUGAGCUUGCUC	0.00289957	0.00480421	0.00213028	0.00289957	125	8
AT3G05350.1	PolyA+	1983	99	1959	99	23	233	8	439	10.1304	54.875	12.7671	20.1192	99	D		ACCAUGCAUUUGGGAUCCGA	GUGUGAUUCUCCUGCAAUCG	GCAAUGAACCUGGAUAUUAU	GUGUGAUUCUCCUGCAAUCG	0.00101486	0.00101486	0.00255397	0.00101486	28	2
AT5G37260.1	PolyA+	435	101	435	101	35	467	56	1327	13.3429	23.6964	28.1835	40.9315	101	D	(upf1, upf3)	UCGAAGCCAUGCGCAGAAGU	AUAAACAACAACUCUCUCAC	UCGAAGCCAUGCGCAGAAGU	AUAAACAACAACUCUCUCAC	0.0381385	0.0210713	0.0381385	0.0210713	187	12
AT5G05950.1	PolyA+	119	121	119	121	12	150	8	69	12.5	8.625	25.9965	15.3675	121	D		CUGAUUGGCCGGAUCUGCCG	GAUUGGCCGGAUCUGCCGGA	CUGAUUGGCCGGAUCUGCCG	GAUUGGCCGGAUCUGCCGGA	0.00755599	0.0022656	0.00755599	0.00383454	175	11
AT3G48980.1	PolyA+	1116	419	1116	419	11	65	5	239	5.90909	47.8	6.29845	17.2439	419	D		CAGACUUGGCGAGCCAAUGC	ACUGGAACUUGCCCAAAGGA	CAGACUUGGCGAGCCAAUGC	ACUGGAACUUGCCCAAAGGA	0.0138493	0.0119065	0.0119065	0.0165758	143	9
AT5G43680.1	PolyA+	101	101	759	101	5	100	2	76	20	38	28.6533	24.918	101	D		GAGACCAACACGAAACCGAC	GAGACCAACACGAAACCGAC	AGGCGAAAAGCUUUUUCGCA	GAGACCAACACGAAACCGAC	0.0106311	0.00600896	0.0145051	0.00600896	94	6
AT2G46650.1	PolyA+	642	106	659	106	10	91	8	89	9.1	11.125	19.7826	20.0903	106	D		AUUCUACAACAACAAGUAGA	ACGCACUGUCUUUUCAUCGG	AGACCAAAUUAUGAUGAACA	ACGCACUGUCUUUUCAUCGG	0.00834672	0.00276363	0.00834672	0.0044301	175	11
AT2G35470.1	PolyA+	857	198	380	198	7	61	4	106	8.71429	26.5	7.53086	13.7306	198	D		UCGAAUAAAACCUCGCCGCC	AAGUUUUCUUUCUCUAGCCU	ACGAUCACGAGCUCAAAGAC	AAGUUUUCUUUCUCUAGCCU	0.0302395	0.015485	0.0302395	0.015485	187	12
AT4G04614.1	PolyA+	105	110	321	110	11	166	4	108	15.0909	27	32.233	28.125	110	D		CGAGUAUAGCUUCUGAUCUU	AUAGCUUCUGAUCUUGCGAC	AAGAAGAGAAAGAGCAAGAA	AUAGCUUCUGAUCUUGCGAC	0.0084266	0.00419516	0.0084266	0.00419516	181	12
AT5G27270.1	PolyA+	2522	60	2522	60	15	175	5	127	11.6667	25.4	21.875	16.9559	60	D		UCGAUUCAGACCUACAACAC	ACGGCGAGGUUGUGGCCGGA	UCGAUUCAGACCUACAACAC	ACGGCGAGGUUGUGGCCGGA	0.0108076	0.00878477	0.00484585	0.00484585	151	10
AT4G27840.1	PolyA+	102	102	102	102	6	32	3	49	5.33333	16.3333	12.4031	16.5541	102	D		AUCAUCUUUUUGGUUUCGCC	AUCAUCUUUUUGGUUUCGCC	AUCAUCUUUUUGGUUUCGCC	AUCAUCUUUUUGGUUUCGCC	0.0221658	0.0151075	0.0151075	0.0221658	220	14
AT2G20835.1	PolyA+	101	101	101	101	9	68	5	94	7.55556	18.8	20.4204	26.0388	101	D		AAGACCUCAAAUAAAAACAC	AAGACCUCAAAUAAAAACAC	AAGACCUCAAAUAAAAACAC	AAGACCUCAAAUAAAAACAC	0.047654	0.0185583	0.0185583	0.00517257	141	9
AT5G01010.2	PolyA+	101	101	1438	101	9	539	17	273	59.8889	16.0588	28.3088	18.2243	101	D		GCUUGGCUUGGCGGUGGCAU	GCUUGGCUUGGCGGUGGCAU	CUUACCGUCGGUAUGAAGCU	GCUUGGCUUGGCGGUGGCAU	0.00270353	0.000846773	0.00184322	0.00184322	146	10
AT4G22100.1	PolyA+	209	209	1269	209	7	109	2	133	15.5714	66.5	53.6946	56.8376	209	D		ACUUCUGCUUAUCAGUGGGA	ACUUCUGCUUAUCAGUGGGA	UCUACAUUCUUGAAAAUGGU	ACUUCUGCUUAUCAGUGGGA
AT5G01810.1	PolyA+	103	103	97	103	11	1270	8	1750	115.455	218.75	33.6602	42.7038	103	D		AUUUUCUCUCAAUUCCUCGC	AUUUUCUCUCAAUUCCUCGC	CUUCUCAUUUUCUCUCAAUU	AUUUUCUCUCAAUUCCUCGC	0.00342641	0.00114062	0.00342641	0.0016228	176	11
AT3G52870.1	PolyA+	1270	104	1292	104	9	121	10	100	13.4444	10	8.26503	6.74309	104	D		CAGAGACUGAAACAGAUGAG	ACUGAUAGCAGAACAAACAC	CGGUAACGGAACAGUGGGAA	ACUGAUAGCAGAACAAACAC	0.0158633	0.00626416	0.0158633	0.0101906	176	11
AT4G35490.1	PolyA+	102	102	297	102	35	503	47	561	14.3714	11.9362	28.402	39.5628	102	D		AUCACGAUCGCAACAAUGGC	AUCACGAUCGCAACAAUGGC	ACUCCGAUGGCCGUGACGAU	AUCACGAUCGCAACAAUGGC	0.00384669	0.00384669	0.00384669	0.00233286	62	4
AT2G41710.3	PolyA+	1147	186	920	186	3	35	3	83	11.6667	27.6667	6.83594	14.188	186	D		AACAGAACCAUACAAGGCGC	AGCUCCGUUUUGCUUAGCCA	CCUGAAUACUUCAGUAACAU	AGCUCCGUUUUGCUUAGCCA	0.0132603	0.00677793	0.0132603	0.00677793	191	12
AT5G05670.2	PolyA+	802	97	802	97	18	194	7	141	10.7778	20.1429	18.5824	13.0556	97	D		CAAGGAGUUUAUCCGGAAGC	GUCGCCGUGUUCUUCUCCGC	CAAGGAGUUUAUCCGGAAGC	GUCGCCGUGUUCUUCUCCGC	0.00209832	0.00131702	0.00288556	0.00209832	127	8
AT3G04630.1	PolyA+	102	233	235	233	9	66	9	47	7.33333	5.22222	8.85906	7.18654	233	D		CAUUCCAAAAUAGUCACCGC	GUCUGCAAAAUUCUCACGGG	CUGCAAAAUUCUCACGGGCC	GUCUGCAAAAUUCUCACGGG	0.00936918	0.0105173	0.0105173	0.00610247	133	9
AT1G12710.1	PolyA+	35	35	1114	35	11	59	5	81	5.36364	16.2	5.3442	8.04369	35	D		ACCGUCUAAUAUUGUCUGUC	ACCGUCUAAUAUUGUCUGUC	ACCAGUUGAAGCGGUUUUAA	ACCGUCUAAUAUUGUCUGUC	0.0245314	0.00796554	0.0245314	0.0162412	172	11
AT5G01520.1	PolyA+	1176	101	645	101	8	57	5	80	7.125	16	8.68902	12.8411	101	D		UGCUCCUCUUCCUCGGUGAA	GUUGCCGUUCCUUGUCGAAC	UGGCGCUUUGGGCUUGCUUA	GUUGCCGUUCCUUGUCGAAC	0.000416538	0.0171694	0.000416538	0.012529	172	11
AT1G55880.1	PolyA+	532	130	533	130	20	130	30	158	6.5	5.26667	18.4922	20.2564	130	D		UUAUACCUGAUGAUGCUGCU	GAGCUUGAGCUUCAAUGGCG	UAUACCUGAUGAUGCUGCUA	GAGCUUGAGCUUCAAUGGCG	0.0116498	0.00257681	0.0116498	0.00257681	187	12
AT5G05990.1	PolyA+	101	101	498	101	4	30	4	22	7.5	5.5	16.0428	14.8649	101	D		AACACAAAAAAAAUGGCGAC	AACACAAAAAAAAUGGCGAC	AUGAUGAAGAUGAUGAGGAA	AACACAAAAAAAAUGGCGAC	0.0105235	0.00734838	0.0105235	0.00494206	164	11
AT5G58060.2	PolyA+	306	109	991	109	11	291	11	203	26.4545	18.4545	21.1945	15.4021	109	D		ACGCUUCGGACGUCUCUCAC	GUCUGCGUUUGGUUCGACAC	CCGUCUGUAGUUUGCAUGCA	GUCUGCGUUUGGUUCGACAC	0.000797004	0.000545596	0.000797004	0.000545596	192	12
AT3G50850.1	PolyA+	101	102	101	102	4	43	1	47	10.75	47	39.4495	58.0247	102	D		CACAAUCAAUGGCUCUCCGA	ACAAUCAAUGGCUCUCCGAG	CACAAUCAAUGGCUCUCCGA	ACAAUCAAUGGCUCUCCGAG
AT1G53030.1	PolyA+	321	134	323	134	4	20	2	20	5	10	14.1844	14.3885	134	D		UGCAUUGUAGAACACGGUGA	AUUGUUCUACGUUUCUUGAC	CAUUGUAGAACACGGUGAAU	AUUGUUCUACGUUUCUUGAC	0.00319481	0.00122069	0.00319481	0.00122069	189	12
AT4G21190.1	PolyA+	1337	122	757	122	7	43	3	30	6.14286	10	8.79346	6.03622	122	D		ACGACUGUGUAAGCUCUGAA	GGAGGACACAGAGAAGCGCA	GGAGUGAAACCGAAUGUUGC	GGAGGACACAGAGAAGCGCA	0.0151026	0.0151026	0.0151026	0.00915842	59	4
AT2G07140.1	PolyA+	29	29	644	29	2	23	1	29	11.5	29	9.54357	15.1042	29	D		AUCUUGAAAUGAAAGAUGGA	AUCUUGAAAUGAAAGAUGGA	UGGAGGGUUAUUGAUGAUAU	AUCUUGAAAUGAAAGAUGGA
AT5G13740.1	PolyA+	291	291	289	291	44	358	22	404	8.13636	18.3636	17.9629	15.7321	291	D		ACACGUUCUGCUCCAGCGAU	ACACGUUCUGCUCCAGCGAU	CCACACGUUCUGCUCCAGCG	ACACGUUCUGCUCCAGCGAU	0.0134306	0.0134306	0.0134306	0.0134306	239	15
AT3G27027.1	PolyA+	163	28	224	28	2	24	1	31	12	31	40	50.8197	28	D		ACUACUAUUCCAGCUUCCCG	GCAAAAGAACAACACUCACA	GGUAUAGCCAUUUUGGUUCA	GCAAAAGAACAACACUCACA	0.0356299	0.0128512	0.0128512	0.0128512	35	3
AT5G58240.1	PolyA+	727	135	429	135	24	120	10	75	5	7.5	12.931	8.11688	135	D		UUUAAUAAGGACCAUUGUGA	GCUGAGAUGCUGAACCUGCA	UUCCAUAAUGCGUCUUCUCU	GCUGAGAUGCUGAACCUGCA	0.00305075	0.0019792	0.00305075	0.0019792	188	12
AT1G53120.1	PolyA+	1013	142	809	142	8	63	3	63	7.875	21	21.5017	23.1618	142	D		UCUCCGUUAGCGGGAAAGGG	AUGGCUGUCACAAGCUUGGC	UACCUUUGCUUGCUCUUGAA	AUGGCUGUCACAAGCUUGGC	0.0064704	0.003255	0.00416726	0.003255	93	6
AT1G68650.1	PolyA+	794	123	1010	123	2	16	2	19	8	9.5	8.37696	14.3939	123	D		CGAAUUGUGGCUCUUUCCGG	AUUCACCUUCUCUUACGCGA	AGAAAGAUUCAUCUGUAACA	AUUCACCUUCUCUUACGCGA	0.00227443	0.00227443	0.00227443	0.00227443	239	15
AT3G06950.1	PolyA+	561	221	562	221	5	37	4	58	7.4	14.5	7.69231	10.6618	221	D		ACCGAUGCAGGAGUUCACGC	ACACAGAGAGACAGGGCAGC	CCGAUGCAGGAGUUCACGCU	ACACAGAGAGACAGGGCAGC	0.0080301	0.00610917	0.00938014	0.0080301	124	8
AT1G02160.2	PolyA+	101	144	101	144	11	293	5	147	26.6364	29.4	33.1823	23.2595	144	D		CCAUUAAGAUAUCUUCGCGG	GGUGAUCGGGAAAUGUCGAC	CCAUUAAGAUAUCUUCGCGG	GGUGAUCGGGAAAUGUCGAC	0.00331301	0.00331301	0.00205129	0.00119497	101	7
AT4G23330.1	PolyA+	626	101	626	101	14	134	13	137	9.57143	10.5385	18.8467	17.0186	101	D		ACCGAAUCAUCAACCAUUUC	AUCGAGUACAUUCACCGGAA	ACCGAAUCAUCAACCAUUUC	AUCGAGUACAUUCACCGGAA	0.0110717	0.0110717	0.0110717	0.00566586	59	4
AT2G21660.1	PolyA+	121	121	121	121	3774	39784	2747	52718	10.5416	19.1911	33.5571	40.1282	121	D		ACAUCUCACUGCUCACUACU	ACAUCUCACUGCUCACUACU	ACAUCUCACUGCUCACUACU	ACAUCUCACUGCUCACUACU	0.0166373	0.00954828	0.00954828	0.00954828	46	3
AT5G55100.2	PolyA+	1357	122	1357	122	32	655	9	741	20.4688	82.3333	23.7061	22.5708	122	D	(upf3)	CGGAAGGUUCUCCAAGAAGC	ACGAAUUUGGAACAUCCGGU	CGGAAGGUUCUCCAAGAAGC	ACGAAUUUGGAACAUCCGGU	0.0104373	0.0054893	0.0104373	0.0104373	76	5
AT5G06160.1	PolyA+	1428	142	840	142	9	66	7	53	7.33333	7.57143	8.97959	7.18157	142	D		GGCUCUACAAACUUCAUGGC	GCGAGAUUUCGGAUUGAGGA	UGCAAGAUCUUGACCGGAUA	GCGAGAUUUCGGAUUGAGGA	0.0121984	0.00556264	0.00556264	0.00556264	45	3
AT4G31150.1	PolyA+	110	110	141	110	6	162	7	156	27	22.2857	31.4563	30.7692	110	D		AGGAACUUCCUCUCCGGCGA	AGGAACUUCCUCUCCGGCGA	CUGGAAAUGGAUAGUGAAGG	AGGAACUUCCUCUCCGGCGA	0.0162738	0.00595299	0.0162738	0.00985536	172	11
AT1G20070.1	PolyA+	101	101	101	101	16	105	10	167	6.5625	16.7	14.4828	22.0608	101	D		AACAUCUGUCCUCUCGAGGU	AACAUCUGUCCUCUCGAGGU	AACAUCUGUCCUCUCGAGGU	AACAUCUGUCCUCUCGAGGU	0.0243367	0.0143547	0.0243367	0.0143547	188	12
AT5G64470.2	PolyA+	1015	101	1018	101	74	572	34	409	7.72973	12.0294	32.3347	20.5942	101	D		UGCUCGAUAAGCCACUCGAA	GAUGGAGUUGGGAUCCAGAC	UCGAUAAGCCACUCGAAGAA	GAUGGAGUUGGGAUCCAGAC	0.00804191	0.00578662	0.00804191	0.00804191	79	5
AT4G24026.1	PolyA+	468	137	517	137	1	17	2	17	17	8.5	16.3462	22.0779	137	D		AAUCGAUUGGUGUGGAUUUG	GGUCGUCUUCUGAAACGCUA	CUGUGUGUAAAUGUGCAUGU	GGUCGUCUUCUGAAACGCUA	0.00449103	0.00449103	0.0117843	0.00296316	110	7
AT1G33102.1	PolyA+	181	114	479	114	3	29	2	36	9.66667	18	17.3653	22.0859	114	D		CUCGAGGUUCAUCCGAUCCU	AGUCUACUAGAGUAGUCCGG	GCAGCGCUCGAUCAACUGAU	AGUCUACUAGAGUAGUCCGG
AT3G17710.1	PolyA+	231	101	636	101	1	13	1	13	13	13	8.22785	11.5044	101	D		ACCGUAUGUAAACACUGGAA	GCAAAAACAGUUUGACCGAA	CUCCAGGAAGGUUACUACCA	GCAAAAACAGUUUGACCGAA	0.00840123	0.00684905	0.00441281	0.00684905	93	6
AT5G48220.1	PolyA+	1260	172	744	172	14	185	12	220	13.2143	18.3333	13.3671	12.2768	172	D		CCUUUGUUCAAGAAGCCGGU	ACAAAUAGCAUUCCCGGCGA	GAGGAAUCCUGAGAGAGGAU	ACAAAUAGCAUUCCCGGCGA	0.00477484	0.00477484	0.00532693	0.00532693	207	13
AT3G04810.1	PolyA+	1003	27	1925	27	9	54	5	62	6	12.4	6.79245	7.94872	27	D		UCCACUUCCGGCGCAAUAUU	AUCGAGAGCAAAAUCUGUCG	AGCAGGGCUUCGUCGGGUGU	AUCGAGAGCAAAAUCUGUCG	0.0234624	0.0130626	0.0234624	0.016276	175	11
AT3G24120.2	PolyA+	1104	233	1104	233	6	56	9	51	9.33333	5.66667	11.1111	12.3487	233	D		AGACAAUUUGGGCGUAGGGU	ACUUUCCCGGGAAAAUCGGC	AGACAAUUUGGGCGUAGGGU	ACUUUCCCGGGAAAAUCGGC	0.00859281	0.00314355	0.00859281	0.00673739	172	11
AT4G13400.1	PolyA+	1166	136	990	136	16	306	9	291	19.125	32.3333	34.1137	34.1149	136	D		UUCAUGCAACCUGACUGGGA	AAGAACUCCGGUCUGCCGCC	UACAAACACGAUCAGGUCAG	AAGAACUCCGGUCUGCCGCC	0.00800495	0.00582145	0.0105196	0.0105196	147	10
AT5G65940.1	PolyA+	1331	104	104	104	9	48	16	296	5.33333	18.5	5.24017	19.5122	104	D		CACUAUUGUUUACGUCUGUG	AGUGGUAAUUUCUGAUCCCA	AGUGGUAAUUUCUGAUCCCA	AGUGGUAAUUUCUGAUCCCA	0.00390067	0.00223897	0.00390067	0.00390067	79	5
AT3G59052.1	PolyA+	1574	111	1350	111	22	112	21	172	5.09091	8.19048	6.29213	8.5957	111	D		CAGAAAAUUCUUCCAGAUGC	GAGCCUCUCUCUUUCUAUCG	UUGGAAUCGAGAACAAGAUC	GAGCCUCUCUCUUUCUAUCG
AT3G04880.1	PolyA+	101	101	101	101	20	189	4	168	9.45	42	19.0524	20.8437	101	D		AAAGCUCUGAAAAGAUGGCC	AAAGCUCUGAAAAGAUGGCC	AAAGCUCUGAAAAGAUGGCC	AAAGCUCUGAAAAGAUGGCC	0.0092838	0.00350432	0.00813338	0.00619996	5	1
AT1G17700.1	PolyA+	319	98	454	98	1	14	1	32	14	32	16.2791	33.6842	98	D		UUCCCCCGCAAACUAGCCAC	ACAUACCACAAACACAUCAC	CUCGCCCUACUCGGUGCAUG	ACAUACCACAAACACAUCAC
AT4G24470.3	PolyA+	1038	186	1038	186	10	192	6	173	19.2	28.8333	20.0627	22.4967	186	D		UGCCUGUGGACUUUUUUGGG	AUCUCUCUCUGUAAUCGCUC	UGCCUGUGGACUUUUUUGGG	AUCUCUCUCUGUAAUCGCUC	0.00682388	0.00248742	0.00682388	0.00318521	175	11
AT4G36220.1	PolyA+	56	56	56	56	171	966	26	1032	5.64912	39.6923	30.6278	30.2551	56	D		GGAGAACUUUGCCUCCUGAC	GGAGAACUUUGCCUCCUGAC	GGAGAACUUUGCCUCCUGAC	GGAGAACUUUGCCUCCUGAC	0.00608987	0.00430369	0.00608987	0.00430369	191	12
AT1G63390.1	PolyA+	454	162	246	162	2	94	2	50	47	25	29.5597	20.4082	162	D		GCUCCGGCGGCGGAAGAAGG	AUCGGCGCCGGAGCCGCCGG	CAAGUCGGAGGAACCUGGAU	AUCGGCGCCGGAGCCGCCGG
AT1G10040.1	PolyA+	1474	89	1392	89	1	37	3	38	37	12.6667	16.6667	20.5405	89	D		AGAUUUCUCGCUCACAAUAC	AACAGUGUCCAAAUCUCAGA	AGAUAUGGAAGAGGAGAUGA	AACAGUGUCCAAAUCUCAGA	0.02918	0.02918	0.0201394	0.0001	111	7
AT4G16695.1	PolyA+	105	81	216	81	3	29	2	19	9.66667	9.5	11.5538	11.0465	81	D		CUAGAUCUCUUCUCUUCCAC	ACCUGACGAAUCUCACCGGA	CGGUACUUGAUCGGAUCGGC	ACCUGACGAAUCUCACCGGA	0.00633092	0.00509039	0.00509039	0.00327911	133	9
AT3G06720.1	PolyA+	2230	275	1492	275	12	95	10	118	7.91667	11.8	9.04762	12.1775	275	D		ACAACAGUUUGUAUGUCGGU	GUGUGCAUUCAUUGAUCGGG	AGAAGGAAGCUGCAUGGGCA	GUGUGCAUUCAUUGAUCGGG	0.000380851	0.000189469	0.000189469	0.000380851	224	14
AT5G23590.1	PolyA+	109	109	109	109	3	26	4	26	8.66667	6.5	6.97051	7.95107	109	D		ACGCCGACUCAAAGAACCCA	ACGCCGACUCAAAGAACCCA	ACGCCGACUCAAAGAACCCA	ACGCCGACUCAAAGAACCCA	0.00408762	0.00408762	0.00351102	0.00351102	197	13
AT3G43790.3	PolyA+	147	147	520	147	3	35	2	38	11.6667	19	12.1951	15.8333	147	D		AGUGGUUCCGAUCAUGGCCG	AGUGGUUCCGAUCAUGGCCG	ACCCUCUUUGGUCUAAGCAC	AGUGGUUCCGAUCAUGGCCG	0.00553994	0.00432944	0.00553994	0.00553994	79	5
AT3G26100.2	PolyA+	1589	256	1589	256	20	140	8	330	7	41.25	8.53659	17.0631	256	D		UUCUUGCCUUAGCCUGUCAA	AUUCACUUCUAUCAACGCCA	UUCUUGCCUUAGCCUGUCAA	AUUCACUUCUAUCAACGCCA	0.00864641	0.00359764	0.00864641	0.0078331	175	11
AT1G78650.1	PolyA+	1735	73	1765	73	2	17	2	15	8.5	7.5	8.54271	8.33333	73	D		AUAUUAUAGGAAAAUCAGAA	AAGAACAUCCGCCGCGCGAG	UCUGACUGUAUGUUCUGAUC	AAGAACAUCCGCCGCGCGAG	0.00423244	0.00136598	0.00268298	0.00268298	160	10
AT3G20310.1	PolyA+	931	133	748	133	13	145	10	231	11.1538	23.1	8.07799	11.6844	133	D		UACCGAUCUACGUCUCUGAU	AUUUUCUUCUCUUCUUCACA	AACUCCACCGGUAGCUCCGG	AUUUUCUUCUCUUCUUCACA	0.0198722	0.0113402	0.0228022	0.0113402	91	6
AT1G19990.1	PolyA+	634	134	876	134	3	25	4	25	8.33333	6.25	9.92063	13.6612	134	D		UUCCCACUAGCGACAUGGCU	ACAGCGGUUUCUCUUCUCAA	ACGAAGAAGAGGAAGAAGAA	ACAGCGGUUUCUCUUCUCAA	0.00936687	0.00936687	0.00936687	0.00521935	53	4
AT3G53500.2	PolyA+	776	178	776	178	304	1964	177	2758	6.46053	15.5819	16.5084	19.7734	178	D		UAGUUACAGUCGAGGUCGCA	AUCAUCCGCGGUUCACUUCC	UAGUUACAGUCGAGGUCGCA	AUCAUCCGCGGUUCACUUCC	0.00390555	0.00390555	0.00310095	0.00679755	107	7
AT2G01480.1	PolyA+	142	142	2262	142	4	53	2	34	13.25	17	13.217	13.3333	142	D		ACGGCUUUGCCUCCACCGCA	ACGGCUUUGCCUCCACCGCA	AUACCUUUGACACAUUGAAG	ACGGCUUUGCCUCCACCGCA	0.018375	0.00726998	0.018375	0.0109543	172	11
AT5G66110.1	PolyA+	379	128	173	128	1	34	2	26	34	13	23.9437	29.5455	128	D		AGAAGGCGGAGCUGUGGCCU	GUCGUAAUCGGCGCUAAUGG	ACAUCACAAAAAGCUUAAGC	GUCGUAAUCGGCGCUAAUGG
AT2G40600.1	PolyA+	165	112	165	112	9	135	7	180	15	25.7143	15.7526	14.9378	112	D		CUGGAUUACUACACUCGAGC	ACGCACGACUCAAAUGAGAC	CUGGAUUACUACACUCGAGC	ACGCACGACUCAAAUGAGAC	0.00467015	0.000358695	0.0155879	0.00467015	113	8
AT3G06930.2	PolyA+	1854	93	1502	93	2	21	5	26	10.5	5.2	5.66038	6.71835	93	D		GUCAUAUUUUGAGCUUGGGA	GAGUUCGGAAACUCUCAGCA	UAGACUUCAUUUGAUAGCCC	GAGUUCGGAAACUCUCAGCA	0.00331179	0.00199426	0.00199426	0.00199426	36	3
AT3G57450.1	PolyA+	101	101	101	101	96	1796	57	1595	18.7083	27.9825	57.3252	61.726	101	D		AUCGUCUCCGUCUCCUCUCU	AUCGUCUCCGUCUCCUCUCU	AUCGUCUCCGUCUCCUCUCU	AUCGUCUCCGUCUCCUCUCU	0.0152257	0.00949726	0.0152257	0.00607462	172	11
AT1G13520.1	PolyA+	136	100	1263	100	1	11	1	10	11	10	16.6667	15.3846	100	D		CAAGGCAUCUCUCCGAAUAC	AACCUGAUCAAGAUUCUGAA	GAUAAGUUAAAGAGCAAGUG	AACCUGAUCAAGAUUCUGAA	0.00213672	0.00436223	0.00213672	0.00436223	181	12
AT5G13340.1	PolyA+	125	122	406	122	3	106	2	53	35.3333	26.5	25.7282	20.6226	122	D		CAAUCAAAUAAUUGCGGUGG	GACCAAUCAAAUAAUUGCGG	AGGCGGAGCUCAAGCGACUA	GACCAAUCAAAUAAUUGCGG	0.0217332	0.0137371	0.00836252	0.00551018	13	1
AT1G67730.1	PolyA+	1135	201	1086	201	12	110	11	101	9.16667	9.18182	11.7271	10.7906	201	D		CACACCGUACUGGCCUCACG	AUCCACCUUCGUCCCUUCCG	AGGGUUACGCAAAGGCAGCA	AUCCACCUUCGUCCCUUCCG	0.00523638	0.00252407	0.00523638	0.00326371	175	11
AT1G10320.1	PolyA+	1452	76	1046	76	9	274	8	208	30.4444	26	24.6181	23.7172	76	D		UAUCAGAUCUAUCAACAGAU	AGAGGUUAACGCUACCGGGA	CUAAAGUAUGGAGAACUUGU	AGAGGUUAACGCUACCGGGA	0.0159579	0.0103125	0.0103125	0.0103125	45	3
AT2G21280.1	PolyA+	901	114	901	114	45	526	36	406	11.6889	11.2778	28.6961	20.402	114	D		ACGAGGCCCUCACUAAUCCA	AGUUUCAGCGAAACGAUGGA	ACGAGGCCCUCACUAAUCCA	AGUUUCAGCGAAACGAUGGA	0.00642462	0.00642462	0.00642462	0.00642462	236	15
AT1G55590.1	PolyA+	173	101	2084	101	10	187	2	419	18.7	209.5	10	18.8994	101	D		CUGGGAAUUGGAAUUGGAGA	AUGAGUAAUCCUGCGUCCAA	AGAAACAUGAUUCAGUAGGA	AUGAGUAAUCCUGCGUCCAA	0.00276724	0.000648121	0.00276724	0.00930855	172	11
AT4G24810.2	PolyA+	1570	133	804	133	59	321	42	585	5.44068	13.9286	13.2645	15.3543	133	D		UGCAUGCAUCUGGAAGACUC	AGCAAACUCCACUCUGACGC	UCCAUGACAAAGGAAAUAGA	AGCAAACUCCACUCUGACGC	0.00830264	0.00830264	0.00830264	0.0126999	60	4
AT2G21385.4	PolyA+	787	105	105	105	15	157	11	280	10.4667	25.4545	18.8249	25.4777	105	D		UUCAGAAGUUAAUGCUCAGC	GAGGAUUUGGUUACCGAGAG	GAGGAUUUGGUUACCGAGAG	GAGGAUUUGGUUACCGAGAG	0.00301724	0.00641374	0.00301724	0.00301724	69	5
AT2G44650.1	PolyA+	848	646	953	646	28	212	46	231	7.57143	5.02174	11.6933	10.8553	646	D		ACAAAGGUUGUUCCUCAGGC	AAAGUCGUAACGGAGGAAGA	AGAUACCUAACAGGAGAGAU	AAAGUCGUAACGGAGGAAGA	0.00277789	0.00144394	0.00277789	0.0109334	164	11
AT3G25410.1	PolyA+	101	101	101	101	19	241	6	524	12.6842	87.3333	36.7939	55.804	101	D		AUCGCUUCUUCCUCCUCCUG	AUCGCUUCUUCCUCCUCCUG	AUCGCUUCUUCCUCCUCCUG	AUCGCUUCUUCCUCCUCCUG	0.0130451	0.00779904	0.0130451	0.00779904	180	12
AT4G19550.2	PolyA+	494	221	1041	221	9	105	5	146	11.6667	29.2	27.4151	29.8569	221	D		AGCAUGGGAAUUGAUGAACC	GCCGCAUUGGGUUCGUGAAC	UUGACAUUACUAUAUAGUGA	GCCGCAUUGGGUUCGUGAAC	0.0122341	0.0122341	0.0122341	0.00763445	52	4
AT5G08420.1	PolyA+	801	101	841	101	11	88	14	145	8	10.3571	12.7352	20.7736	101	D		AGUACUGUAGCCGCUAUGGG	AGGGUUUUCGAUUGUCACCA	AGCUCAGAAGGAUUGUGGAA	AGGGUUUUCGAUUGUCACCA	0.00730278	0.00730278	0.00730278	0.00334496	59	4
AT3G02020.1	PolyA+	1941	107	1941	107	33	191	39	200	5.78788	5.12821	9.94274	8.7222	107	D		CAGAUGAUCUCCCAAGGUGC	AAGCAGAUUCAUAUUUUGGA	CAGAUGAUCUCCCAAGGUGC	AAGCAGAUUCAUAUUUUGGA	0.0156338	0.00646895	0.0156338	0.0156338	80	5
AT1G01140.3	PolyA+	101	101	535	101	11	91	10	133	8.27273	13.3	6.17787	9.75073	101	D		AGCCUUAAAACCAGGCAGCC	AGCCUUAAAACCAGGCAGCC	AUCGCGCAACAAGGGAGGCU	AGCCUUAAAACCAGGCAGCC	0.0223635	0.0120062	0.0223635	0.0120062	181	12
AT2G03710.1	PolyA+	1114	104	193	104	3	27	3	36	9	12	9.57447	12.3711	104	D		ACAAGGCAAUGUAGCAUUGC	AUGGCUUAGCAUCUCUGCAA	CCACCACCACUACCACAAUC	AUGGCUUAGCAUCUCUGCAA	0.00889053	0.00889053	0.0109496	0.00501589	111	7
AT3G51580.2	PolyA+	1646	106	1512	106	2	35	2	21	17.5	10.5	10.6707	7.63636	106	D		UCAUGACUGGGACGACUAGA	AGACGCGACCAACACGACAC	GCAGACUGGGACGAGGGUUG	AGACGCGACCAACACGACAC	0.000924303	0.000396088	0.000396088	0.00128774	144	9
AT2G44100.1	PolyA+	1392	111	957	111	28	436	41	410	15.5714	10	14.7497	11.5754	111	D		CCCACUUUGGACAACUGCUU	AUAGACGCAAUCACCGCCGA	UAUAUGUUGAACAAACCUGA	AUAGACGCAAUCACCGCCGA	0.000341645	8.12e-15	0.000341645	0.000341645	80	5
AT2G40510.1	PolyA+	107	107	477	107	63	722	46	1025	11.4603	22.2826	24.3016	31.5094	107	D		GAAUGAGAUCGGCAACAAGA	GAAUGAGAUCGGCAACAAGA	GCCAGACGCAAGGAGGAUAC	GAAUGAGAUCGGCAACAAGA	0.00069955	0.00069955	0.00069955	2.69e-05	64	4
AT1G61795.1	PolyA+	545	140	598	140	2	12	1	29	6	29	8.57143	20.5674	140	D		AUAGUUCAUCAAGUAGUGCA	ACCACUACUCUUUCAUGUCU	AAUGUUUUAGAGCCAAACUC	ACCACUACUCUUUCAUGUCU	0.0287597	0.00728161	0.0432449	0.0088018	2	1
AT5G24155.1	PolyA+	388	112	388	112	14	82	8	96	5.85714	12	21.2987	21.0066	112	D		CCAGGAGGACGACUCAUGCU	AUGGAUAUGGCCUUUACGCA	CCAGGAGGACGACUCAUGCU	AUGGAUAUGGCCUUUACGCA	0.0145395	0.0145395	0.0145395	0.00808337	53	4
AT1G04420.1	PolyA+	1470	106	1500	106	31	265	20	261	8.54839	13.05	10.6941	9.81941	106	D		CAGAACUCCCAUGUAAUGAC	ACGUCCACGACAACCUCCGG	UGCGCAUAACGUUUGAACGC	ACGUCCACGACAACCUCCGG	0.00763799	0.00488095	0.00763799	0.00488095	191	12
AT2G17880.1	PolyA+	859	307	750	307	6	82	2	156	13.6667	78	7.38739	16.5957	307	D		AGUUGACUCGAUGUGUCGAG	ACACUGCAUCACAAAACCCA	AGAAACGCGCCGUUUAUGAU	ACACUGCAUCACAAAACCCA	0.00562947	0.00133606	0.00562947	0.00765825	176	11
AT5G51940.1	PolyA+	125	122	491	122	17	209	16	165	12.2941	10.3125	19.1217	17.1875	122	D		CUGCGUCGUUCGGAACUCUG	AUUCUGCGUCGUUCGGAACU	ACUGAUCCACUUGAGAUUGC	AUUCUGCGUCGUUCGGAACU	0.00333709	0.00079057	0.00283623	0.00145221	15	1
AT3G17090.1	PolyA+	145	145	145	145	23	149	13	300	6.47826	23.0769	9.92011	19.2678	145	D		AUUCUCUUCUCCCGAUCUCA	AUUCUCUUCUCCCGAUCUCA	AUUCUCUUCUCCCGAUCUCA	AUUCUCUUCUCCCGAUCUCA	0.0232349	0.00789771	0.00789771	0.00299496	135	9
AT1G02300.1	PolyA+	575	33	575	33	110	1366	50	995	12.4182	19.9	21.0089	13.9395	33	D		UCACUGUCCGACAGGUUCUG	GAGCCAAUCAUUGUGUUGAU	UCACUGUCCGACAGGUUCUG	GAGCCAAUCAUUGUGUUGAU	0.021646	0.0142959	0.0343663	0.021646	118	8
AT2G23410.1	PolyA+	257	86	267	86	1	11	2	13	11	6.5	9.48276	12.8713	86	D		CAAAAUCAAAGCUGCUCGAG	AACUCAAACAAACAUCGAGG	GCUGCUCGAGACAACGAGAA	AACUCAAACAAACAUCGAGG	0.0136468	0.0136468	0.0136468	0.0136468	240	15
AT5G55050.1	PolyA+	1287	92	764	92	3	45	2	38	15	19	11.2782	10.7955	92	D		CACGGCUUCGUUUUUUUGGG	ACAAACUCCAAGAGCCUCGG	UAAUGGCUGAUAAACUCAAA	ACAAACUCCAAGAGCCUCGG	0.0067361	0.00357141	0.0067361	0.0067361	80	5
AT1G29590.2	PolyA+	152	157	264	157	6	47	2	38	7.83333	19	15.1125	15.8333	157	D		CUGUUAUACUGGGAACGGAC	AUACUGGGAACGGACUCGAC	GGAGAAUGGCUGAUCAGAAC	AUACUGGGAACGGACUCGAC
AT5G26110.1	PolyA+	124	124	1000	124	6	125	4	94	20.8333	23.5	31.8066	33.0986	124	D		GUUCACAAACGAGUCGCCGA	GUUCACAAACGAGUCGCCGA	CGAGGGAGAAAGCGGACUAU	GUUCACAAACGAGUCGCCGA	0.00744696	0.00495961	0.00744696	0.00495961	181	12
AT2G31580.1	PolyA+	1562	113	1562	113	11	88	10	105	8	10.5	11.9891	11.8243	113	D		ACAAAACUCAAUCCCAAGAU	AAAUGAUCAAUUCCGUCGGC	ACAAAACUCAAUCCCAAGAU	AAAUGAUCAAUUCCGUCGGC	0.00919036	0.00548981	0.00919036	0.00919036	79	5
AT1G70090.1	PolyA+	101	101	445	101	15	294	7	351	19.6	50.1429	14.0468	16.2275	101	D		AUCUUCUUGCUUUCUUCACU	AUCUUCUUGCUUUCUUCACU	AGAGAAAACUUCGUGUCGUC	AUCUUCUUGCUUUCUUCACU	0.0237411	0.00800268	0.0237411	0.00800268	188	12
AT2G32980.1	PolyA+	1077	190	912	190	4	43	4	63	10.75	15.75	8.68687	11.1901	190	D		UCCUUCUGUAAAAAAGAGUA	AAUCUCCGGAAAGCUCGUCG	AGACUCAGAUUGUGUGACUC	AAUCUCCGGAAAGCUCGUCG	0.00699436	0.0035687	0.0059527	0.0035687	95	6
AT2G17270.1	PolyA+	94	96	1304	96	5	119	5	220	23.8	44	23.9919	32.8849	96	D		CUAUCCGCCGGCAUGAGGAA	AUCCGCCGGCAUGAGGAAAC	AUGAUGCCAUCAAAGUCUUA	AUCCGCCGGCAUGAGGAAAC	0.00302445	0.000258889	0.00302445	0.00302445	80	5
AT3G15660.1	PolyA+	142	82	897	82	8	115	4	125	14.375	31.25	22.1154	23.3209	82	D		CUAGCUCCGUCCUUCUUCCU	GUCGUUCUCUGGGUCGGUCA	CUUUGGAUUUCGUAUGAAUA	GUCGUUCUCUGGGUCGGUCA	0.00027164	0.00027164	0.000678321	0.000678321	206	13
AT5G59140.1	PolyA+	112	112	410	112	7	67	11	81	9.57143	7.36364	17.0051	21.9512	112	D		ACGCCGCGGUAGAGAGAAAG	ACGCCGCGGUAGAGAGAAAG	ACUGACUCUAGAGCUGAUGA	ACGCCGCGGUAGAGAGAAAG	0.00345408	0.0001	0.00153545	0.00153545	146	10
AT3G55860.1	PolyA+	91	91	128	91	3	43	4	26	14.3333	6.5	75.4386	66.6667	91	D		ACGCAGCCAUGUGGUGAGCA	ACGCAGCCAUGUGGUGAGCA	UCGCCUUUUACUAAAGAAUA	ACGCAGCCAUGUGGUGAGCA
AT2G17350.1	PolyA+	155	155	155	155	16	190	15	386	11.875	25.7333	13.6789	22.2222	155	D		AGUUCUCACGCAAGCUUCAA	AGUUCUCACGCAAGCUUCAA	AGUUCUCACGCAAGCUUCAA	AGUUCUCACGCAAGCUUCAA	0.00728844	0.00728844	0.00728844	0.00467043	53	4
AT1G08580.1	PolyA+	426	139	164	139	5	45	7	50	9	7.14286	9.47368	9.90099	139	D		UAAGAAGAGCUUGAAGUUGA	GGGUAGAGUAGUAAGAUGGC	ACAACGAGAUUGCGAAGAAG	GGGUAGAGUAGUAAGAUGGC	0.00873442	0.00281606	0.00873442	0.00281606	191	12
AT3G56750.1	PolyA+	1065	118	1444	118	3	42	3	45	14	15	7.16724	7.17703	118	D		UGCAAAAUUGAGAAACGCCG	AGCCAAAGUUCUCAAGCCGA	UUCAAAGAGUACGAAACAGA	AGCCAAAGUUCUCAAGCCGA	0.00961617	0.00578808	0.00961617	0.00578808	191	12
AT3G61860.1	PolyA+	438	162	438	162	15	94	9	90	6.26667	10	13.5447	13.0624	162	D		CGCAGGUUAUCAGUUGAAUG	GAGCGUAGUAGUCGUCGUCG	CGCAGGUUAUCAGUUGAAUG	GAGCGUAGUAGUCGUCGUCG	0.012514	0.00587341	0.012514	0.00801963	175	11
AT4G19095.1	PolyA+	244	237	292	237	2	81	1	107	40.5	107	37.5	42.4603	237	D		GGCUCUCCGGUCACCACCUU	AACGAGCGGCUCUCCGGUCA	UCCGAUCGGAAGAGCGAGGA	AACGAGCGGCUCUCCGGUCA
AT1G54140.1	PolyA+	762	104	619	104	3	65	8	64	21.6667	8	14.8064	15.6479	104	D		CCAAAUAAGUAGAUAGACCA	AUUUCCCGAUUCCUCGCCGC	AGAAACCGAGGACGAUGAAG	AUUUCCCGAUUCCUCGCCGC	0.0131866	0.00529457	0.0131866	0.00529457	180	12
AT5G22630.1	PolyA+	268	268	268	268	300	1650	85	1436	5.5	16.8941	42.6908	38.9371	268	D		AGCUUGCAAGUUCUCUCUGA	AGCUUGCAAGUUCUCUCUGA	AGCUUGCAAGUUCUCUCUGA	AGCUUGCAAGUUCUCUCUGA	0.00561275	0.00414484	0.0105527	0.00561275	114	8
AT1G74680.1	PolyA+	83	103	1248	103	8	174	6	160	21.75	26.6667	20.6406	16.4103	103	D		CUGAACAGAGAGAAAUGGGU	AUCAAGUCAACUCUGAACAC	GAGAAGCGUCCUGUAUUGGC	AUCAAGUCAACUCUGAACAC	0.00727086	0.00441148	0.00727086	0.00441148	180	12
AT1G33040.1	PolyA+	785	140	784	140	10	57	16	83	5.7	5.1875	6.08974	8.44354	140	D		CCAUUAUGGAACUCACUACA	AAGGUCUUGCUGCGCUAAGA	GCCAUUAUGGAACUCACUAC	AAGGUCUUGCUGCGCUAAGA	0.00583842	0.00583842	0.00583842	0.00583842	236	15
AT1G26750.1	PolyA+	735	101	733	101	5	57	6	31	11.4	5.16667	17.3252	11.032	101	D		CAGGAUAAUUGGAUCGACGA	GUGUCUUCGUCGUCUCUGGU	AUCAGGAUAAUUGGAUCGAC	GUGUCUUCGUCGUCUCUGGU	0.00130186	0.0001	0.00130186	0.0001	191	12
AT1G66410.2	PolyA+	221	221	718	221	153	3267	57	2164	21.3529	37.9649	45.0434	34.4093	221	D	uORF (upf3)	ACAGCUUCGGAGACUUCAGG	ACAGCUUCGGAGACUUCAGG	AUGUUGAUGGAGAUGGUCAG	ACAGCUUCGGAGACUUCAGG	0.00039792	5.95e-06	5.95e-06	5.95e-06	48	3
AT1G33290.1	PolyA+	101	101	101	101	65	439	22	474	6.75385	21.5455	32.7368	34.4227	101	D		AUCCGCUCGGUGGGGGCUGU	AUCCGCUCGGUGGGGGCUGU	AUCCGCUCGGUGGGGGCUGU	AUCCGCUCGGUGGGGGCUGU	0.00465325	0.00465325	0.00465325	0.00465325	228	15
AT2G44430.1	PolyA+	1739	101	1975	101	2	25	2	30	12.5	15	5.56793	9.03614	101	D		AUAGUAGUAAACAAGACACA	GAGCGUUUUUGUUUGUGAGA	GCCCCCGGGAGACCGCAGAA	GAGCGUUUUUGUUUGUGAGA	0.0176719	0.0101915	0.0101915	0.00636994	141	9
AT4G26750.1	PolyA+	189	187	516	187	9	71	4	104	7.88889	26	8.65854	13.4194	187	D		CUUAACAAAUCAAUCGGAGA	GUCUUAACAAAUCAAUCGGA	ACAAGCAGGAUCGUGCAGGA	GUCUUAACAAAUCAAUCGGA	0.00280177	0.000918674	0.00209569	0.00209569	160	10
AT3G23805.1	PolyA+	245	245	451	245	10	63	6	37	6.3	6.16667	11.0721	7.78947	245	D		AAUCUCCGUCACAGUUCCGA	AAUCUCCGUCACAGUUCCGA	ACGCUUGUCGCUCUGGUCAG	AAUCUCCGUCACAGUUCCGA	0.00701204	0.00437283	0.00701204	0.00437283	191	12
AT1G17380.1	PolyA+	807	127	122	127	4	35	1	11	8.75	11	17.3267	11.828	127	D		CAUCGAUUCUUUGCUAAACG	GUACUCUUCCAUUUUACGCG	CUCUUGUACUCUUCCAUUUU	GUACUCUUCCAUUUUACGCG	0.0302289	0.00972491	0.0302289	0.00972491	191	12
AT2G28470.1	PolyA+	767	105	2852	105	24	460	11	598	19.1667	54.3636	21.3854	23.5433	105	D		CUUACGUCUGUGCUGAAUGG	AUACCCGCGUCUUCAUCACU	AGGCAUGUAUUGGAUUGAGG	AUACCCGCGUCUUCAUCACU	0.00430523	0.00430523	0.00181878	0.00587419	102	7
AT1G20450.1	PolyA+	1409	496	496	496	68	995	108	1372	14.6324	12.7037	17.0874	20.9754	496	D		UAAUGAUGUGGGAGUGGGAC	ACACAGCUCUUGAAAACCAU	ACACAGCUCUUGAAAACCAU	ACACAGCUCUUGAAAACCAU	0.00284622	0.00569095	0.00284622	0.00284622	80	5
AT3G03341.1	PolyA+	101	101	238	101	2	13	2	21	6.5	10.5	6.04651	13.4615	101	D		AUCUUCCACUUCUUGUUCUA	AUCUUCCACUUCUUGUUCUA	AGAUGCAAAGUGGUAGGACC	AUCUUCCACUUCUUGUUCUA	5.92e-17	5.92e-17	5.92e-17	5.92e-17	240	15
AT5G03660.1	PolyA+	134	134	134	134	23	1537	31	1056	66.8261	34.0645	54.9321	48.3738	134	D		AGAGCGCAUCAGAUAAACGG	AGAGCGCAUCAGAUAAACGG	AGAGCGCAUCAGAUAAACGG	AGAGCGCAUCAGAUAAACGG	0.0139691	0.0139691	0.00054889	0.00054889	205	13
AT2G47910.1	PolyA+	102	102	102	102	14	95	13	85	6.78571	6.53846	8.34798	7.72727	102	D		AGCGUCUGUGAAUGGCAACA	AGCGUCUGUGAAUGGCAACA	AGCGUCUGUGAAUGGCAACA	AGCGUCUGUGAAUGGCAACA	0.00986678	0.00724858	0.00986678	0.00724858	191	12
AT1G78450.1	PolyA+	101	102	101	102	48	479	28	537	9.97917	19.1786	30.1827	26.2335	102	D		CGCAACGGAAAACAAAUCCG	GCAACGGAAAACAAAUCCGC	CGCAACGGAAAACAAAUCCG	GCAACGGAAAACAAAUCCGC	0.0177794	0.00594737	0.0177794	0.0177794	80	5
AT5G53360.1	PolyA+	781	95	656	95	2	15	2	26	7.5	13	6.07287	10.2767	95	D		CCACGCGAAGUAGAGAACGC	AAAGCCAACGAAGAAAAGCA	CAUAUGCUGGCUCGGAGUGU	AAAGCCAACGAAGAAAAGCA	0.0155178	0.0101482	0.0101482	0.00773238	141	9
AT5G03406.1	PolyA+	752	128	753	128	8	112	5	250	14	50	16.5926	27.5938	128	D		AUGGAUAUUAUUGGUGUGCC	GUUUUGCUGAUUGUAUCUCA	UGGAUAUUAUUGGUGUGCCU	GUUUUGCUGAUUGUAUCUCA	0.0140721	0.0140721	0.0140721	0.0215172	60	4
AT1G78915.3	PolyA+	251	251	1239	251	9	163	5	158	18.1111	31.6	19.2899	18.3082	251	D		AUCGUCAAUCUCCGGCGGAC	AUCGUCAAUCUCCGGCGGAC	AGACGAGGCCGUCAAAUUUC	AUCGUCAAUCUCCGGCGGAC	0.00285549	0.0019754	0.00285549	0.00285549	74	5
AT4G35750.1	PolyA+	101	101	987	101	23	181	8	164	7.86957	20.5	10.2841	11.1641	101	D		AAGAGCCCGUCGUUUCUCCC	AAGAGCCCGUCGUUUCUCCC	GAUUGGAAAUAGGUGUGCUU	AAGAGCCCGUCGUUUCUCCC	0.00504943	0.00504943	0.00504943	0.00504943	235	15
AT4G39260.1	PolyA+	163	163	163	163	291	4963	388	7870	17.055	20.2835	10.4252	19.3876	163	D		ACAUAAGUCUCUCUCUUACA	ACAUAAGUCUCUCUCUUACA	ACAUAAGUCUCUCUCUUACA	ACAUAAGUCUCUCUCUUACA	0.00866381	0.00866381	0.00866381	0.00671248	63	4
AT1G18670.1	PolyA+	3	3	1841	3	2	55	2	62	27.5	31	11.3872	14.6919	3	D		AUCAUUCACCGGAGAUCCGA	AUCAUUCACCGGAGAUCCGA	AGUGAGAAUACUGACGUUGA	AUCAUUCACCGGAGAUCCGA	0.0198993	0.0112076	0.0112076	0.0112076	45	3
AT5G47420.1	PolyA+	891	101	539	101	10	240	11	217	24	19.7273	24.6914	19.427	101	D		AUGCUCCUUUUAGACGAGCA	GUUCGUCGCUGACUAUCACA	CGGAAUACUGGGCAAAACGA	GUUCGUCGCUGACUAUCACA	0.00401484	0.000546422	0.00295629	0.00170674	16	1
AT2G31840.1	PolyA+	1159	76	683	76	5	35	4	20	7	5	8.64198	5.76369	76	D		AACAGAUUCCUUUAGUCGAU	GUUUUGUUUUUGCUGCUGGG	GAAUGAAAAGAAGGAAGAAG	GUUUUGUUUUUGCUGCUGGG	0.0129383	0.00797587	0.00797587	0.00277528	135	9
AT1G72050.2	PolyA+	40	40	1434	40	43	2655	33	1852	61.7442	56.1212	39.556	38.8179	40	D		ACUGUGCGGCGUCUUGAUGG	ACUGUGCGGCGUCUUGAUGG	UAGAACUACAAUAGUAGGUA	ACUGUGCGGCGUCUUGAUGG	0.0145447	0.00656879	0.0145447	0.0145447	76	5
AT5G65609.1	PolyA+	70	123	123	123	2	50	4	54	25	13.5	31.4465	31.3953	123	D		AUUCGUAAUCUGAGAAGCUU	AUCGUCGUCAAUGGAAACGA	AUCGUCGUCAAUGGAAACGA	AUCGUCGUCAAUGGAAACGA
AT1G32630.1	PolyA+	144	149	188	149	4	22	5	51	5.5	10.2	6.70732	16.6667	149	D		CUUUCAUCAAUCUAUAGUCA	AUCAAUCUAUAGUCAGAACA	CUCGUUCAUAAAUCUCCAAA	AUCAAUCUAUAGUCAGAACA	0.0204048	0.0164235	0.0164235	0.00981018	132	9
AT3G52740.1	PolyA+	103	103	106	103	18	210	13	233	11.6667	17.9231	50.4808	50.1075	103	D		AACACCGAAUCUCUCAACAC	AACACCGAAUCUCUCAACAC	ACCGAAUCUCUCAACACAAA	AACACCGAAUCUCUCAACAC	0.00998547	0.00713264	0.00713264	0.00713264	48	3
AT1G67265.1	PolyA+	281	105	291	105	1	20	1	19	20	19	18.018	23.75	105	D		UCAGAAGAUGUGUGGUCAUG	AUCUCUAUGUGCUAAGGCAU	UGUGGUCAUGCUCAUUUGUU	AUCUCUAUGUGCUAAGGCAU
AT5G01020.1	PolyA+	133	136	133	136	16	122	13	68	7.625	5.23077	8.47811	5.25502	136	D		CCCAGUCUCAGUGGUGCGGU	AGUCUCAGUGGUGCGGUGAG	CCCAGUCUCAGUGGUGCGGU	AGUCUCAGUGGUGCGGUGAG	0.00674743	0.00177227	0.00674743	0.00346842	165	11
AT4G20760.1	PolyA+	116	116	597	116	8	47	7	114	5.875	16.2857	6.54596	11.9497	116	D		ACCCAUUUCUUCAAUGAACA	ACCCAUUUCUUCAAUGAACA	UACGAGGUUAACGCUGUUGG	ACCCAUUUCUUCAAUGAACA	0.00341397	0.00341397	0.00665962	0.00122175	110	7
AT2G41870.1	PolyA+	903	396	1430	396	7	171	5	111	24.4286	22.2	10.4908	8.06686	396	D		UGCCGGAUCAGUAUCCUGGU	AGCUUCGCGAUAUAUCAGAA	ACAUAAUUGAGAGUGUAGUA	AGCUUCGCGAUAUAUCAGAA	0.00771798	0.0136485	0.0136485	0.00771798	222	14
AT3G57910.1	PolyA+	110	110	110	110	26	1054	19	777	40.5385	40.8947	45.5095	42.1138	110	D		AAGCUCCGUCGGCAAUGGCA	AAGCUCCGUCGGCAAUGGCA	AAGCUCCGUCGGCAAUGGCA	AAGCUCCGUCGGCAAUGGCA	0.00632141	0.00469171	0.00469171	0.00632141	224	14
AT1G21560.2	PolyA+	1656	122	826	122	5	74	11	100	14.8	9.09091	11.5265	12.8205	122	D		CAAGACUGGCCCAGUGGCUU	ACAGUAGUACAGUGAGUCGG	AGAAGAGUGUUGAAGCAAUG	ACAGUAGUACAGUGAGUCGG	0.00911478	0.00616352	0.00911478	0.00616352	190	12
AT1G65370.1	PolyA+	712	103	712	103	4	61	5	72	15.25	14.4	13.1466	13.5849	103	D		CUAAAACCUUUGCAAUGGGA	AAGUGCCGAAGAAAUCUCUC	CUAAAACCUUUGCAAUGGGA	AAGUGCCGAAGAAAUCUCUC	0.00345847	0.00426643	0.00426643	0.00426643	48	3
AT1G19740.1	PolyA+	623	129	633	129	36	217	23	259	6.02778	11.2609	6.53221	6.64955	129	D		AACGAUUCCGAGUCACCGAU	AAUUUCGCCGUUCACUUGUG	AGUCACCGAUCUCGUCCGUA	AAUUUCGCCGUUCACUUGUG	0.00760697	0.00504932	0.0108766	0.00760697	115	8
AT4G27630.3	PolyA+	931	123	1192	123	10	72	4	84	7.2	21	18.6528	19.222	123	D		UGUGCGGUCGGUUCAAGAUG	AAAUUCAGUCGAAUAGCGGA	CAUUUACUGUGUGUAUAAGA	AAAUUCAGUCGAAUAGCGGA	0.00669516	0.00514962	0.00514962	0.00669516	220	14
AT4G36040.1	PolyA+	567	104	104	104	123	3775	21	7080	30.6911	337.143	25.3679	42.826	104	D		AUGAUCGGAGGAUGUUGCGA	AAUCUUUCCCUCUCCUCCUC	AAUCUUUCCCUCUCCUCCUC	AAUCUUUCCCUCUCCUCCUC	0.0275309	0.0080654	0.0275309	0.0146264	172	11
AT5G16890.1	PolyA+	1068	101	1068	101	45	446	28	462	9.91111	16.5	21.7349	21.1635	101	D		UUUCCGAGGGCGGCUUAAGC	AAUCGAACUCAGAUUUCGAA	UUUCCGAGGGCGGCUUAAGC	AAUCGAACUCAGAUUUCGAA	0.00375931	0.00375931	0.00375931	0.00617201	60	4
AT4G36515.1	PolyA+	325	108	325	108	30	266	21	159	8.86667	7.57143	24.6753	21.371	108	D		UCAUCAUGCUUCUGCUUCUG	GCGGUCGGGAGGAAAGGGCA	UCAUCAUGCUUCUGCUUCUG	GCGGUCGGGAGGAAAGGGCA	0.00741158	0.00294087	0.00741158	0.00294087	191	12
AT4G38280.1	PolyA+	682	101	682	101	13	252	22	256	19.3846	11.6364	29.0993	29.3915	101	D		AUCAAAUGAGUGAAGGGAAA	AUCUCUCGGAGCGGAACGGC	AUCAAAUGAGUGAAGGGAAA	AUCUCUCGGAGCGGAACGGC	0.00923155	0.00535187	0.00923155	0.00535187	181	12
AT4G37260.1	PolyA+	101	101	101	101	75	4823	30	6591	64.3067	219.7	31.4304	44.1017	101	D		AACCAAAAAGCUUUUCUUCC	AACCAAAAAGCUUUUCUUCC	AACCAAAAAGCUUUUCUUCC	AACCAAAAAGCUUUUCUUCC	0.0595606	0.0219232	0.0595606	0.0145211	171	11
AT2G36090.1	PolyA+	101	101	101	101	7	109	11	224	15.5714	20.3636	7.56944	17.0084	101	D		AUCAUUAACUAAAUAAUCAC	AUCAUUAACUAAAUAAUCAC	AUCAUUAACUAAAUAAUCAC	AUCAUUAACUAAAUAAUCAC
AT5G12050.1	PolyA+	101	101	1150	101	10	74	8	102	7.4	12.75	15.5136	17.3469	101	D		AUUCGUCGUCUUCUUUCUGC	AUUCGUCGUCUUCUUUCUGC	AUGAUGAAGACGAUGAUGAU	AUUCGUCGUCUUCUUUCUGC	0.0371849	0.0170056	0.0303505	0.00713568	11	1
AT3G22530.1	PolyA+	165	165	885	165	5	40	4	48	8	12	10.8401	12.5984	165	D		ACCGCCUUCGCACCCAUUCA	ACCGCCUUCGCACCCAUUCA	GAAGAAGAAGAUGAUGAUGG	ACCGCCUUCGCACCCAUUCA	0.0143227	0.00760928	0.0143227	0.0110993	172	11
AT4G13430.1	PolyA+	1466	119	1413	119	46	666	66	497	14.4783	7.5303	10.1742	5.97787	119	D		UGCGCAGAUCUUUGAAGAAG	ACGCCUCUAAUCUCCGCGCA	GUGUGGAUGGAUGUGUAUGC	ACGCCUCUAAUCUCCGCGCA	9.42e-05	9.42e-05	9.42e-05	0.000502959	64	4
AT3G15290.1	PolyA+	1024	114	529	114	6	47	4	40	7.83333	10	8.90152	9.00901	114	D		GCUGUCUCCGCGGCUCUGAG	AGAGAGAUUACGAUCGCCGG	UACUCGUCUUGCAUCUGCUA	AGAGAGAUUACGAUCGCCGG	0.00667548	0.00253394	0.00667548	0.00584418	175	11
AT3G58970.1	PolyA+	1012	119	1013	119	17	208	7	302	12.2353	43.1429	10.0048	14.995	119	D		UCACCCGCUUGCUAGCUCGU	AAUCGAACCCUAUUCCUCAC	CACCCGCUUGCUAGCUCGUG	AAUCGAACCCUAUUCCUCAC	0.00841846	0.00259346	0.00731341	0.00509013	12	1
AT1G18020.1	PolyA+	305	100	305	100	120	1537	64	849	12.8083	13.2656	29.7407	20.0189	100	D		CCUGUGUAGUCUCCGAGACA	ACAUAGACAGCACACACGGA	CCUGUGUAGUCUCCGAGACA	ACAUAGACAGCACACACGGA	0.0139623	0.0139623	0.0139623	0.0139623	240	15
AT4G27610.1	PolyA+	642	101	1116	101	5	59	2	45	11.8	22.5	12.8261	12.1951	101	D		CUCAAUCAAAUGGCUCUGCU	AACGGAGCUGUAACUGUGAG	ACUCAAGCCAUCUCCAGGCA	AACGGAGCUGUAACUGUGAG	0.0162485	0.00841448	0.0124662	0.00841448	93	6
AT3G62422.1	PolyA+	466	146	466	146	64	551	42	738	8.60938	17.5714	27.4676	30.433	146	D		CACCUACGUUUUCUCAUGAA	UUCUUUCGUUUGGCCUUUGA	CACCUACGUUUUCUCAUGAA	UUCUUUCGUUUGGCCUUUGA
AT3G03830.1	PolyA+	393	104	395	104	1	13	1	14	13	14	30.2326	22.5806	104	D		UUUGAUCAUCCAAUGGGCGG	AUCAACCACAAGCAAUCCAG	UGAUCAUCCAAUGGGCGGCU	AUCAACCACAAGCAAUCCAG
AT4G29490.1	PolyA+	1267	136	953	136	9	84	11	71	9.33333	6.45455	9.89399	8.06818	136	D		ACACUCACGAUACUGGUGGC	AGCUCAUCGUCGUCAUGUCG	AGAUUUGGCAUUGCUUGAUA	AGCUCAUCGUCGUCAUGUCG	0.00449785	0.00191979	0.00402125	0.00309258	15	1
AT2G43445.1	PolyA+	217	617	989	617	2	21	2	37	10.5	18.5	15.6716	28.6822	617	D		CUCAAAUUCAAAACCGUCUC	AUGAAUUUGGGAUUCUUGAU	UUGUUGUAUCCUGGCCAUGG	AUGAAUUUGGGAUUCUUGAU	0.0440032	0.0209232	0.0329235	0.0209232	95	6
AT1G22190.1	PolyA+	130	130	130	130	84	10054	82	9742	119.69	118.805	42.2118	39.2427	130	D		AUCGGUGAGGCUGAGAGUUA	AUCGGUGAGGCUGAGAGUUA	AUCGGUGAGGCUGAGAGUUA	AUCGGUGAGGCUGAGAGUUA	0.0604095	0.0100266	0.0604095	0.0100266	188	12
AT1G10600.1	PolyA+	101	108	1099	108	10	107	5	167	10.7	33.4	11.4439	14.5091	108	D		GAUGCUCAUCCAUUAGAGGA	AUCCAUUAGAGGAGGAGCCG	AUCUGUACAAAUGUAUACAU	AUCCAUUAGAGGAGGAGCCG	0.0189799	0.00203963	0.0163515	0.00541826	11	1
AT5G58005.1	PolyA+	129	101	173	101	24	125	18	95	5.20833	5.27778	20.4918	16.129	101	D		CCGUCUUCUUCGCUUAGACA	GUUUGGUGUUUGUUUCUGGU	CGAACCCUAAUGAUGUUCAU	GUUUGGUGUUUGUUUCUGGU	0.00650887	0.000669215	0.00650887	0.00650887	75	5
AT5G32450.1	PolyA+	158	158	693	158	10	95	11	68	9.5	6.18182	10.3825	7.65766	158	D		AUUAUUCUCUCGCAGUCGUC	AUUAUUCUCUCGCAGUCGUC	AGCGAGUUGGUCUUACUGAG	AUUAUUCUCUCGCAGUCGUC	0.00603069	0.00261081	0.00520245	0.00520245	148	10
AT5G02650.1	PolyA+	112	81	112	81	12	124	7	128	10.3333	18.2857	20.6667	22.8164	81	D		CUCGAUGUAUCUACUGCUGA	AUCUUCCUGUCGCCGAUGAA	CUCGAUGUAUCUACUGCUGA	AUCUUCCUGUCGCCGAUGAA	0.00935015	0.00565614	0.00935015	0.00935015	66	5
AT1G73240.1	PolyA+	261	261	1789	261	2	16	2	19	8	9.5	6.45161	10.3261	261	D		ACGGCCCCGCUCAAGCUCUG	ACGGCCCCGCUCAAGCUCUG	AAUGCUCAACAGCGACAGAG	ACGGCCCCGCUCAAGCUCUG	0.00430226	0.00212685	0.00430226	0.00430226	79	5
AT3G49000.1	PolyA+	1949	120	1780	120	2	29	2	42	14.5	21	11.5079	18.3406	120	D		UUGACAUAAUGAGAAGUUGU	GGAUUCGAACGUGUGGAUCG	AGGAGAGACUGAAAAAGGUC	GGAUUCGAACGUGUGGAUCG	0.00827938	0.0048564	0.0126389	0.00827938	115	8
AT4G20300.2	PolyA+	1373	105	1373	105	13	134	5	154	10.3077	30.8	23.5088	26.4605	105	D		GCUAAGAACAUUGAUAAAGC	AUCUUUCUCCUUCCCUUCCG	GCUAAGAACAUUGAUAAAGC	AUCUUUCUCCUUCCCUUCCG	0.01145	0.00430419	0.01145	0.00430419	180	12
AT3G22230.1	PolyA+	132	139	132	139	64	687	80	400	10.7344	5	22.569	16.0449	139	D		CUUCUUUGCGGUGGUGAGAA	GCGGUGGUGAGAAACAAUGG	CUUCUUUGCGGUGGUGAGAA	GCGGUGGUGAGAAACAAUGG	0.00271394	0.000838399	0.00271394	0.000838399	191	12
AT5G64500.1	PolyA+	1344	221	1336	221	9	116	13	86	12.8889	6.61538	12.1849	7.40103	221	D		UUGCUGUUGGUGAACUUCUU	GAGCUUGCCAUGGAUGUUGA	AGCUCUUUUUGCUGUUGGUG	GAGCUUGCCAUGGAUGUUGA	0.00226307	0.00073751	0.00226307	0.00226307	69	5
AT4G04180.1	PolyA+	1556	95	683	95	3	15	2	26	5	13	10.0671	16.6667	95	D		AACAAGAUCUUGAUCCCGCU	AUAAACCCUUGAAGCUCGAG	UCUCAGAUCGUACUGGUGGU	AUAAACCCUUGAAGCUCGAG	0.00889153	0.00187406	0.00187406	0.00346208	141	9
AT2G29210.1	PolyA+	2256	101	2260	101	48	257	80	651	5.35417	8.1375	5.6583	11.2552	101	D		UAGAACAUUAUAAGGAGCAG	AAAAUCUCUGUGGAAGCCCC	ACAUUAUAAGGAGCAGGAGA	AAAAUCUCUGUGGAAGCCCC	0.00942689	0.0051459	0.00807792	0.00942689	127	8
AT2G23130.1	PolyA+	806	101	184	101	2	42	1	35	21	35	8.25147	11.7057	101	D		UCUCAUGUAUUACAGCUCAC	AUUCUUCACUCAACACUCAC	CGGUUACAUUGAUCUGCAUU	AUUCUUCACUCAACACUCAC	0.00631793	0.00287813	0.00631793	0.00287813	190	12
AT3G24080.1	PolyA+	101	101	231	101	8	166	20	312	20.75	15.6	11.8318	20.6077	101	D		GCAGAAGCCCUAGUAGCAUG	GCAGAAGCCCUAGUAGCAUG	CGAGGAUCUUCAGCGAUACG	GCAGAAGCCCUAGUAGCAUG	0.0109523	0.00323455	0.0109523	0.00323455	191	12
AT2G15680.1	PolyA+	407	101	357	101	6	59	5	70	9.83333	14	14.9367	19.1781	101	D		CUGUGGAUCUGGACGGUGAU	AAGAAAAGAUUGGUGAUCGC	AGCGCUAGGACAAGAGCGGG	AAGAAAAGAUUGGUGAUCGC
AT3G26932.1	PolyA+	56	56	1372	56	10	124	2	122	12.4	61	33.244	39.1026	56	D		AUGUGAGAGAGCUCUAAACC	AUGUGAGAGAGCUCUAAACC	CUGGGAAAUGGAAGCCAAGA	AUGUGAGAGAGCUCUAAACC	0.0172231	0.0172231	0.0132324	0.0132324	196	13
AT5G02060.1	PolyA+	44	40	44	40	3	37	2	25	12.3333	12.5	30.8333	28.7356	40	D		CUUGCCGGCGUCAGAAUUGC	AGCUCUUGCCGGCGUCAGAA	CUUGCCGGCGUCAGAAUUGC	AGCUCUUGCCGGCGUCAGAA	0.0225416	0.013346	0.013346	0.013346	45	3
AT3G15260.1	PolyA+	101	101	872	101	3	195	7	101	65	14.4286	28.0576	20.6122	101	D		GAAGCCGCAAAGAAAGCGGC	GAAGCCGCAAAGAAAGCGGC	AGGGCAUUUGGUGAUAAGAG	GAAGCCGCAAAGAAAGCGGC	0.00181371	0.000284657	0.0012831	0.000817813	16	1
AT2G39310.1	PolyA+	102	102	1091	102	55	346	27	356	6.29091	13.1852	7.70258	6.65421	102	D		AUCUCCUUCCAUCAUUCAGA	AUCUCCUUCCAUCAUUCAGA	CGAUAGGCGGCAACGAAGGA	AUCUCCUUCCAUCAUUCAGA	0.00335335	0.00335335	0.00119924	0.00119924	194	13
AT5G46560.1	PolyA+	1417	101	1417	101	18	173	17	152	9.61111	8.94118	25	21.8705	101	D		CCUGACCAAGUUAUGGAGGA	AUGGAUUCGAUACCACGGAA	CCUGACCAAGUUAUGGAGGA	AUGGAUUCGAUACCACGGAA	0.00990576	0.00158445	0.00796148	0.00796148	149	10
AT1G01840.1	PolyA+	249	110	305	110	1	13	2	13	13	6.5	7.69231	10.1562	110	D		AUCGCUGGAGCAAGCAACUU	GUGCUCCUCGCUGUGACUGG	ACCAGUUACUCCAAAUUUCC	GUGCUCCUCGCUGUGACUGG
AT5G65207.1	PolyA+	359	104	366	104	9	76	2	76	8.44444	38	12.0063	15.8996	104	D		CUCAUGGCUUCUUCUCUGCU	AUAGAACCAAAGAUAACCGA	CUUCUUCUCUGCUUGAUUCC	AUAGAACCAAAGAUAACCGA	0.0148451	0.00689578	0.0148451	0.0148451	68	5
AT2G39970.1	PolyA+	144	144	476	144	19	509	11	419	26.7895	38.0909	27.4986	26.5022	144	D		GAAUGAACUUCUGAAGCGAA	GAAUGAACUUCUGAAGCGAA	AUGUGUCAGGUUGUCAAACA	GAAUGAACUUCUGAAGCGAA	0.0015932	1.94e-13	0.0015932	0.000812118	176	11
AT4G27800.1	PolyA+	1408	201	1408	201	58	1624	16	1087	28	67.9375	34.5385	25.8379	201	D		ACCUGUAACUAUGUCUAACA	AUGGCGCUUCUGAGGCCGCA	ACCUGUAACUAUGUCUAACA	AUGGCGCUUCUGAGGCCGCA	0.00587573	0.00340117	0.00587573	0.00587573	67	5
AT5G06340.1	PolyA+	141	141	141	141	15	133	7	145	8.86667	20.7143	22.2408	22.7987	141	D		ACCGAUUGUUCUGAGCCGGA	ACCGAUUGUUCUGAGCCGGA	ACCGAUUGUUCUGAGCCGGA	ACCGAUUGUUCUGAGCCGGA	0.00355074	0.000930982	0.00355074	0.00257526	175	11
AT3G50080.1	PolyA+	86	86	86	86	99	526	24	527	5.31313	21.9583	50.1908	50.4306	86	D		ACGAGUCGUGUGUGACUCGG	ACGAGUCGUGUGUGACUCGG	ACGAGUCGUGUGUGACUCGG	ACGAGUCGUGUGUGACUCGG	0.00782144	0.00341153	0.00504226	0.00504226	159	10
AT2G37585.1	PolyA+	135	135	135	135	9	200	7	206	22.2222	29.4286	30.581	28.6509	135	D		ACCGUCGGCUCAGAUCUAGA	ACCGUCGGCUCAGAUCUAGA	ACCGUCGGCUCAGAUCUAGA	ACCGUCGGCUCAGAUCUAGA	0.0071094	0.00617687	0.00617687	0.0071094	223	14
AT5G24630.6	PolyA+	1156	269	1068	269	1	14	2	15	14	7.5	9.72222	14.0187	269	D		ACACCCAAGGAAGAAAAUUG	ACACACUUCAAUCUCUCCGC	AACUGAAGAUAAAGAUACAG	ACACACUUCAAUCUCUCCGC	0.00460442	0.00460442	0.00710575	0.00460442	30	2
AT3G28900.1	PolyA+	106	110	541	110	30	355	24	304	11.8333	12.6667	41.1356	38.9744	110	D		CUUUGGCCGACUCUUACUGA	GGCCGACUCUUACUGACCUC	AGAAACUUAUUUUGUAGGGA	GGCCGACUCUUACUGACCUC	0.006681	0.006681	0.00415905	0.00415905	200	13
AT2G18540.1	PolyA+	1886	88	1662	88	1	48	1	83	48	83	15.0943	27.0358	88	D		CGCGAGGAACAAGAAAGAAA	AAUGCAACAAACAAUGUCGA	AAGAAAGGGAGAAGGAAGAG	AAUGCAACAAACAAUGUCGA
AT5G12980.1	PolyA+	1086	103	658	103	3	233	2	127	77.6667	63.5	37.5201	27.6087	103	D		AACCCUUAUAGUCUGGGCAG	AGCGAUUCUCUCUGCGGCGC	UCAAACUGAGAUUGUCCCAU	AGCGAUUCUCUCUGCGGCGC	0.00695919	0.00695919	0.0103852	0.00695919	19	2
AT3G06070.1	PolyA+	101	101	744	101	8	148	3	184	18.5	61.3333	16.8182	16.8037	101	D		ACAACUCCACUUGAGACCAU	ACAACUCCACUUGAGACCAU	UAAGAAUGAAGGAGAAAUCA	ACAACUCCACUUGAGACCAU	0.0231351	0.00252148	0.0231351	0.00738032	176	11
AT2G35620.1	PolyA+	2292	42	1724	42	8	80	5	76	10	15.2	8.3682	8	42	D		ACCAUCCAUUGUAGAAACAC	AUCUCACAUUUCCACUGCAC	ACAACCAUUGUUGCAGGCAC	AUCUCACAUUUCCACUGCAC	0.00358413	0.00286762	0.00286762	0.00358413	223	14
AT3G59300.1	PolyA+	130	132	130	132	30	227	11	249	7.56667	22.6364	17.0934	16.9734	132	D		CUGCAACAUUUAAUAGAUGC	GCAACAUUUAAUAGAUGCGA	CUGCAACAUUUAAUAGAUGC	GCAACAUUUAAUAGAUGCGA	0.00840179	0.00556848	0.00840179	0.0108253	164	11
AT1G76020.1	PolyA+	871	111	416	111	6	52	3	59	8.66667	19.6667	8.07453	8.09328	111	D		CAAAACCUGUAUGUUGCUCA	GUGAGUCAGAGAAUAAUGAU	CAUUGUGAAUACCGUACACG	GUGAGUCAGAGAAUAAUGAU	0.00732566	0.00124743	0.00124743	0.00732566	222	14
AT1G22070.1	PolyA+	1377	312	1377	312	27	359	59	393	13.2963	6.66102	22.8808	20.8047	312	D		UUCAAGCAUUGGAGAGUUUU	GUGGUCACCGUUUGAUCGGA	UUCAAGCAUUGGAGAGUUUU	GUGGUCACCGUUUGAUCGGA	0.00180279	0.000503874	0.00139983	0.00139983	160	10
AT1G48750.1	PolyA+	103	101	101	101	13	79	9	176	6.07692	19.5556	8.71965	24.5125	101	D		UGAAAACAGAACAAACACAA	ACUGAAAACAGAACAAACAC	ACUGAAAACAGAACAAACAC	ACUGAAAACAGAACAAACAC	0.0109814	0.000946381	0.0109814	0.00385664	165	11
AT5G49300.1	PolyA+	502	98	458	98	1	31	3	24	31	8	22.963	24.7423	98	D		UAACGCGUGUGGGAUCAGAA	AUUGUCUCUGUCGGUUCGAC	ACUCCUCUUUGGCGUGGUGG	AUUGUCUCUGUCGGUUCGAC	0.0144024	0.0144024	0.0231361	0.0144024	28	2
AT3G19770.1	PolyA+	132	132	2046	132	4	52	3	52	13	17.3333	11.8721	13.2316	132	D		AUUGGUAGUCAGCGACACGG	AUUGGUAGUCAGCGACACGG	GUCAACAUUUGUCAAUCCAU	AUUGGUAGUCAGCGACACGG	0.0103797	0.00578129	0.00801385	0.00801385	157	10
AT4G17530.1	PolyA+	684	116	630	116	13	68	6	82	5.23077	13.6667	5.52396	6.18401	116	D		AGACAGCUAAGGCUUUCGCU	AUUUCUUAACCACGUCGUCG	AGCUACUGGUUGGGAACAAG	AUUUCUUAACCACGUCGUCG	0.00205759	0.0001	0.00205759	0.00205759	68	5
AT4G35987.1	PolyA+	795	101	1036	101	3	69	2	56	23	28	34.1584	29.9465	101	D		CUUUCGACAUCAUAGUUGCA	GCCGGGAAGCGAAAUCGUCA	AGACGAAGCUUGGCCUAACU	GCCGGGAAGCGAAAUCGUCA	0.0109681	0.0109681	0.0109681	0.00930349	53	4
AT3G05760.1	PolyA+	844	101	605	101	8	52	8	51	6.5	6.375	7.64706	8.94737	101	D		GCAACUUUGUAAUCUGACAC	GGAGACGGAAGAAAAUUCGA	ACAGAACAAGAUCUGGACGA	GGAGACGGAAGAAAAUUCGA	0.0083077	0.0083077	0.00527912	0.00389573	109	7
AT2G36790.1	PolyA+	1257	1253	1144	1253	6	45	6	55	7.5	9.16667	10.0897	13.5135	1253	D		CACUGCGGAUGGAACUCGAC	AACGCACUGCGGAUGGAACU	GGUUCUCGGAAAGCGGCUUU	AACGCACUGCGGAUGGAACU	0.000100001	0.000100001	0.00675099	0.00675099	196	13
AT4G21710.1	PolyA+	86	83	86	83	15	76	9	177	5.06667	19.6667	7.53968	17.1014	83	D		CUCUGCGUCCUGUCUCUCUC	AUUCUCUGCGUCCUGUCUCU	CUCUGCGUCCUGUCUCUCUC	AUUCUCUGCGUCCUGUCUCU	0.00220762	0.000654363	0.00220762	0.00272145	175	11
AT5G52240.1	PolyA+	863	126	803	126	17	237	17	170	13.9412	10	14.2257	10.0651	126	D		GACCAGUUUUAUGAAAAGGA	AACACACUACUGAUCUUGAG	ACUGUGUUGAAGAAGGAGGA	AACACACUACUGAUCUUGAG	0.00155735	0.000321169	0.00155735	0.00155735	80	5
AT3G01960.1	PolyA+	290	43	49	43	3	26	3	31	8.66667	10.3333	13.9785	19.375	43	D		CCUAAAGUUAGCUUCCUCCU	AUGAAACACCAGCUACAGGU	CACCAGCUACAGGUAGAUCU	AUGAAACACCAGCUACAGGU
AT5G52200.2	PolyA+	852	98	363	98	5	51	5	91	10.2	18.2	9.55056	16.8207	98	D		AUCAAAUGUGUACUCUGCUC	GCGAUCGAGACAAAGAAAAA	ACCAUACCACCCGAUGAUGG	GCGAUCGAGACAAAGAAAAA	0.0086859	0.00300313	0.00658228	0.00300313	95	6
AT3G05410.2	PolyA+	159	162	162	162	5	127	7	139	25.4	19.8571	14.2058	15.7418	162	D		CUCACUUAACGAACAGAGAC	ACUUAACGAACAGAGACGAG	ACUUAACGAACAGAGACGAG	ACUUAACGAACAGAGACGAG	0.00809765	0.00539123	0.0132848	0.00539123	94	6
AT4G16141.1	PolyA+	101	101	101	101	18	262	11	206	14.5556	18.7273	33.3333	32.0373	101	D		AUUCUUCUGCGGCGUCUCUC	AUUCUUCUGCGGCGUCUCUC	AUUCUUCUGCGGCGUCUCUC	AUUCUUCUGCGGCGUCUCUC	0.0271077	0.0138991	0.0271077	0.0138991	180	12
AT1G30550.1	PolyA+	753	753	1167	753	3	43	2	79	14.3333	39.5	10.9415	17.9545	753	D		GAGUUGACUCUUUGACUCAC	GAGUUGACUCUUUGACUCAC	UUGGUGAUUUCAUACAAUUA	GAGUUGACUCUUUGACUCAC	0.0101313	0.00488453	0.00488453	0.00744087	130	9
AT1G18340.1	PolyA+	708	101	855	101	3	50	4	99	16.6667	24.75	14.0056	25.0633	101	D		GAGGGUUUUCCGUUCUGGAC	AAGUUACUAUAGCAUCCGAG	AGGUGUACAGAACUCAGCAU	AAGUUACUAUAGCAUCCGAG	0.00428056	0.00211458	0.00337652	0.00428056	128	8
AT5G53120.6	PolyA+	1598	394	683	394	4	32	6	31	8	5.16667	6.95652	7.76942	394	D		UUCACUUCUGGCUUCUUGAC	AUACGUCUCUCCGUUUACGA	UAUGUGGCCAGGAGAAGCAC	AUACGUCUCUCCGUUUACGA	0.00253895	0.00253895	0.0031664	0.0031664	204	13
AT1G17470.1	PolyA+	155	155	171	155	10	180	13	136	18	10.4615	19.8456	16.0567	155	D		AUCUCCCUCUCUUCGCCGGA	AUCUCCCUCUCUUCGCCGGA	CGGAGAUCGCCCUUCACCAA	AUCUCCCUCUCUUCGCCGGA	0.003943	0.00234914	0.00234914	0.00234914	34	3
AT2G38960.3	PolyA+	801	111	706	111	4	42	2	54	10.5	27	9.61098	12.3288	111	D		UAUAUACUCUGAGAACUGUC	GUCGUAGUCGUCUGUGUCAG	ACUGACAAUGAUGAAAUGAC	GUCGUAGUCGUCUGUGUCAG	0.00474379	0.00474379	0.00353579	0.00353579	197	13
AT1G61065.1	PolyA+	122	117	536	117	4	28	1	12	7	12	10.6464	6.89655	117	D		CUUCGCGUCGGCGAUAUUAU	GACUUCUUCGCGUCGGCGAU	UCAUAGCACAAGUGUGUUUA	GACUUCUUCGCGUCGGCGAU	0.0225128	0.0117283	0.0335798	0.0117283	84	6
AT1G73940.1	PolyA+	110	101	541	101	8	68	6	38	8.5	6.33333	12.9032	10.0264	101	D		CGGCCGAACGAAAUCGAAGA	AACUUACUCCGGCCGAACGA	ACUGUUUUACCUGAAGAUCC	AACUUACUCCGGCCGAACGA	0.00383978	0.00254608	0.00383978	0.00254608	191	12
AT4G08580.1	PolyA+	116	79	793	79	27	388	14	312	14.3704	22.2857	24.9678	24.5863	79	D		CUCCGCAAUCUCUAACCGAA	AUCGCCGCCGCUGAGACCGC	AGGCUUGAGGCUGAAGAAGA	AUCGCCGCCGCUGAGACCGC	0.00694753	0.00694753	0.00694753	0.00508692	53	4
AT2G33620.1	PolyA+	1537	101	1479	101	10	63	6	47	6.3	7.83333	9.96835	8.21678	101	D		UCAGACAAAAGGAGUUUGAU	AACCUUAAUGCGCGAUCCGC	UUAGACUUUCUAGUUCUGAU	AACCUUAAUGCGCGAUCCGC	0.00519923	0.00144898	0.00144898	0.00144898	45	3
AT5G15390.1	PolyA+	125	125	125	125	119	2727	33	3003	22.916	91	60.1588	56.1728	125	D	(upf3)	AAGCUCUGUCUGUGGUCGGG	AAGCUCUGUCUGUGGUCGGG	AAGCUCUGUCUGUGGUCGGG	AAGCUCUGUCUGUGGUCGGG	0.0131762	0.0131762	0.00355755	0.00495188	109	7
AT1G69485.1	PolyA+	672	65	413	65	5	130	4	138	26	34.5	23.0906	28.75	65	D		ACAUACUUGGAGCCUUGGAG	AUCACCCUCCGCAAAGCCAC	CCUACUCCUGUGAUCAUCCG	AUCACCCUCCGCAAAGCCAC
AT4G07950.1	PolyA+	99	134	99	134	6	388	6	312	64.6667	52	48.0793	46.6368	134	D		AAAGGUUACAUCUAUCGCCG	AUCGCCGCCGCUGAGACCGC	AAAGGUUACAUCUAUCGCCG	AUCGCCGCCGCUGAGACCGC	0.00816131	0.00453344	0.00816131	0.00453344	191	12
AT3G44680.1	PolyA+	1414	133	1414	133	31	217	25	160	7	6.4	22.9873	18.3066	133	D		AACACGCUCCAAGCGUACAA	GUUGCUGCUCUCUUCUCGGC	AACACGCUCCAAGCGUACAA	GUUGCUGCUCUCUUCUCGGC	0.00526417	0.00526417	0.00526417	0.00526417	235	15
AT2G38580.1	PolyA+	100	100	1493	100	4	219	4	186	54.75	46.5	30.9322	30	100	D		AACAUUUCCCGUUCGGCGAC	AACAUUUCCCGUUCGGCGAC	GCGAAUGGGGAAGUAGACGU	AACAUUUCCCGUUCGGCGAC	0.0056624	0.00411473	0.0056624	0.00411473	181	12
AT5G08535.1	PolyA+	178	179	178	179	13	131	5	91	10.0769	18.2	28.9183	27.4924	179	D		CAACUGCUACAGGCCGGCGA	AACUGCUACAGGCCGGCGAU	CAACUGCUACAGGCCGGCGA	AACUGCUACAGGCCGGCGAU	0.0110647	0.00754773	0.0089622	0.0110647	127	8
AT3G57560.1	PolyA+	152	152	1206	152	5	72	5	72	14.4	14.4	10	10.7143	152	D		AUCUCGCUUCAGCUAAUUCG	AUCUCGCUUCAGCUAAUUCG	AGAUUAUGUCUGAUGAAGGA	AUCUCGCUUCAGCUAAUUCG	0.00508858	0.00508858	0.00508858	0.00331547	62	4
AT3G61710.1	PolyA+	1944	106	1944	106	10	82	7	62	8.2	8.85714	11.4365	8.58726	106	D		UUUGUACAGUCUGAUUUGUG	AUCGGAUUUCUAUCUCUGGG	UUUGUACAGUCUGAUUUGUG	AUCGGAUUUCUAUCUCUGGG	0.00715111	0.00405236	0.00545125	0.00545125	152	10
AT3G28370.1	PolyA+	134	75	75	75	5	40	5	42	8	8.4	13.9373	14.3345	75	D		UCUCUGAUCCGCGAUUUCAC	AGAGAGCUUGAACACACGAA	AGAGAGCUUGAACACACGAA	AGAGAGCUUGAACACACGAA	0.00871646	0.00871646	0.00560549	0.00871646	24	2
AT3G58470.1	PolyA+	81	135	118	135	8	49	11	64	6.125	5.81818	8.29103	10.306	135	D		CUCUCUAAUUCGCUGUGUCC	AUCCCGGAAUUCUGACGCCG	CCGAAGGAUCUGACUUUAUC	AUCCCGGAAUUCUGACGCCG	0.0100856	0.00585663	0.00841399	0.00585663	85	6
AT5G09620.1	PolyA+	1881	101	1867	101	4	41	3	32	10.25	10.6667	7.45455	7.67386	101	D		CUGGAUUUCUGAUGAAUCAA	AUCCAUCCGAACCAACUCGA	AUCAAACUAGGAAUCUGGAU	AUCCAUCCGAACCAACUCGA	0.00912068	0.0050879	0.00912068	0.0050879	191	12
AT3G12730.1	PolyA+	325	325	858	325	3	16	2	21	5.33333	10.5	10.1266	15.3285	325	D		AUCAUCAAUCGGCAUUUAGU	AUCAUCAAUCGGCAUUUAGU	GCCUCACUAAAGACUACUCU	AUCAUCAAUCGGCAUUUAGU	0.00365567	0.00243059	0.0106436	0.00243059	82	6
AT2G35260.1	PolyA+	921	101	1223	101	35	353	13	321	10.0857	24.6923	7.29038	6.44967	101	D		ACAGAUUCUAGAGGCAUGGC	ACAAGCACUUAGCAGAGCAA	ACCGAUGAUGACGCAUGGUA	ACAAGCACUUAGCAGAGCAA	0.0330019	0.0125124	0.0330019	0.0125124	187	12
AT2G22880.1	PolyA+	142	43	410	43	1	12	1	10	12	10	8.95522	23.8095	43	D		ACUUCAUUCGACCCGUAAGC	AUCAAGGUAAGACACUUCGC	CCUCUGCUUAGUCCUGCUAA	AUCAAGGUAAGACACUUCGC	0.0128016	0.00498413	0.0128016	0.00498413	180	12
AT1G48140.1	PolyA+	110	110	110	110	9	72	6	96	8	16	23.3766	28.6567	110	D		AUCGUCGAUUCAUCGUCGUC	AUCGUCGAUUCAUCGUCGUC	AUCGUCGAUUCAUCGUCGUC	AUCGUCGAUUCAUCGUCGUC	0.00297387	0.00190476	0.00424812	0.00297387	128	8
AT5G53140.1	PolyA+	103	103	910	103	36	283	53	329	7.86111	6.20755	15.4814	18.5876	103	D		GCCGCUUCUGUUCGGUGUCC	GCCGCUUCUGUUCGGUGUCC	ACCUGAAGGAACACCUGUUU	GCCGCUUCUGUUCGGUGUCC	0.00243842	0.000908451	0.000908451	0.000908451	35	3
AT4G33910.1	PolyA+	113	113	113	113	3	90	2	71	30	35.5	16.9811	15.3348	113	D		GUGGUGCUUCAUUGGAUCGA	GUGGUGCUUCAUUGGAUCGA	GUGGUGCUUCAUUGGAUCGA	GUGGUGCUUCAUUGGAUCGA	0.00124537	0.000304143	0.00124537	0.00124537	80	5
AT4G28030.1	PolyA+	610	101	610	101	46	281	19	208	6.1087	10.9474	11.2942	8.16006	101	D		CUGAUGAAAUUGCUGGAACA	AGUCCGCGAAAAAAUGGCGU	CUGAUGAAAUUGCUGGAACA	AGUCCGCGAAAAAAUGGCGU	0.00329692	0.00136697	0.00437789	0.00437789	152	10
AT1G67910.1	PolyA+	197	197	197	197	17	210	6	192	12.3529	32	25.9259	24.8383	197	D		AUCAACCUCUUUUGGAUCUC	AUCAACCUCUUUUGGAUCUC	AUCAACCUCUUUUGGAUCUC	AUCAACCUCUUUUGGAUCUC	0.0319172	0.0128958	0.0319172	0.0128958	191	12
AT3G56120.1	PolyA+	1519	96	1519	96	15	262	15	214	17.4667	14.2667	39.8176	33.4375	96	D		ACAAGGUUAGAGAUGUUGCU	ACUGACGCCACGGUCUGGGU	ACAAGGUUAGAGAUGUUGCU	ACUGACGCCACGGUCUGGGU	0.00579234	0.00480413	0.00480413	0.00333562	133	9
AT5G19130.1	PolyA+	1371	101	1371	101	38	461	31	340	12.1316	10.9677	33.2852	25.3921	101	D		AACACGAUUUCUUUCUACGA	GUAGGUUCGAAUCUGCCGAA	AACACGAUUUCUUUCUACGA	GUAGGUUCGAAUCUGCCGAA	0.00657978	0.00241635	0.00657978	0.00424099	175	11
AT3G59380.1	PolyA+	101	101	109	101	6	121	11	120	20.1667	10.9091	13.9241	16.3488	101	D		GGUUUUCGACUUUGGAUCGG	GGUUUUCGACUUUGGAUCGG	ACUUUGGAUCGGAGUCGGGG	GGUUUUCGACUUUGGAUCGG	0.00754581	0.0030076	0.00754581	0.0030076	181	12
AT3G52420.1	PolyA+	116	110	110	110	5	151	14	114	30.2	8.14286	34.3964	30.8108	110	D		ACGCGAACAAGACGACGACG	ACCGACACGCGAACAAGACG	ACCGACACGCGAACAAGACG	ACCGACACGCGAACAAGACG	0.00751095	0.00269738	0.00751095	0.00269738	192	12
AT4G08460.1	PolyA+	197	104	197	104	38	388	57	312	10.2105	5.47368	19.9486	16.3265	104	D		GAGCCAAUGUUGUCGGUGUG	AUCGCCGCCGCUGAGACCGC	GAGCCAAUGUUGUCGGUGUG	AUCGCCGCCGCUGAGACCGC	0.0120815	0.0062122	0.00760433	0.0062122	93	6
AT3G15351.1	PolyA+	180	104	180	104	3	30	2	35	10	17.5	12.5523	18.2292	104	D		UUGGAUCCAAAGAAGUUUGC	GCGUCACCGAGAUUCUCACC	UUGGAUCCAAAGAAGUUUGC	GCGUCACCGAGAUUCUCACC	0.0083404	0.00395316	0.0083404	0.0058307	175	11
AT3G16800.2	PolyA+	884	187	1108	187	7	116	2	116	16.5714	58	8.3815	8.92308	187	D		UCUCGGUAGACUUUAAACCA	AUUCAACAGAGAAACUCCGA	GACCAGUUUCUAAUCUUGGC	AUUCAACAGAGAAACUCCGA	0.0181577	0.0181577	0.00911002	0.0181577	18	2
AT1G45248.5	PolyA+	113	114	436	114	2	23	2	37	11.5	18.5	13.4503	18.5	114	D		CACUUCGUCGCUCAAAUUCU	ACUUCGUCGCUCAAAUUCUC	AGAGGAACAAGCCUACCGAU	ACUUCGUCGCUCAAAUUCUC	0.00787618	0.00787618	0.00787618	0.00787618	228	15
AT3G58020.1	PolyA+	730	101	730	101	71	880	19	367	12.3944	19.3158	67.6923	49.6617	101	D		CUUAAACCUUGAAGAUGUCA	AGAUCUCUUCGGCCGCCGGA	CUUAAACCUUGAAGAUGUCA	AGAUCUCUUCGGCCGCCGGA	0.0105549	0.00357789	0.0105549	0.00456552	175	11
AT1G05070.1	PolyA+	741	197	740	197	5	29	4	31	5.8	7.75	6.0166	6.41822	197	D		CAGAAUUAGCACUCGCCGAG	AACGUCGUCUCACAGUCACA	GCAGAAUUAGCACUCGCCGA	AACGUCGUCUCACAGUCACA	0.00777753	0.004678	0.00648164	0.00648164	156	10
AT1G09290.1	PolyA+	1313	101	1112	101	3	44	2	16	14.6667	8	15.7706	7.84314	101	D		AACAACAAUGUCUGACCUAU	GGCCUAACUCUGGCUUUGAG	CACAUAGACUCGUUAGCACA	GGCCUAACUCUGGCUUUGAG	0.00907388	0.0071614	0.0071614	0.00376848	133	9
AT1G51730.1	PolyA+	654	155	908	155	22	340	19	267	15.4545	14.0526	27.846	23.157	155	D		CCGAAGUAGAAGCUGCCAAA	AACGUCGCUCUUGGUCACGA	AUCGACUUUGAAGACGAAGA	AACGUCGCUCUUGGUCACGA	0.00900438	0.00256128	0.00900438	0.00431291	174	11
AT2G03680.1	PolyA+	529	105	478	105	30	686	19	328	22.8667	17.2632	22.6702	12.3077	105	D		AUUAUCUCUUCACUGGUGGC	AGUCAGCUCCGAGUCUGCGU	ACCGUCCUUCGACCAAAGUU	AGUCAGCUCCGAGUCUGCGU	0.000666315	0.000426989	0.000666315	0.00094382	176	11
AT2G25650.1	PolyA+	473	101	427	101	4	61	4	101	15.25	25.25	7.5495	14.0278	101	D		UCGUCCGGAUCUGGAACGAG	AUGAUAUUUUUUGACCAGCU	AAGAAGAAAAAGAAGAAGAA	AUGAUAUUUUUUGACCAGCU	0.00318599	0.00318599	0.00204999	0.00318599	32	2
AT5G61930.1	PolyA+	921	261	789	261	4	34	2	50	8.5	25	5.30421	6.99301	261	D		CUGUGUACAGCAUCGAAGGA	AGAGAAGAAAGCUAGUAGAA	AUGACCGUGCUGUGAAACCG	AGAGAAGAAAGCUAGUAGAA	0.0134192	0.00840798	0.00840798	0.0134192	210	14
AT3G49920.1	PolyA+	98	98	98	98	4	158	7	177	39.5	25.2857	40.2036	39.4209	98	D		ACCAUGAGUAAGGGUCCGGG	ACCAUGAGUAAGGGUCCGGG	ACCAUGAGUAAGGGUCCGGG	ACCAUGAGUAAGGGUCCGGG	0.0233772	0.0140637	0.0233772	0.0233772	80	5
AT2G42955.1	PolyA+	120	120	120	120	3	70	2	64	23.3333	32	51.0949	46.7153	120	D		ACACCGAUCCAAUGUCGGAA	ACACCGAUCCAAUGUCGGAA	ACACCGAUCCAAUGUCGGAA	ACACCGAUCCAAUGUCGGAA
AT5G57887.1	PolyA+	311	202	433	202	10	82	5	79	8.2	15.8	16.0784	16.4241	202	D		GUGUGACAAGGAAGCUUGGA	AUAGCAAAGAUGCGUGACAU	ACCUCUAGUUCUUGCAGUUC	AUAGCAAAGAUGCGUGACAU
AT2G22795.1	PolyA+	787	106	982	106	11	178	18	96	16.1818	5.33333	11.6188	7.75444	106	D		ACAAUGGCGGUACUGAAGAG	GAUUCCAAUUGAAGGGACGC	AAGACAAUGGCGGUACUGAA	GAUUCCAAUUGAAGGGACGC	0.00348323	0.00197104	0.00348323	0.00197104	191	12
AT2G35795.1	PolyA+	675	155	155	155	23	702	26	440	30.5217	16.9231	46.4901	39.5328	155	D		CUUGUGGUCUGUUUGUGACA	AGCGAUCGGAGAGCUCUGAC	AGCGAUCGGAGAGCUCUGAC	AGCGAUCGGAGAGCUCUGAC	0.000472848	0.000171187	0.000472848	0.000171187	192	12
AT2G27330.1	PolyA+	566	135	434	135	3	52	3	32	17.3333	10.6667	22.0339	19.0476	135	D		ACCUUCAAACCAGUUUCGAG	GAGAUCGCGGCAACAGCCAC	GCGGGUCGUGAUCCUUGACA	GAGAUCGCGGCAACAGCCAC	0.00804078	0.00270185	0.00625975	0.00270185	95	6
AT5G19460.1	PolyA+	1149	229	1149	229	29	292	37	202	10.069	5.45946	27.8095	19.4044	229	D		CUGAAGAUUUUGUUCCCAAA	ACAGCCAUCGAAAAUGGCAU	CUGAAGAUUUUGUUCCCAAA	ACAGCCAUCGAAAAUGGCAU	0.00608768	0.00608768	0.00608768	0.00339869	59	4
AT2G39980.1	PolyA+	101	101	101	101	7	215	4	264	30.7143	66	15.3901	21.6393	101	D		AUCACACUCUCUCAAUCACA	AUCACACUCUCUCAAUCACA	AUCACACUCUCUCAAUCACA	AUCACACUCUCUCAAUCACA	0.0186313	0.001307	0.0186313	0.00745325	176	11
AT2G36295.1	PolyA+	415	99	99	99	1	13	2	12	13	6	31.7073	27.907	99	D		AUUUGGUUUGGUCUAGAGGG	ACAAGGACUCUUAAACCGGA	ACAAGGACUCUUAAACCGGA	ACAAGGACUCUUAAACCGGA
AT1G32230.1	PolyA+	2454	138	2509	138	35	341	21	220	9.74286	10.4762	12.7763	8.11509	138	D		UAGACUUUUGGUUUUGGGUC	AGGAACCGCCGACUUAAGAA	CUUUCUGUCGUGAAAAAUCG	AGGAACCGCCGACUUAAGAA	0.00711488	0.0049174	0.00616142	0.0049174	95	6
AT3G24520.1	PolyA+	437	437	437	437	14	159	7	308	11.3571	44	25.2782	41.791	437	D		ACCACCACCAACAACAAACA	ACCACCACCAACAACAAACA	ACCACCACCAACAACAAACA	ACCACCACCAACAACAAACA	0.125364	0.0194704	0.125364	0.0194704	188	12
AT4G14550.1	PolyA-	101	101	81	101	1	11	1	12	5.7	9.9	11	12	101	D		CCGAUGUUUGUCGAGUCAUG	GUUCCCCUCUUAUCAAACUU	CCGAUGUUUGUCGAGUCAUG	GUUCCCCUCUUAUCAAACUU	0.0151684	0.00757442	0.0151684	0.0151684	79	5
AT5G53560.1	PolyA-	145	145	491	145	4	57	2	34	28.5	8.5	40.1408	34	145	D		GUCUUCUGCUGAUUUCUGAG	GUCUUCUGCUGAUUUCUGAG	ACAGCAACCAGCCUACAACC	GUCUUCUGCUGAUUUCUGAG	0.00087998	0.000106497	0.00087998	0.000386105	176	11
AT5G43680.1	PolyA-	101	101	125	101	2	19	1	30	19	15	30.1587	34.4828	101	D		GAGACCAACACGAAACCGAC	GAGACCAACACGAAACCGAC	GGAACGCCGGUGAACGAAGC	GAGACCAACACGAAACCGAC	0.0106311	0.00600896	0.0145051	0.00600896	94	6
AT2G01670.1	PolyA-	573	112	112	112	3	63	2	159	31.5	53	29.5775	42.0635	112	D		AAGGGUGGUUGGGAGCUUGA	AACGCUUUUUGUCUCAUCUC	AACGCUUUUUGUCUCAUCUC	AACGCUUUUUGUCUCAUCUC	0.0589556	0.0251808	0.0589556	0.0251808	187	12
AT4G23570.3	PolyA-	937	149	442	149	3	14	1	26	14	8.66667	13.7255	16.6667	149	D		ACAUGGGCCUCCCUCGAACA	AACAAACCUUGCCCUCUACU	UCAUUGACCAAAGCUUACCU	AACAAACCUUGCCCUCUACU	0.00497871	0.0001	0.00497871	0.00497871	79	5
AT5G62440.1	PolyA-	204	103	438	103	2	16	1	25	16	12.5	48.4848	43.1034	103	D		CCUGUCAGCGGAAGUGAACC	ACACACCCUCAAGCUUAAAC	ACACUUUUGGCCAACUGAUC	ACACACCCUCAAGCUUAAAC	0.00877589	0.00877589	0.00877589	0.00264216	59	4
AT1G74100.1	PolyA-	1109	215	421	215	2	28	2	35	14	17.5	12.844	14.2276	215	D		ACGUUGAAGAAUCUUGAAGC	AAUCCCAUCUUCCACAACUC	AACCCAAUACGGUGGACACU	AAUCCCAUCUUCCACAACUC	0.0100712	0.00482165	0.0100712	0.00482165	192	12
AT1G78070.1	PolyA-	1329	111	1283	111	3	26	1	36	26	12	6.46766	6.40569	111	D		GACGGUUCUUAGCCAUGGCU	AACCACACAAAGCUUGUUCU	AAAGGAAACAUGGGAGCUAU	AACCACACAAAGCUUGUUCU	0.0247408	0.0247408	0.0341923	0.0247408	31	2
AT1G19050.1	PolyA-	117	112	591	112	1	14	1	15	14	15	16.092	23.8095	112	D		AUCACAUUCAUUUCCUUUGU	AUUUUAUCACAUUCAUUUCC	GCAGAGGAAUUCUUGUUGAA	AUUUUAUCACAUUCAUUUCC	0.0973662	0.0237318	0.0973662	0.0309014	172	11
AT1G22070.1	PolyA-	845	312	977	312	2	19	1	20	19	10	14.3939	13.5135	312	D		GUACGCAAUUCUUCAGAUAC	GUGGUCACCGUUUGAUCGGA	CUCCAAGCUCAUAUAGGUGA	GUGGUCACCGUUUGAUCGGA	0.00180279	0.000503874	0.00139983	0.00139983	160	10
AT3G16940.1	PolyA-	2453	101	951	101	5	12	1	39	12	7.8	9.09091	24.8408	101	D		ACGAAGAGAGUAUCUGAACA	AUUCCGUUUCUUUUUAAUCA	CAAAAUGCUGCAAAUGGCAC	AUUCCGUUUCUUUUUAAUCA	0.0057889	0.0057889	0.0039897	0.0039897	202	13
AT1G32200.1	PolyA-	250	108	271	108	2	21	1	24	21	12	10.6061	12.6984	108	D		GCUUCGUCGACUCUUCGUGG	ACACAUAAACACUCCACACG	UUAGUAUCUUUCAGAUUAAC	ACACAUAAACACUCCACACG	0.00347536	0.00103298	0.0042479	0.0042479	148	10
AT1G25211.1	PolyA-	1393	101	809	101	4	78	1	125	78	31.25	21.1382	27.2331	101	D		AGCGCAAAAGGAAAGAAAGA	GUGGUCGAAAAUUGGAAGAA	CAGCAGUGGUGAAAUUGAUG	GUGGUCGAAAAUUGGAAGAA	0.0107497	0.0036571	0.00894864	0.0036571	84	6
AT3G03980.1	PolyA-	227	101	472	101	2	17	1	19	17	9.5	16.1905	13.0137	101	D		UUGGCCGAGCGAUAGCGAUC	ACUCCAAUCACAUCACUGCU	AACUCUGCUGGGAUUCUCGA	ACUCCAAUCACAUCACUGCU	0.00693903	0.00419728	0.00693903	0.00693903	79	5
AT5G52060.1	PolyA-	161	167	167	167	4	76	2	196	38	49	23.8245	40.6639	167	D		CCAAACAGUUUCUCUGAAAC	AGUUUCUCUGAAACUAAGAA	AGUUUCUCUGAAACUAAGAA	AGUUUCUCUGAAACUAAGAA	0.0121029	0.00841726	0.00841726	0.00841726	45	3
AT1G29920.1	PolyA-	889	116	116	116	252	1524	74	1696	20.5946	6.73016	15.7764	23.4968	116	D		UAGAGAACCUUGCUGACCAU	ACUCUCACUCACAAGUUAGU	ACUCUCACUCACAAGUUAGU	ACUCUCACUCACAAGUUAGU	0.00260347	0.00260347	0.00260347	0.00260347	239	15
AT5G61600.1	PolyA-	1081	101	101	101	3	66	5	159	13.2	53	29.4643	45.8213	101	D		UUUGUUGAUGUUAUAAAUUU	AUUCCCACUUCCACACAUAC	AUUCCCACUUCCACACAUAC	AUUCCCACUUCCACACAUAC	0.0775801	0.0139724	0.0775801	0.0139724	188	12
AT1G52720.1	PolyA-	645	190	512	190	1	12	1	32	12	32	13.4831	26.0163	190	D		GCAGACCAUCUUCUAUCGGU	AUCUACAUUUUCACUUUCAA	GCCAUUGCUUCUCGACUUGC	AUCUACAUUUUCACUUUCAA	0.00614006	0.000987254	0.0149923	0.00614006	125	8
AT2G01890.1	PolyA-	532	98	511	98	1	15	1	26	15	26	17.6471	27.6596	98	D		AUGCGCAACUCAGCCCCAUA	AUCAGGUCCAUCACCUCUUA	AUGAUUAUAGAGGUAACGUC	AUCAGGUCCAUCACCUCUUA	0.00512286	0.00512286	0.00512286	0.00619394	63	4
AT4G13430.1	PolyA-	1465	119	1279	119	4	48	1	53	48	13.25	10.3448	11.4471	119	D		GUGCGCAGAUCUUUGAAGAA	ACGCCUCUAAUCUCCGCGCA	UGAAAAUUGACAGAGUAUAC	ACGCCUCUAAUCUCCGCGCA	9.42e-05	9.42e-05	9.42e-05	0.000502959	64	4
AT2G33150.1	PolyA-	518	190	903	190	5	30	2	62	15	12.4	6.35593	13.5371	190	D		AGAGAAGACGAAUCUAAACC	GUGUAGAACAAAUCCUUCUC	CAAGCUGCUGUUGACUCGCA	GUGUAGAACAAAUCCUUCUC	0.000960536	0.0018353	0.000598004	0.000960536	127	8
AT3G26932.1	PolyA-	56	56	889	56	5	19	1	49	19	9.8	38	66.2162	56	D		AUGUGAGAGAGCUCUAAACC	AUGUGAGAGAGCUCUAAACC	AGAAGAGAACCAAACCAGUC	AUGUGAGAGAGCUCUAAACC	0.0172231	0.0172231	0.0132324	0.0132324	196	13
AT2G25520.1	PolyA-	740	101	1037	101	3	15	1	34	15	11.3333	8.92857	18.9944	101	D		GUGCUGUUGCUUUUGAAGCC	AAACCCAAAAACAUUGACCC	AUUGGCUCUUGAUUGCAUUC	AAACCCAAAAACAUUGACCC	0.00301003	0.00144297	0.00207492	0.00144297	85	6
AT1G80180.1	PolyA-	308	106	106	106	6	73	2	152	36.5	25.3333	28.6275	31.8658	106	D		GCGGCCAACGACCGGAAAGG	AGUCUGAAACACAAUGAUGA	AGUCUGAAACACAAUGAUGA	AGUCUGAAACACAAUGAUGA	0.0179357	0.0179357	0.0179357	0.00677292	59	4
AT5G09330.1	PolyA-	460	100	1471	100	3	14	1	21	14	7	7.77778	12	100	D	CPuORF	GUUUACUGUGAACUUGAAGA	AGUUCUGGCUCGUCCUUCAC	AGAAGGCAUUUUCAACGGAC	AGUUCUGGCUCGUCCUUCAC	0.00584677	0.00296837	0.00584677	0.00296837	180	12
AT4G03210.1	PolyA-	104	104	104	104	8	531	9	1160	59	145	57.9062	70.0906	104	D		AUUGAGUCAAGUGCUCGAGA	AUUGAGUCAAGUGCUCGAGA	AUUGAGUCAAGUGCUCGAGA	AUUGAGUCAAGUGCUCGAGA	0.00862263	0.00862263	0.00862263	0.00862263	236	15
AT1G18335.1	PolyA-	135	166	760	166	1	10	1	15	10	15	11.6279	12.8205	166	D		GGAGAACGAACGAGACAGAG	AUCGGUGUGGCGAGCAAUGG	CAUGAGCAAGUUAGGAUACA	AUCGGUGUGGCGAGCAAUGG	0.0101875	0.00853872	0.0101875	0.00853872	191	12
AT3G63200.1	PolyA-	601	95	743	95	4	69	1	107	69	26.75	21.4953	31.4706	95	D		UCGCCGACGACGGCUCCGGC	AUCUCUGAAUCACUCAUAAA	GAGGGUUUUGGAGACGGCGU	AUCUCUGAAUCACUCAUAAA	0.0189353	0.0189353	0.0189353	0.0189353	239	15
AT5G48485.1	PolyA-	443	226	513	226	4	72	1	95	72	23.75	52.5547	67.3759	226	D		UGCUGCACCGCUCUGCAACA	AACACCACAAACACAAACAA	CUUUCGGUGUUGAUCCUGAA	AACACCACAAACACAAACAA	0.0124593	0.00500254	0.0124593	0.00500254	191	12
AT1G67080.1	PolyA-	173	99	766	99	4	36	1	89	36	22.25	23.0769	33.5849	99	D		CAGUGGAAAUCUCGCAACCA	AUAUAAUUGUCGACACUGAG	UCUGCUUGGAUUCAUCUUCU	AUAUAAUUGUCGACACUGAG	0.00747044	0.00747044	0.00747044	0.00747044	236	15
AT5G16370.1	PolyA-	392	120	120	120	4	19	3	37	6.33333	9.25	8.01688	10.3352	120	D		UCCGGCGCAAUCCUCAACAA	GACCACUCAAGAUGGAGCAA	GACCACUCAAGAUGGAGCAA	GACCACUCAAGAUGGAGCAA	0.022855	0.0144499	0.022855	0.0144499	180	12
AT3G28910.1	PolyA-	1089	195	191	195	1	20	2	23	10	23	16.3934	18.6992	195	D		AACUCCGCGGAUCAAAUCGC	GUCGCCAAGCUUAACCAUUA	CUUUGUCGCCAAGCUUAACC	GUCGCCAAGCUUAACCAUUA	0.0573795	0.0187903	0.0573795	0.0187903	188	12
AT5G12050.1	PolyA-	1129	101	101	101	2	97	3	150	32.3333	75	35.2727	34.642	101	D		GUUUUGAGGAUUAUGAAGAU	AUUCGUCGUCUUCUUUCUGC	AUUCGUCGUCUUCUUUCUGC	AUUCGUCGUCUUCUUUCUGC	0.0371849	0.0170056	0.0303505	0.00713568	11	1
AT5G39530.1	PolyA-	649	523	527	523	3	25	2	49	12.5	16.3333	19.2308	29.5181	523	D		UUAUCGUCGGGGAUGUUCAG	GUUCACAGAGUCUUGACGAA	ACAGAGUCUUGACGAAGCAA	GUUCACAGAGUCUUGACGAA	0.012867	0.00783988	0.012867	0.00783988	191	12
AT5G02710.1	PolyA-	744	145	739	145	2	12	1	11	12	5.5	18.75	26.1905	145	D	3' UTR (upf1, upf3)	CACCGGAGUGGAACUUGGCG	GCGCCAAAAGAAAAAUGGAU	UUACUCACCGGAGUGGAACU	GCGCCAAAAGAAAAAUGGAU	0.0139106	0.00557873	0.0139106	0.00789932	175	11
AT3G57530.1	PolyA-	110	237	1129	237	3	22	1	21	22	7	22.6804	28.7671	237	D		UCUCUCUGUAAUUAAUUUUU	AUCCAUCUCUUCCAGAAUUC	CUGGGCAGAAACUGAACAAG	AUCCAUCUCUUCCAGAAUUC	0.0110166	0.00586127	0.0110166	0.00277559	164	11
AT3G06570.1	PolyA-	568	103	103	103	2	14	2	16	7	8	29.7872	27.5862	103	D		CGUCUCGAUUCUGGAUUGCC	AGACUCUGGCAUGUCAUCAA	AGACUCUGGCAUGUCAUCAA	AGACUCUGGCAUGUCAUCAA	0.0249702	0.0106219	0.021751	0.014009	12	1
AT1G73260.1	PolyA-	729	207	514	207	1	13	2	26	6.5	26	13.4021	22.0339	207	D	???	CCUCGGACUUGCGACUCUGG	AUCCACAAAUAACCAUUGGC	UCGUUCCCGAAUCACAGAAC	AUCCACAAAUAACCAUUGGC	0.00188794	0.00188794	0.00188794	0.00477286	53	4
AT2G39770.1	PolyA-	104	104	1102	104	3	17	1	35	17	11.6667	8.99471	20.1149	104	D		GCCUAUCAUUUUGCCAACGA	GCCUAUCAUUUUGCCAACGA	GUUGAGUCAGGAGUCAGACU	GCCUAUCAUUUUGCCAACGA	0.00120309	0.000859795	0.000859795	0.00120309	224	14
AT5G13710.1	PolyA-	911	142	246	142	4	14	1	35	14	8.75	8.43373	17.5879	142	D		AUGCCUCGAAGCUCUGAAGC	AGCUCUUCCCCACCACUCCG	AAAUCCGAUGUUCUCACCGC	AGCUCUUCCCCACCACUCCG	0.00427159	0.00119199	0.00290016	0.00290016	151	10
AT4G21930.1	PolyA-		101	101	101		103	1	103	103	103	76.2963	77.4436	101	D			AUCCCCCACCUUCACUUCCA	AUCCCCCACCUUCACUUCCA	AUCCCCCACCUUCACUUCCA	0.163912	0.00883775	0.163912	0.00356591	172	11
AT1G21750.1	PolyA-	1657	123	968	123	5	28	1	38	28	7.6	6.10022	10	123	D		UCAAGGAUGAGCUCUGAAAA	ACAGAAUUCAAGCUAAACAU	UACCAAGGCGAUGUUGUUCA	ACAGAAUUCAAGCUAAACAU	0.00242453	0.000634415	0.00242453	0.00113819	175	11
AT1G78995.1	PolyA-	746	110	110	110	2	24	2	44	12	22	20.5128	25.731	110	D		UUGCUUGGCAGAUUGAGGGA	GCACAAGAAAAUCAGCAAGA	GCACAAGAAAAUCAGCAAGA	GCACAAGAAAAUCAGCAAGA	0.0117387	0.0117387	0.0117387	0.0117387	240	15
AT5G67330.1	PolyA-	299	103	266	103	3	20	1	56	20	18.6667	10.6383	21.4559	103	D		CUGAUUACGACGAUGACCCC	AAGAUAGUCGUCACUUUAGU	UUCUCAUAGUCGGAAUCGAC	AAGAUAGUCGUCACUUUAGU	0.00761563	0.00524695	0.00524695	0.00524695	45	3
AT5G28030.2	PolyA-	197	75	621	75	1	20	1	65	20	65	32.2581	47.1014	75	D		AACACACCAAUGGUGUAUCU	AGCGGUCUUUUGUCUCUUCU	UUCAUUAUAGAACCACGGGU	AGCGGUCUUUUGUCUCUUCU	0.0292937	0.0183546	0.0292937	0.0139917	175	11
AT3G22110.1	PolyA-	420	112	903	112	3	41	1	62	41	20.6667	14.8551	16.8937	112	D		UUGCCUGUGCUGUUGCUGGU	AGAGCUCAUAAAUUUUGUGG	UCACCAAACUGUUGGUCAAG	AGAGCUCAUAAAUUUUGUGG	0.00193575	0.000460854	0.00193575	0.000687709	176	11
AT1G22710.1	PolyA-	1546	170	1546	170	6	46	4	100	11.5	16.6667	10.2222	18.622	170	D		AACCAAUUCCGGUGCCGGCC	ACUACAACCACCGCAACAAC	AACCAAUUCCGGUGCCGGCC	ACUACAACCACCGCAACAAC	0.00766764	0.0032053	0.00971832	0.0032053	92	6
AT5G65870.1	PolyA-	294	103	603	103	1	29	1	98	29	98	56.8627	73.6842	103	D		UCCUUCAAGAAACUAGAACA	AUCUUUAUUGAUAUUUCUCA	UAUACAUACGCGUAUAAGAU	AUCUUUAUUGAUAUUUCUCA	0.00287975	0.00287975	0.00287975	0.00287975	240	15
AT2G29090.1	PolyA-	421	351	505	351	2	88	1	92	88	46	57.5163	51.3966	351	D		ACUUAAAUCACUCGGAAUAA	ACUAACAAGAACAAACAAAC	AAUCACAUUAACAAUUGUUG	ACUAACAAGAACAAACAAAC	0.012491	0.00800978	0.012491	0.012491	79	5
AT5G17380.1	PolyA-	427	101	688	101	3	17	1	29	17	9.66667	11.2583	14.5729	101	D		UGGCCGAUGGUGAUGAUCUC	GAAACUUUGAGCAAAUCCAA	GAGGUUGAGAGAUCACGGAA	GAAACUUUGAGCAAAUCCAA	0.00307211	0.000920737	0.00234569	0.00150065	15	1
AT2G17130.1	PolyA-	1255	101	1129	101	2	20	1	55	20	27.5	21.5054	38.4615	101	D		AAGAGGUCGUUGACGCUGUC	GUUCCAAAAAGUCGCAACUC	CAUCAGCCAUGAUGCUUAGA	GUUCCAAAAAGUCGCAACUC	0.0015199	0.00709692	0.00094278	0.0015199	117	8
AT5G65940.1	PolyA-	562	104	346	104	5	16	1	54	16	10.8	16.8421	38.2979	104	D		CGUAUUGCAACUGAGAACAC	AGUGGUAAUUUCUGAUCCCA	AUCCUAAAGGGUCAUGGGAG	AGUGGUAAUUUCUGAUCCCA	0.00390067	0.00223897	0.00390067	0.00390067	79	5
AT2G31230.1	PolyA-	256	95	234	95	1	11	1	20	11	20	25	34.4828	95	D		UUGGAUCAAUCAUCUGAACC	AUUGCCACAACAAGAAGAGA	CUUAUGGAACGAGAGCUGUU	AUUGCCACAACAAGAAGAGA	0.00235176	2.66e-12	0.00235176	0.00235176	80	5
AT5G02810.1	PolyA-	1125	101	1514	101	4	28	1	51	28	12.75	6.96517	13.1783	101	D		GCGCUCAGAGCUCUUGGACG	GGUGGCUUAUGGUCGUCUCC	CAUGAAGAUGGAGGCUCGAG	GGUGGCUUAUGGUCGUCUCC	0.00502343	0.00349132	0.00502343	0.00502343	79	5
AT4G17500.1	PolyA-	634	101	101	101	3	62	5	87	12.4	29	56.8807	56.129	101	D		AGACAAAGGCCGUGGGGGAA	AUUCACACCGGACAUUUUGA	AUUCACACCGGACAUUUUGA	AUUCACACCGGACAUUUUGA	0.0248096	0.011827	0.0248096	0.011827	180	12
AT4G01120.1	PolyA-	102	102	640	102	1	12	1	15	12	15	23.5294	41.6667	102	D		ACCGAACUCUGGUUCUAGAG	ACCGAACUCUGGUUCUAGAG	UGAAAAAGCUGAAAGAGUUC	ACCGAACUCUGGUUCUAGAG	0.00716636	0.00716636	0.00716636	0.00467875	53	4
AT3G06420.1	PolyA-	647	101	219	101	1	26	1	49	26	49	46.4286	50.5155	101	D		CUAUGUUUGUGAAUAACGUC	GUUUCUUCUCGAACAAUCAA	CUGUAAUGGGGAUUGUUGUC	GUUUCUUCUCGAACAAUCAA	0.00295747	0.000524695	0.00295747	0.00459562	175	11
AT1G51700.1	PolyA-	480	190	473	190	5	30	1	69	30	13.8	12.0968	15.6109	190	D		AACUGUCGUCGUUACUGGAC	AUCAAAGGUCUCUCUCUCUU	UUGCAAAAACUGUCGUCGUU	AUCAAAGGUCUCUCUCUCUU	0.0145064	0.00151757	0.0145064	0.00151757	180	12
AT1G15430.1	PolyA-	108	102	102	102	2	37	3	53	12.3333	26.5	39.3617	47.7477	102	D		ACGCACGCGCAUCCAUCUUC	ACAUUCACGCACGCGCAUCC	ACAUUCACGCACGCGCAUCC	ACAUUCACGCACGCGCAUCC	0.0118242	0.00571473	0.0118242	0.00571473	187	12
AT5G22330.1	PolyA-	1441	101	784	101	2	12	1	32	12	16	8.63309	17.1123	101	D		GCACGCUGUGCAGCUUCUGU	AAUUUGGAGUCAGAGGGAGG	GGUAGCUGUAGGAGAUGUAA	AAUUUGGAGUCAGAGGGAGG	0.00456354	0.00202284	0.00366242	0.00366242	156	10
AT2G24790.1	PolyA-	366	101	100	101	6	152	5	377	30.4	62.8333	19.0715	24.8845	101	D		GCGUUAUGCGUCACGUGCGA	GACUCCAUUAUUAUCCCUCU	CGACUCCAUUAUUAUCCCUC	GACUCCAUUAUUAUCCCUCU	0.0196539	0.0088122	0.0196539	0.0088122	180	12
AT1G44750.1	PolyA-	1366	78	300	78	1	24	1	55	24	55	14.8148	29.5699	78	D		UCGUAGGACAAGCUACUGGU	ACGCUCUCUCACUGAUCAUU	UUUUUCCUUAUUGGUGGUCA	ACGCUCUCUCACUGAUCAUU	0.00565712	0.00436417	0.00436417	0.00565712	223	14
AT2G27385.1	PolyA-	380	124	124	124	14	188	11	401	17.0909	28.6429	28.8786	41.5544	124	D		UCAAACUGUGAAGCAGAACU	AAGUGAUCUGUGCUUUUUUC	AAGUGAUCUGUGCUUUUUUC	AAGUGAUCUGUGCUUUUUUC	0.0103768	0.00590519	0.0103768	0.0103768	76	5
AT4G37180.2	PolyA-	533	175	364	175	9	109	1	280	109	31.1111	12.9454	14.6138	175	D		AAGAGCUGGAUGAGCUCUGC	AUCUUGUCCGAUGGUUCAAA	UGUUUUUAAACGAGAACUCC	AUCUUGUCCGAUGGUUCAAA	0.0228779	0.0069624	0.0210097	0.0069624	91	6
AT1G14650.1	PolyA-	1526	113	998	113	7	22	1	39	22	5.57143	19.1304	33.0508	113	D		AUUAACGAGAUGUCUGAGCA	AUCUUCUUCUUCAUUUUCCU	AUGCCUCCCAAAGAUUUGAA	AUCUUCUUCUUCAUUUUCCU	0.00528878	0.00318791	0.00318791	0.00318791	45	3
AT5G16400.1	PolyA-	381	148	148	148	3	19	2	35	9.5	11.6667	15.0794	23.1788	148	D		GUGAGGUGUAGCUUAGAAAC	ACACUACUGUUUUUUGGACU	ACACUACUGUUUUUUGGACU	ACACUACUGUUUUUUGGACU	0.00221932	0.00377714	0.00377714	0.00377714	44	3
AT3G05420.2	PolyA-	100	100	1432	100	4	28	1	56	28	14	14.8148	31.8182	100	D		AAGUUUGUAUCUUUGAACAA	AAGUUUGUAUCUUUGAACAA	GUUUAUUGUUGGUGGCGGUG	AAGUUUGUAUCUUUGAACAA	0.0037188	0.00138423	0.00299105	0.00299105	148	10
AT1G68585.1	PolyA-	331	331	832	331	1	15	1	33	15	33	25.8621	35.1064	331	D		AUCUUUCCUUGUACAAGAGA	AUCUUUCCUUGUACAAGAGA	AUGUGAUUGGAUAUUGUUUA	AUCUUUCCUUGUACAAGAGA	0.000659509	0.000659509	0.000659509	0.00394377	64	4
AT3G58090.1	PolyA-	136	136	365	136	3	31	1	27	31	9	25.2033	27.8351	136	D		AUCCGCCGAGCGAUAUUGUU	AUCCGCCGAGCGAUAUUGUU	AGUUUUUCUUGGGUCGCUAC	AUCCGCCGAGCGAUAUUGUU	0.0215357	0.00705414	0.0126234	0.0126234	147	10
AT1G73540.1	PolyA-	101	101	155	101	3	190	1	344	190	114.667	49.0956	55.8442	101	D		ACAAAUCACAAAUCACAUCU	ACAAAUCACAAAUCACAUCU	AGACUUCAUCAAAUCGUUUC	ACAAAUCACAAAUCACAUCU	0.0669344	0.0177653	0.0875158	0.0242869	12	1
AT3G04840.1	PolyA-	921	130	439	130	4	14	1	20	14	5	5.6	11.6279	130	D		CAGGCCGGCUGAUGAGAUGG	AGGUUAAAACUUAUUGUUGA	CGUCUCAGAGCUGAAGAUGU	AGGUUAAAACUUAUUGUUGA	0.00200136	0.00107713	0.00200136	0.00107713	180	12
AT3G27230.1	PolyA-	101	101	401	101	3	11	1	27	11	9	13.253	28.125	101	D		AUGUCGGCGAUUUCUUUCAC	AUGUCGGCGAUUUCUUUCAC	CGCCACUUCUCCACAGCUCC	AUGUCGGCGAUUUCUUUCAC	0.00485048	0.00190882	0.00335683	0.00335683	159	10
AT1G06960.1	PolyA-	880	152	419	152	2	10	1	11	10	5.5	12.987	13.75	152	D		UUGUUAUGCGGAUGAAUGGU	GUCGUCUUCGCGGAGCUCAG	CCUAUGCGGAUACAAUAUGC	GUCGUCUUCGCGGAGCUCAG	0.00870843	0.00532086	0.0117422	0.00532086	87	6
AT5G48545.1	PolyA-	236	178	316	178	4	11	1	25	11	6.25	11.2245	22.1239	178	D		CUCUGUUCUCACCUGAACCC	GCUCGAUUCGGAAAAUCGUA	UUCCGGCGACGGGAAAGUGG	GCUCGAUUCGGAAAAUCGUA	0.016008	0.00973933	0.016008	0.00973933	181	12
AT5G65520.1	PolyA-	284	170	412	170	1	10	1	10	10	10	20.8333	18.8679	170	D		GCCUAACCAAAUUCCGAACC	AGAGAGAGCAAAAAAAGGAA	ACGGCGCUCACCGAAGCUGA	AGAGAGAGCAAAAAAAGGAA	0.0195949	0.00635382	0.0163085	0.00635382	91	6
AT5G58030.1	PolyA-	126	146	214	146	1	11	1	25	11	25	19.2982	37.3134	146	D		AGGUUGCAAUAAACAAAAGC	AUCUUCAGAUUCUUUCACCG	GUUCUCACCGGAAAACCGAA	AUCUUCAGAUUCUUUCACCG	0.00342468	0.00134424	0.00633777	0.00342468	122	8
AT4G12800.1	PolyA-	552	207	889	207	18	317	4	379	79.25	21.0556	20.0506	25.0165	207	D		UCCGCGGUGUGGAAGUGGGC	AUUUUAAUUUUCAUAAGAGA	UCCUUACUUCGUCAAGUAAA	AUUUUAAUUUUCAUAAGAGA	0.00194643	0.00194643	0.00194643	0.00194643	236	15
AT3G11410.1	PolyA-	376	99	101	99	8	260	2	518	130	64.75	14.6644	17.4587	99	D		UCCUCCGCUUGAAAACUGCC	ACAUUGCAUUUCCUAACGCU	AUUGCAUUUCCUAACGCUCA	ACAUUGCAUUUCCUAACGCU	0.06526	0.02711	0.06526	0.0187172	172	11
AT3G58900.4	PolyA-	284	115	1672	115	1	14	1	16	14	16	35	42.1053	115	D		GUUCAGAGGAUGGAUCUAUU	AAUCUACCAUCGAUUUCGGU	AGUGCGCGGUCCAUUGUAAG	AAUCUACCAUCGAUUUCGGU	0.00907474	0.00324442	0.00907474	0.00529368	175	11
AT4G29720.1	PolyA-	1294	101	986	101	4	49	1	105	49	26.25	15.3125	21.7842	101	D		AUGAGAAGAACCGCGACCAU	AUUCACCUUCCUCCGUCCCC	AUCGAAAGGUCACGAAGAUC	AUUCACCUUCCUCCGUCCCC	0.022793	0.010019	0.022793	0.0146567	172	11
AT3G59940.1	PolyA-	1052	105	105	105	4	61	8	54	7.625	13.5	9.28463	9.64286	105	D		UCCGAUUACGAAUUCAUGGU	AGCAUCUCCUUCAGUGUCUC	AGCAUCUCCUUCAGUGUCUC	AGCAUCUCCUUCAGUGUCUC	0.0248414	0.0181148	0.0248414	0.0248414	79	5
AT1G25150.1	PolyA-	1393	101	809	101	4	78	1	125	78	31.25	20.9677	27.0563	101	D		AGCGCAAAAGGAAAGAAAGA	GUGGUCGAAAAUUGGAAGAA	CAGCAGUGGUGAAAUUGAUG	GUGGUCGAAAAUUGGAAGAA	0.0117209	0.00524341	0.0117209	0.00619862	175	11
AT3G57490.1	PolyA-	101	101	101	101	23	88	2	222	44	9.65217	24.7887	36.1564	101	D		AACACACCGAAAACUGAAUC	AACACACCGAAAACUGAAUC	AACACACCGAAAACUGAAUC	AACACACCGAAAACUGAAUC	0.0132141	0.00754354	0.0132141	0.00754354	191	12
AT3G03840.1	PolyA-		222	571	222		32	1	31	32	31	41.5584	39.7436	222	D			AUACCUAUUAACAAUAAGCA	AUGAUCAUCAUCUGAAGAAA	AUACCUAUUAACAAUAAGCA
AT4G38060.2	PolyA-	890	100	89	100	5	17	1	34	17	6.8	17.1717	25.1852	100	D		AGAGGGAACCAAAAAAAAAA	ACAAGGGACGACGAAUUUGG	AGCUGUUGAGUACAAGGGAC	ACAAGGGACGACGAAUUUGG	0.0001	0.0112912	0.0001	0.0112912	180	12
AT5G63850.1	PolyA-	472	265	1029	265	2	19	1	23	19	11.5	17.757	23	265	D		GACCGCGAGUGCGCAUAUCA	AGCAGCAACUGCUCUCUCAC	UCACCGGAAUUAGCAUCGGC	AGCAGCAACUGCUCUCUCAC	0.00256271	0.00641342	0.00256271	0.00256271	69	5
AT2G47910.1	PolyA-	460	102	553	102	2	18	1	18	18	9	12.6761	11.8421	102	D		ACGGUAUUUGGAUCGAACCA	AGCGUCUGUGAAUGGCAACA	ACUAUGGUUCGUGAGGCUCG	AGCGUCUGUGAAUGGCAACA	0.00986678	0.00724858	0.00986678	0.00724858	191	12
AT4G28660.2	PolyA-	738	208	344	208	4	80	1	184	80	46	15.9363	15.9445	208	D		GCGAUCGCCGAAAGAAUGGG	GUGCACUCAGACAUCACAGA	GCAUUGUCUUAUCUUCAUGC	GUGCACUCAGACAUCACAGA	0.00394544	0.00672126	0.00394544	0.00394544	76	5
AT2G41680.1	PolyA-	146	92	1397	92	4	18	1	34	18	8.5	5.96026	10.6918	92	D		AUAGGCAUCGGUAUUGCCUC	AUGGUCUCUGGUAAAGGUAA	ACUCUUACAAAGCACAAGGG	AUGGUCUCUGGUAAAGGUAA	0.00269855	0.00269855	0.00192614	0.00192614	207	13
AT1G62180.1	PolyA-	699	137	671	137	3	27	1	43	27	14.3333	8.38509	11.4973	137	D		CGCAGUCGAGAAGCAGUACG	AACGAAGAAGACGAAGCAAA	UAAACCCUGAAACGUACAGG	AACGAAGAAGACGAAGCAAA	0.0075561	0.0075561	0.00615684	0.00615684	197	13
AT2G27402.1	PolyA-	101	101	539	101	4	14	1	31	14	7.75	33.3333	44.9275	101	D		GUCGCAAGCCAAGCGGCCGA	GUCGCAAGCCAAGCGGCCGA	AGUUCAUUGUGGAUCUUAGG	GUCGCAAGCCAAGCGGCCGA	0.0106816	0.00227963	0.0154349	0.00227963	85	6
AT1G23390.1	PolyA-	355	108	108	108	8	105	8	266	13.125	33.25	9.90566	13.1618	108	D		UGGCGAUGGCUUAUGAUCCC	AUCCAAAAAAUGGAGAAGAA	AUCCAAAAAAUGGAGAAGAA	AUCCAAAAAAUGGAGAAGAA	0.0391444	0.0239941	0.0391444	0.0239941	180	12
AT2G33855.1	PolyA-	666	131	321	131	2	38	1	48	38	24	30.6452	27.1186	131	D		AGAGACAUAGACUCAAUACU	AAUCCAAGCCAAUGGAGGAG	GUUCUUCAAAAGGGUAUCGA	AAUCCAAGCCAAUGGAGGAG	0.00970759	0.00970759	0.00970759	0.00524273	53	4
AT2G39310.1	PolyA-	1281	102	318	102	7	82	1	116	82	16.5714	18.0617	25.2174	102	D		UGGUGAAUAUCUCAUGAACA	AUCUCCUUCCAUCAUUCAGA	UGGGACAACAAAUCAGCACC	AUCUCCUUCCAUCAUUCAGA	0.00335335	0.00335335	0.00119924	0.00119924	194	13
AT4G27740.1	PolyA-	278	131	118	131	1	10	1	13	10	13	19.6078	14.2857	131	D		GCCAGCGUUUAUGUUUUCAC	AAUCUUACAAACUUUCUGAU	UAGUCUCUCAUCCAAUCUUA	AAUCUUACAAACUUUCUGAU	0.00686133	0.00686133	0.012634	0.00686133	30	2
AT4G10330.1	PolyA-	359	101	911	101	3	32	4	45	8	15	21.7687	17.7866	101	D	3' UTR (upf1, upf3)	AGCUGCUUAUGAUCACUCUC	GAAAGGGACGAUGAGCAACA	UCGUAUUCUCUAUGUACAUG	GAAAGGGACGAUGAGCAACA	0.00352551	0.00146253	0.00352551	0.0026464	175	11
AT5G53750.1	PolyA-	922	101	101	101	2	16	1	16	16	8	32.6531	26.2295	101	D		AUGACACUCGCUUGCUGCGA	AUCUUCUCCUUCACAUUCUC	AUCUUCUCCUUCACAUUCUC	AUCUUCUCCUUCACAUUCUC	0.0197372	0.00148204	0.0197372	0.00745088	172	11
AT1G28580.1	PolyA-	1032	152	344	152	3	26	1	38	26	12.6667	18.3099	28.1481	152	D		ACUACAACGCGCUGUUUCAC	AGCUCUCUGGCAAUGGCGUA	CCUCACAUGGCGUUUCCACC	AGCUCUCUGGCAAUGGCGUA	0.00988005	0.00232447	0.00232447	0.00232447	35	3
AT2G42220.1	PolyA-	152	152	152	152	2	78	5	77	15.6	38.5	28.2609	32.2176	152	D		AGAGACCUCUGCUGCAAUGG	AGAGACCUCUGCUGCAAUGG	AGAGACCUCUGCUGCAAUGG	AGAGACCUCUGCUGCAAUGG	0.00248394	0.00248394	0.00248394	0.00134074	53	4
AT1G11750.2	PolyA-	268	166	1064	166	4	54	1	96	54	24	30.8571	42.4779	166	D		CUCUUCUCGAACUCGAAACC	GCCGUCCUCUGUCAUCUAUC	CUCAUUGAUGGUCUAUUGGA	GCCGUCCUCUGUCAUCUAUC	0.00219872	0.00219872	0.00219872	0.00219872	236	15
AT4G19110.2	PolyA-	120	75	817	75	4	24	1	41	24	10.25	6.06061	10.0244	75	D	CPuORF (upf1, upf3)	GGUCAUCACGAGAGAACCGC	AUUCUUUUUCUAGCUCGGGA	CCUAAAUGGUCAACCCGUUU	AUUCUUUUUCUAGCUCGGGA
AT1G74950.1	PolyA-	495	151	533	151	2	15	1	25	15	12.5	12.1951	18.6567	151	D		CUUCUGCUGGUCAAGAAGAC	AAAACGCACUUGGCAGAGAA	UUUCCGAGACAAUCAAGCUU	AAAACGCACUUGGCAGAGAA	0.0260104	0.0181551	0.0260104	0.0181551	191	12
AT2G04240.1	PolyA-	835	98	98	98	2	74	7	112	10.5714	56	46.8354	62.9213	98	D		UUGCAUCGCGGUUGAUUCUC	AUCAAAACCAACUCUCUCUA	AUCAAAACCAACUCUCUCUA	AUCAAAACCAACUCUCUCUA	0.0169465	0.0133585	0.0133585	0.0169465	223	14
AT4G22350.2	PolyA-	1410	215	631	215	3	10	1	19	10	6.33333	9.61538	16.6667	215	D		CUUAGAACUUCAAAGGACGC	GUGGCGGAUUUUGAAGUUUC	GUAACAAAGUGAAAGGAGAA	GUGGCGGAUUUUGAAGUUUC	0.00684519	0.00684519	0.00684519	0.00824812	53	4
AT1G47395.1	PolyA-		98	253	98		25	1	21	25	21	30.1205	30.8824	98	D			ACCAAACUCAUAUCAACACU	GUGGUGGAUAGCUCUCGAGC	ACCAAACUCAUAUCAACACU	0.0207637	0.0207637	0.0207637	0.010187	63	4
AT1G75080.1	PolyA-	1040	175	1011	175	2	17	1	31	17	15.5	13.8211	26.4957	175	D		UUCCACUGUUGAUUCUGGUC	GUAUUCCUCGUGAGCACUAA	ACUAUACCUGAAUGUGAUGA	GUAUUCCUCGUGAGCACUAA	0.00829823	0.00409086	0.0127967	0.00409086	94	6
AT4G24780.1	PolyA-	326	101	101	101	5	139	2	307	69.5	61.4	15.0596	23.1873	101	D		CAUUAAUGCGUCGGUUGCAG	AUUCUCCACUCAAUACUUAU	AUUCUCCACUCAAUACUUAU	AUUCUCCACUCAAUACUUAU	0.0362881	0.0169084	0.0362881	0.0203917	172	11
AT2G36230.1	PolyA-	127	105	315	105	2	30	1	74	30	37	28.0374	40	105	D	(upf1, upf3)	AAGAUGAGAACUUUGAGCUC	ACUGAUUACAGUUUCAGUUC	AUCCACACUUCGUGACUUGA	ACUGAUUACAGUUUCAGUUC	0.00580057	0.00580057	0.0019963	0.00580057	18	2
AT1G33140.1	PolyA-	275	127	138	127	8	127	2	227	63.5	28.375	20.7856	27.9557	127	D		UCGCGGGAAGCUUGUUCGCG	AGGGUUUCUUUGAUCAAACC	GAUCAAACCAGAGAGCCGUC	AGGGUUUCUUUGAUCAAACC	0.00230835	0.00111778	0.00230835	0.00111778	181	12
AT2G18300.3	PolyA-	1150	172	742	172	5	19	1	36	19	7.2	7.01107	12.4567	172	D		GCUGUCUUGAACCCGGAACU	AGUUUCUCCCAACUCUUUCA	AGAGCCGUUGCCUUGAAGAA	AGUUUCUCCCAACUCUUUCA	0.0481567	0.0218597	0.0481567	0.0218597	180	12
AT1G75860.1	PolyA-	420	97	376	97	4	135	1	157	135	39.25	30.6818	27.5923	97	D		GCGCACCGGAUAGAGAAGAA	AUUCACCACACGCGCUUAGC	UCGAAUCGACUAAGCUUAAA	AUUCACCACACGCGCUUAGC	0.00922606	0.0049555	0.00922606	0.00922606	80	5
AT5G49550.1	PolyA-	133	81	471	81	1	20	1	56	20	56	19.802	29.7872	81	D		UCAAUGGCGGAUUCACGAGA	AUUGUUUAUUUGUCUUUGUC	UCAUCCUCAUCAUCAGCGUC	AUUGUUUAUUUGUCUUUGUC	0.0147102	0.0102125	0.0102125	0.0102125	44	3
AT5G03970.1	PolyA-	329	101	549	101	2	10	1	11	10	5.5	20.8333	21.5686	101	D		AGCCCUUGCUUCCGUCACAC	GUGAAGAAACGUUUGCAUCC	AUGGUCUUCUACUCUGCGGC	GUGAAGAAACGUUUGCAUCC	0.0159336	0.006036	0.0159336	0.00943643	175	11
AT5G11520.1	PolyA-	1486	109	557	109	6	25	1	46	25	7.66667	11.2108	14.2857	109	D		CCGUCUGAGAAACUGAACAC	AUUCGUAAACAAACACACAC	UCGGGAGAAUCGGAUUACCA	AUUCGUAAACAAACACACAC	0.000758695	0.000758695	0.000758695	0.00163806	61	4
AT2G01470.1	PolyA-	202	111	335	111	3	37	1	80	37	26.6667	14.0684	21.1082	111	D		ACGCCGCCGACUGGAUUCCG	AUUGAGCUCGAGAGACAGAC	CGGAGAGGGACGAAGUGGAA	AUUGAGCUCGAGAGACAGAC	0.00478529	0.00112483	0.00309425	0.00309425	146	10
AT1G13870.1	PolyA-	237	101	970	101	2	33	1	62	33	31	28.9474	44.6043	101	D		ACAUUGAAAGAGUCUGAAAC	ACUUUUGCUUUCUUCAACCU	UGGGUCAAUCGAGUCUAAGC	ACUUUUGCUUUCUUCAACCU	0.00742695	0.00263267	0.00742695	0.00421385	173	11
AT2G24250.1	PolyA-	197	99	424	99	1	20	1	42	20	42	24.6914	29.3706	99	D		AUGCCAGACUGGUCUCAGCU	ACGAAAGGGCUCUGAAGAAU	AGUUCUAACUCCUCCUGAUG	ACGAAAGGGCUCUGAAGAAU	0.030424	0.0218552	0.030424	0.0218552	180	12
AT1G43190.1	PolyA-	238	103	1724	103	2	31	1	52	31	26	16.2304	24.5283	103	D		AAUCUUCCAAAGUCGUUCAU	AUUGACGACGAGACAUAGAC	UUUAAUGGUAAUAAAGACAU	AUUGACGACGAGACAUAGAC	0.00241451	0.000858987	0.00241451	0.00394316	164	11
AT4G24240.1	PolyA-	459	161	311	161	3	14	1	24	14	8	9.72222	16.4384	161	D		GAUAACCGCGGUGACUGACG	AACCAAAAACACAACUUACA	GAGGUGAUGGUUUUCCUGCA	AACCAAAAACACAACUUACA	0.0235932	0.0148054	0.0235932	0.0063302	164	11
AT1G25560.1	PolyA-	562	101	324	101	4	31	1	98	31	24.5	7.50605	11.086	101	D		GACGCCGAAUCGGCUUUUCU	AAAGCAACAAAAACUUAACC	UUUGGAUUCAGAGAACGGCG	AAAGCAACAAAAACUUAACC	0.0308929	0.00256464	0.0308929	0.00746908	172	11
AT3G20820.1	PolyA-	721	101	214	101	4	43	1	59	43	14.75	7.66488	9.04908	101	D		UAAUCCCGUCGGACGUCGGA	ACCCAUCAAGUCCCAAUUCC	CGCCGUCAGACCGCCGUGCA	ACCCAUCAAGUCCCAAUUCC	0.0113068	0.00470711	0.0113068	0.00903761	175	11
AT2G03890.1	PolyA-	1858	101	1117	101	4	18	1	27	18	6.75	7.11462	10.3846	101	D		GGUUCUUGUUCUCUGUACUA	AACGAAGGAGACAACACAAC	GGACAUUGUUAAGGCGAUGA	AACGAAGGAGACAACACAAC	0.0619199	0.0153677	0.0619199	0.0153677	187	12
AT4G40040.1	PolyA-	271	131	323	131	22	75	4	184	18.75	8.36364	8.72093	12.8852	131	D		GCUGCACGUAAGUCUGCACC	GACAAUAUUAUCUUUUUCGA	ACCGUCCAGGAACUGUUGCA	GACAAUAUUAUCUUUUUCGA	0.00194692	0.000279926	0.00194692	0.00194692	68	5
AT5G19340.1	PolyA-	72	69	66	69	3	10	1	32	10	10.6667	13.6986	29.3578	69	D		AAGUCCACUUGCUCUAUACA	ACAAAGUCCACUUGCUCUAU	CUCACAAAGUCCACUUGCUC	ACAAAGUCCACUUGCUCUAU	0.017955	0.0126463	0.017955	0.017955	79	5
AT4G27520.1	PolyA-	1223	171	1391	171	9	106	2	239	53	26.5556	11.5847	18.3988	171	D		UUCUGUCAGCUUAAGAACAC	GCAGCUUUUGAAAAACAUGA	CAUGAUAACUCCACUUAUAC	GCAGCUUUUGAAAAACAUGA	0.00438841	0.00592883	0.00438841	0.00438841	79	5
AT1G61730.1	PolyA-	272	157	277	157	4	20	1	26	20	6.5	11.6279	11.4537	157	D		UCAAGCGACGAAGAUGACGU	ACAAACCCUAAAAAGCUUCU	CGACGAAGAUGACGUCGAGA	ACAAACCCUAAAAAGCUUCU	0.0133438	0.0042772	0.00930939	0.00217283	4	1
AT3G04920.1	PolyA-	454	141	141	141	33	471	8	802	58.875	24.303	59.0966	65.3627	141	D		AGCGCUAAGAAGUUUGAACC	ACCUGAGCGGACGAAAACAC	ACCUGAGCGGACGAAAACAC	ACCUGAGCGGACGAAAACAC	0.00367593	0.00122001	0.00367593	0.00122001	191	12
AT4G17390.1	PolyA-	145	145	145	145	67	204	5	361	40.8	5.38806	41.8033	63.3333	145	D		GACUGCGACGCCGGAAAAUC	GACUGCGACGCCGGAAAAUC	GACUGCGACGCCGGAAAAUC	GACUGCGACGCCGGAAAAUC	0.00383242	0.0024527	0.00383242	0.0024527	189	12
AT4G11370.1	PolyA-	336	144	150	144	2	67	1	132	67	66	48.5507	56.8966	144	D		GACCACAACGAGACCUCUGC	AUUCUUGUCUCUAUAGUUCC	GUCUCUAUAGUUCCACAUCU	AUUCUUGUCUCUAUAGUUCC	1e-21	0.00120324	0.000445701	0.00120324	96	6
AT3G07360.1	PolyA-	582	95	617	95	3	102	1	143	102	47.6667	34.8123	46.732	95	D		UGGUUGAGCUCAGGGAACAG	GUGCCUCUUCUUCUCUCUUC	UCAGCAAGUUCUGCCUCACA	GUGCCUCUUCUUCUCUCUUC	0.0108878	0.00782827	0.0108878	0.00488952	164	11
AT3G14230.1	PolyA-	920	99	99	99	2	18	3	10	6	5	11.5385	6.75676	99	D		CUGCAACAACUCCUUUGACA	CUGGAGAGUAACAUCGAGAC	CUGGAGAGUAACAUCGAGAC	CUGGAGAGUAACAUCGAGAC	0.00421752	0.00164218	0.00421752	0.00421752	69	5
AT3G60830.1	PolyA-	990	123	1046	123	3	11	1	36	11	12	9.40171	20.8092	123	D		GCAUACUCUUCCUGAUGGAC	AACGCAAACUCGUAAGCUGC	GAGAAGCUCUGUUUCAGCCA	AACGCAAACUCGUAAGCUGC	0.0082476	0.00327297	0.00731597	0.00327297	84	6
AT1G04690.1	PolyA-	554	120	518	120	2	14	1	33	14	16.5	5.03597	8.96739	120	D		UCUAUUGCCACAGGCCGGAU	AACAAACUCUUUGAGACCUA	CUCUCAAACGACUUGAUAUG	AACAAACUCUUUGAGACCUA	0.00127658	0.000253267	0.00127658	0.00127658	79	5
AT2G41660.1	PolyA-	571	109	1017	109	2	13	1	36	13	18	8.3871	20.339	109	D		ACUCGUUACCGGUGGAUCCU	AUCAUCACUUUGGUCGGCCG	UUGAACGAGUCGUUGGGAGC	AUCAUCACUUUGGUCGGCCG	0.0219093	0.0265201	0.0219093	0.0265201	180	12
AT2G15570.2	PolyA-	367	119	113	119	2	31	1	65	31	32.5	27.193	31.8627	119	D		ACUCAGUUCUAAAAAGCGAA	AAAUCACUCUUCAAUGGCGA	CUUCUCAAAUCACUCUUCAA	AAAUCACUCUUCAAUGGCGA	0.00904668	0.00243932	0.00904668	0.00478363	175	11
AT2G22370.1	PolyA-	432	124	455	124	3	25	1	68	25	22.6667	24.0385	40.9639	124	D		GGUGCGAUGAGAGGUGCAGG	AGGAAGCUUUCGUUAGUUUU	UGAUCAAAUCUCUGUUUUGG	AGGAAGCUUUCGUUAGUUUU	0.0134429	0.00498821	0.0134429	0.00792262	175	11
AT5G27990.1	PolyA-	283	101	175	101	4	31	1	58	31	14.5	40.7895	56.3107	101	D		AUCGGUUUGAUACUUUGGCG	ACUUCUUCUUUCACUCACAU	UAGCUCACCGUCUCGCCGGA	ACUUCUUCUUUCACUCACAU	0.00671957	0.00357585	0.00671957	0.00357585	186	12
AT4G18730.1	PolyA-	185	124	124	124	15	142	8	260	17.75	17.3333	40.2266	53.2787	124	D		GAGAAGAAGCUCUCGAACCC	GUGUGCCACUCUAUUUGCUC	GUGUGCCACUCUAUUUGCUC	GUGUGCCACUCUAUUUGCUC	0.00383252	0.00229485	0.00229485	0.00229485	34	3
AT5G60680.1	PolyA-	442	140	133	140	3	20	2	18	10	6	7.84314	8.29493	140	D		UGUUAACGUGCCGGACUGGU	AUUAGCAGAUUAAACAAAUC	CUUCUUCAUUAGCAGAUUAA	AUUAGCAGAUUAAACAAAUC	0.0177264	0.0123317	0.0177264	0.0123317	181	12
AT2G30766.1	PolyA-	293	101	215	101	1	31	1	36	31	36	19.8718	20.9302	101	D		ACCGGCGGCUUGAUCAUUUG	AACUGCAACCAACACCAAAA	GACUUGGCCAAUUGCUUACU	AACUGCAACCAACACCAAAA	0.0277416	0.0277416	0.0277416	0.00795967	53	4
AT4G04210.1	PolyA-	141	141	642	141	4	38	1	77	38	19.25	19.6891	34.8416	141	D		GAUUCUUCUUCUCUGAUCUC	GAUUCUUCUUCUCUGAUCUC	GAAGAGCUCCGGUUCAUGUC	GAUUCUUCUUCUCUGAUCUC	0.00757233	0.00255884	0.00757233	0.00454193	164	11
AT5G58990.1	PolyA-	229	101	381	101	3	21	1	46	21	15.3333	22.1053	27.2189	101	D		GCGCCGUCGGCGGCAUCUAC	AACAGUGGCUGAAACAAUAG	AAUCUCUUAUGAAAUCACUA	AACAGUGGCUGAAACAAUAG	0.00275977	0.00137556	0.00275977	0.00275977	76	5
AT1G06760.1	PolyA-	228	105	105	105	10	675	16	1023	42.1875	102.3	59.3146	68.8889	105	D		ACCGCUGCGGAUGCGCCGGU	ACAAUCCUCAUAAUCACUUU	ACAAUCCUCAUAAUCACUUU	ACAAUCCUCAUAAUCACUUU	0.0185814	0.0103651	0.0185814	0.0103651	181	12
AT4G35140.1	PolyA-	1399	145	763	145	1	12	1	16	12	16	30	40	145	D		CUGUAUUGAGCCUCAUCCAC	GUGGGACUUCUGAAGUAGUA	UGAAGAUGGAUUAGUACAAC	GUGGGACUUCUGAAGUAGUA	0.0218227	0.00562444	0.00828697	0.00828697	147	10
AT1G29070.1	PolyA-	218	165	165	165	4	59	2	95	29.5	23.75	17.9878	23.1144	165	D		GUAGCUUCGGCUUCGUCGCG	GGGUUUGGAGAUAAGAAGUG	GGGUUUGGAGAUAAGAAGUG	GGGUUUGGAGAUAAGAAGUG	0.00164628	0.00164628	0.002838	0.002838	196	13
AT2G45690.1	PolyA-	833	104	1039	104	1	17	1	45	17	45	20.9877	34.8837	104	D	uORF (upf3)	CCGGUUGGUCUCGAAGAAUU	GACCGGCAAAAUUGCAACCA	GCUAUAUCGCUUUCUGUGGA	GACCGGCAAAAUUGCAACCA	0.0132365	0.00755737	0.0132365	0.0132365	79	5
AT2G37550.1	PolyA-	549	185	980	185	2	25	1	47	25	23.5	26.3158	38.843	185	D		AACGCCGCGUCUGUGUAUCG	AUCAGAAUCUGGAACCUGGA	GAGAAGCAAUCAACAGAGUG	AUCAGAAUCUGGAACCUGGA	0.00395478	0.00121209	0.00262427	0.00121209	96	6
AT1G48900.1	PolyA-	1638	128	776	128	3	27	1	44	27	14.6667	12.9808	18.1818	128	D		GGCGGCAUGGGCGGUCUGCA	AUCUCAAUCGCGACCAAAGA	GAAAGAAAACUGUGAUCUCA	AUCUCAAUCGCGACCAAAGA	0.000841485	0.000189999	0.000631395	0.0011733	16	1
AT4G32340.1	PolyA-	492	159	158	159	2	17	2	32	8.5	16	17.7083	20.6452	159	D		CGGUGGAGGUGGAGGUGGGA	ACUGAAAUAUUCCCCACAAG	CACUGAAAUAUUCCCCACAA	ACUGAAAUAUUCCCCACAAG	0.0116316	0.00496719	0.0116316	0.00824717	175	11
AT1G26920.1	PolyA-	101	101	103	101	4	491	11	894	44.6364	223.5	33.6071	39.6452	101	D		AUCUCGCUUAUCACCCUCAC	AUCUCGCUUAUCACCCUCAC	CUCGCUUAUCACCCUCACAA	AUCUCGCUUAUCACCCUCAC	0.0419327	0.0220462	0.0419327	0.0322566	175	11
AT3G17930.1	PolyA-	513	129	370	129	2	18	1	26	18	13	14.1732	16.8831	129	D		CCGUUGCAAGCGGGGAAUGC	AGUAACCACGGCUUGUGUUG	CUACUGAAACUGAAGACGAU	AGUAACCACGGCUUGUGUUG	0.00986249	0.00986249	0.00608119	0.00285738	106	7
AT5G62280.1	PolyA-	227	110	103	110	4	22	1	46	22	11.5	23.1579	28.75	110	D		CCUAUCUUAGUACAUUGAAA	AUCAACAACUUCAAAGCUUU	CAAAACCAUCAACAACUUCA	AUCAACAACUUCAAAGCUUU	0.0363164	0.011286	0.0363164	0.006398	174	11
AT5G09995.2	PolyA-	150	103	785	103	1	23	1	23	23	23	41.0714	57.5	103	D		UGACGAAUAGAGCUAAAACC	AACUGAAAUCCAUUGUUAUC	GAUGCGUCAAACCAAGACAG	AACUGAAAUCCAUUGUUAUC	0.00979282	0.00979282	0.00979282	0.00579324	53	4
AT1G35260.1	PolyA-	473	96	463	96	1	11	1	14	11	14	22	31.1111	96	D		AAUACAAGAGCUUCCUGAAA	AUUCCAUCAAAGGAACUACG	CUGAAGAAAGAAUACAAGAG	AUUCCAUCAAAGGAACUACG	0.00716947	0.0130891	0.00716947	0.0130891	188	12
AT3G19450.1	PolyA-	399	266	717	266	5	17	1	30	17	6	8.67347	15.3061	266	D		GAUGGGCUGCAAGAGAUCCU	AGUCAUGUUUCCAUAGACAU	UCUGGAGUUACAACGAUGUC	AGUCAUGUUUCCAUAGACAU	0.0101927	0.0101927	0.00670447	0.00670447	194	13
AT1G01990.1	PolyA-	105	99	372	99	1	12	1	14	12	14	31.5789	26.9231	99	D		GCCCAAUUUAGAACUUUGAA	GCAGUCGCCCAAUUUAGAAC	UCCUCUGAACCUCCUUCUCC	GCAGUCGCCCAAUUUAGAAC	0.00967771	0.00721588	0.00967771	0.00447866	164	11
AT1G04240.1	PolyA-	992	237	1093	237	2	49	1	78	49	39	17.2535	25.8278	237	D	3' UTR (upf1, upf3)	UGGGUUGUCGGGUUUCUCGG	AUCUUCAUCAUCAGCAGCUU	AAUGGUCUUAAGCAUAUGAA	AUCUUCAUCAUCAGCAGCUU	0.0350702	0.0150222	0.0273972	0.0150222	84	6
AT1G02280.1	PolyA-	196	100	272	100	2	10	1	19	10	9.5	12.5	20.2128	100	D		GAAUGGGUUGGGUUUCAGCA	AGCUUUUCUCUGCGGAACAC	AGGAUAUGAACUCAAUGACA	AGCUUUUCUCUGCGGAACAC	0.00271536	0.00271536	0.00271536	0.00271536	236	15
AT5G23710.1	PolyA-	222	101	361	101	1	11	1	12	11	12	26.1905	36.3636	101	D		ACGAAAACGUCCGGAUCCGA	AUCCGUUCCAGUCACGGACG	ACUAUAGUUACUCGAUUGAU	AUCCGUUCCAGUCACGGACG	0.0142828	0.00706252	0.0142828	0.00706252	188	12
AT3G46540.1	PolyA-	489	179	312	179	2	19	1	30	19	15	17.9245	24.5902	179	D		GGCUGCUUUUGAGUUUGAAG	GUUUUUGAACUAACCCAACA	CAUGGGAACACCAUCUUUCC	GUUUUUGAACUAACCCAACA	0.0186725	0.00879196	0.0148101	0.00879196	84	6
AT1G29660.1	PolyA-	612	102	644	102	9	88	1	84	88	9.33333	24.6499	24	102	D		AGUAGAGAAUUAUAAGAACA	ACAUUUCACCACAACGACCA	UGGUGGAGAUUCUUGGAGAC	ACAUUUCACCACAACGACCA	0.0107868	0.00762753	0.00762753	0.0107868	215	14
AT2G16860.1	PolyA-	340	119	1300	119	3	53	2	61	26.5	20.3333	24.0909	23.5521	119	D		CAGAUUCGAGAAGCAGAACA	AUUCUUCUCCACUGAGCGGA	CCAGCUCUCGCUAGAGAGAA	AUUCUUCUCCACUGAGCGGA	0.00608228	0.00608228	0.00318807	0.00318807	200	13
AT4G33910.1	PolyA-	194	113	150	113	2	15	1	32	15	16	20.2703	38.0952	113	D		UGAUCGUUUACGCCGGCGAA	GUGGUGCUUCAUUGGAUCGA	UUGAGGUUCGUUACGCCGGC	GUGGUGCUUCAUUGGAUCGA	0.00124537	0.000304143	0.00124537	0.00124537	80	5
AT4G17730.2	PolyA-	999	144	534	144	3	10	1	17	10	5.66667	11.6279	22.3684	144	D		UCAAGGAAACAUGAUAGAUG	AAUCUCUCUCUCCGCGGUUC	GCUCAGAGAGAAGCUGCAUA	AAUCUCUCUCUCCGCGGUUC	0.00518756	0.000981903	0.00518756	0.00518756	75	5
AT5G27850.1	PolyA-	252	106	322	106	5	21	2	35	10.5	7	6.95364	14.4628	106	D		UGCUGUGAUUCUGAAAAGGC	GCAGACGCAGCCAUGGGUAU	GAGUUCAUGACUGGCAAGGA	GCAGACGCAGCCAUGGGUAU	0.00329996	0.00106642	0.00329996	0.00106642	189	12
AT5G10550.1	PolyA-	488	236	1094	236	3	22	1	37	22	12.3333	7.16612	10.0817	236	D		AAUUCGAGCAAGCAUUUCGA	GUCCUCCUCUCCAAACAACA	GUUUAUUUGAUGGCUGAGAA	GUCCUCCUCUCCAAACAACA	0.044548	0.0203168	0.044548	0.0203168	188	12
AT5G10150.1	PolyA-	893	101	101	101	3	61	2	175	30.5	58.3333	40.3974	51.3196	101	D		ACACGAAGUUUCGACGCGGG	AUCUCUUGUCCGGACAUUAU	AUCUCUUGUCCGGACAUUAU	AUCUCUUGUCCGGACAUUAU	0.0260461	0.0124585	0.0260461	0.0124585	188	12
AT1G11910.1	PolyA-	512	166	470	166	22	79	2	183	39.5	8.31818	5.41096	8.97059	166	D		GACACUGGGAGCUCUAACCU	AACAAAAAUCCUCAUUUCUC	AUCGCCAUUGGUACUCCACC	AACAAAAAUCCUCAUUUCUC	0.00694503	0.00125864	0.00694503	0.00295872	171	11
AT1G64900.1	PolyA-	587	101	650	101	3	25	1	27	25	9	14.3678	15.4286	101	D		CGCGCGUGAGAUCUUACUCC	GGCUACACCACACGUCUAGA	GUAACCAUGGAGGCGAAGAA	GGCUACACCACACGUCUAGA	0.00931069	0.00931069	0.00931069	0.00411349	57	4
AT4G31500.1	PolyA-	1580	101	1651	101	4	47	1	55	47	13.75	13.7026	19.7842	101	D	(upf1)	ACUGGACUCGCUAUGCACAA	AUCCGAACACAAAGACUUAA	UCAUUAGGACGUUUCUGCUG	AUCCGAACACAAAGACUUAA	0.0144188	0.00373868	0.0144188	0.00500797	176	11
AT5G50440.1	PolyA-	902	107	425	107	4	34	1	97	34	24.25	43.038	54.1899	107	D		UCUCUUCAUAAGAUGGACAC	ACAAACUUUCCUCGGAUCUG	UCUUUGUUCCAAUAUGGACG	ACAAACUUUCCUCGGAUCUG	0.0168381	0.0058352	0.0128887	0.00803885	15	1
AT4G16720.1	PolyA-	137	141	540	141	4	20	1	22	20	5.5	9.56938	16.1765	141	D		CAGUGUUGUGCGGCUCUGCG	GUUGUGCGGCUCUGCGAAUC	UCGACCUACAAGUACUACGA	GUUGUGCGGCUCUGCGAAUC	0.00399845	0.00207914	0.00207914	0.00207914	34	3
AT2G02570.1	PolyA-	282	109	73	109	4	18	1	38	18	9.5	16.5138	26.5734	109	D		ACAAAGAACAACUCGAACAG	AUCUUCGCGACAAAGAACCA	AAAGCUUCUUCGUUUUUUGG	AUCUUCGCGACAAAGAACCA	0.00401802	0.00401802	0.00234715	0.00401802	24	2
AT5G49448.1	PolyA-	103	103	103	103	4	83	11	219	7.54545	54.75	31.6794	42.9412	103	D		CUCCCACUUUCCUUAUUUUC	CUCCCACUUUCCUUAUUUUC	CUCCCACUUUCCUUAUUUUC	CUCCCACUUUCCUUAUUUUC
AT4G15680.1	PolyA-		101	502	101		10	1	42	10	42	38.4615	48.8372	101	D			AUCAAAAACAAACUCUAAGU	GUCAUGAGUCUCCAUCUCAA	AUCAAAAACAAACUCUAAGU	0.0614797	0.0222189	0.0614797	0.00738045	171	11
AT1G54060.1	PolyA-	768	308	635	308	7	18	1	40	18	5.71429	25	33.6134	308	D		AGUAGCUGAGAUUGUGAACA	AUCCCCUCGCCGGUGAGCGA	GAGGAAGCGGUGGUGGUGGA	AUCCCCUCGCCGGUGAGCGA	0.0104479	0.00629904	0.00818238	0.00818238	159	10
AT5G11260.1	PolyA-	698	211	533	211	2	49	1	121	49	60.5	20.332	24.9485	211	D		ACUCUUCAGAACGAGAACCA	AUCCUUUUCACCAGCUUCGC	GGGAGGACACCGGCGGAGAA	AUCCUUUUCACCAGCUUCGC	0.0115076	0.00595782	0.0115076	0.00595782	181	12
AT4G37800.1	PolyA-	348	104	330	104	4	24	1	42	24	10.5	12.3711	17.3554	104	D		UUGUUCGGCCGUGUGAGCAU	AAACUCAUCAUCAUAAGCAA	GCUUCGAAGAAGCAAUACUU	AAACUCAUCAUCAUAAGCAA	0.00449468	0.00260909	0.00260909	0.00260909	39	3
AT3G62410.1	PolyA-	478	106	530	106	2	29	1	25	29	12.5	20	26.0417	106	D		AAGGCUGAUGGUUCGGACCC	AUCUUCUUUUAUCAAAAACU	CCAACGAGUGCCGUACUUAC	AUCUUCUUUUAUCAAAAACU	0.00932749	0.00624402	0.00932749	0.00758648	175	11
AT3G16570.1	PolyA-	541	105	529	105	2	26	1	15	26	7.5	22.0339	21.7391	105	D		GCCAUCACUCGCUGCCGGCG	AUAGUUCGUGCACAGAGAGA	CGUGGCUGCAGCGCCAUCAC	AUAGUUCGUGCACAGAGAGA	0.0141238	0.00381753	0.0141238	0.0076451	172	11
AT1G12500.1	PolyA-	253	88	194	88	3	21	1	15	21	5	12.5749	9.14634	88	D		CGCCGCACCAACCAUCGUAG	ACCGAAAAAGAUAAAAACUC	GAAGCUCAAUCAUGGACAAC	ACCGAAAAAGAUAAAAACUC	0.0102646	0.00400529	0.00827429	0.00827429	159	10
AT1G65930.1	PolyA-	879	155	922	155	7	38	1	48	38	6.85714	9.69388	15.142	155	D		GCUGAUGCAUCGAUGAACAC	AUUUCACCUACUUCAUCACU	UUUACCUUAGCACAAAGAAU	AUUUCACCUACUUCAUCACU	0.00418971	0.00198928	0.00198928	0.00198928	34	3
AT5G16010.1	PolyA-	228	101	409	101	4	59	1	81	59	20.25	25	30.3371	101	D		GGUGUAGCUGCUCUGGCCAA	AUCCCAAAAUUGCAGAACCA	UCUUCGUCGUACCUUCUGAU	AUCCCAAAAUUGCAGAACCA	0.0039312	0.00220714	0.0039312	0.0039312	80	5
AT4G15550.1	PolyA-	1286	92	1710	92	4	18	1	46	18	11.5	11.6883	15.4882	92	D		CGCAAUGGAAUGAUCAGAUG	AUUAGUAACAACAACACCAA	CACGAGAGAGCACAAAUGAU	AUUAGUAACAACAACACCAA	0.0189522	0.0128569	0.0189522	0.0128569	181	12
AT3G27100.2	PolyA-	104	104	97	104	4	48	2	151	24	37.75	30.9677	41.7127	104	D		GUGCGAUACAGUUCUGGGUU	GUGCGAUACAGUUCUGGGUU	CUUCGUCGUGCGAUACAGUU	GUGCGAUACAGUUCUGGGUU	0.00590309	0.00356939	0.00590309	0.00356939	191	12
AT2G35480.1	PolyA-	293	101	153	101	1	19	1	28	19	28	39.5833	43.0769	101	D		AAGACCCAGCGUCGGCUUGU	GGGAGUGAGAUUGAAAUUUC	UAUUCAAAUACGUUGAGGAA	GGGAGUGAGAUUGAAAUUUC	0.0198442	0.00962921	0.00962921	0.00962921	44	3
AT3G04120.1	PolyA-	779	153	462	153	64	221	11	370	20.0909	5.78125	8.75594	12.1951	153	D		AAUCACUGCUACUCAGAAGA	ACCUAUCUCACUCUAAAAUC	ACUGUUUUCGGCAUCAGGAA	ACCUAUCUCACUCUAAAAUC	0.00312762	0.00111144	0.00312762	0.00312762	77	5
AT4G17640.1	PolyA-	1109	142	143	142	2	13	2	20	6.5	10	15.1163	15.625	142	D		GACGUACGGGCAUCUGAAGC	GAGCAAGAACAAAAAAAAAA	AGCAAGAACAAAAAAAAAAA	GAGCAAGAACAAAAAAAAAA	0.00581461	0.00172233	0.00524491	0.00261419	15	1
AT2G45170.1	PolyA-	594	101	101	101	3	102	2	142	51	47.3333	31.5789	35.3234	101	D		CUCUGACCUCUGAGAAUCCG	AUCCAAUCAUAGACGAAAAG	AUCCAAUCAUAGACGAAAAG	AUCCAAUCAUAGACGAAAAG	0.0105345	0.00187862	0.0125895	0.0125895	149	10
AT3G27380.1	PolyA-	2323	2197	1127	2197	3	29	1	53	29	17.6667	16.9591	25.3589	2197	D		AACUGGCGACGAAAGCAGCA	AUACCAAUCAAACACGACAG	CUUGUAUUGUUGUUGCCAAA	AUACCAAUCAAACACGACAG	0.00153623	0.0001	0.00153623	0.00108645	175	11
AT2G21860.1	PolyA-	275	101	532	101	2	40	1	61	40	30.5	32.2581	39.8693	101	D		CGCGUUUUGGAGACGGAGAA	GUUUUCUUCGCCAUGGCGGC	UGUCGUUGCUGUUAAUAACU	GUUUUCUUCGCCAUGGCGGC	0.00769405	0.00603505	0.00603505	0.00419325	133	9
AT1G49780.1	PolyA-	89	81	91	81	3	16	1	34	16	11.3333	11.5108	17.3469	81	D		AUUCUUCAAAGCUCAGAACA	AAUUCCAAAUUCUUCAAAGC	UCUUCAAAGCUCAGAACAAA	AAUUCCAAAUUCUUCAAAGC	0.00940815	0.00940815	0.0144707	0.00940815	30	2
AT4G24350.1	PolyA-	575	196	742	196	2	10	1	31	10	15.5	7.75194	15.9794	196	D		GCAUUUUGGGAUUGCUGGAA	AACCAACCAAUCAGAUGGAC	GAGAUGGCGACAAUGAGUUA	AACCAACCAAUCAGAUGGAC	0.00589333	0.0099677	0.0099677	0.0099677	44	3
AT5G07580.1	PolyA-	1117	287	455	287	2	29	1	19	29	9.5	22.8346	18.6275	287	D		GUUUCCAGGUCUCUAAACAA	AUCAUCACUUGCAGAUUCUU	GAACCACACGUUCCUAAACA	AUCAUCACUUGCAGAUUCUU	0.0816977	0.0148707	0.0816977	0.0253356	172	11
AT5G07090.1	PolyA-	791	107	107	107	6	136	4	203	34	33.8333	25	31.7684	107	D		AGGUUGGGGAAUGUGUACAC	AGUGGAAACAGAGCAGCUGC	AGUGGAAACAGAGCAGCUGC	AGUGGAAACAGAGCAGCUGC	0.00207875	0.000536476	0.00207875	0.000536476	181	12
AT1G62770.1	PolyA-	562	116	9	116	3	20	1	36	20	12	28.169	48.6486	116	D		CAUGUGGAAAAUGAGUAACG	AUUUUAGAAAAAAUAAACAA	AUAUUGUGCAAAGAUCUAAA	AUUUUAGAAAAAAUAAACAA	0.0225581	0.0047469	0.0225581	0.0047469	180	12
AT4G27750.1	PolyA-	484	104	555	104	1	15	1	32	15	32	8.52273	12.9555	104	D		GUGACGAGCUUGGAUCAUAU	AAAACGGAGCGAGAGAGAUG	UGCUGUUGCUCUUAGAGUUC	AAAACGGAGCGAGAGAGAUG	0.00743732	0.00195631	0.00743732	0.005177	165	11
AT5G43970.1	PolyA-	182	101	647	101	3	18	1	25	18	8.33333	21.4286	23.3645	101	D		AUGGCGGCGAAGAGAAUCGG	GUUACUAUCCUCUCACUCUC	AAUAAUUCUGGUUUCUCGGA	GUUACUAUCCUCUCACUCUC	0.00181839	0.00181839	0.00181839	0.00181839	236	15
AT5G22920.1	PolyA-	384	102	621	102	2	18	1	23	18	11.5	13.2353	16.1972	102	D		UUUUGAUUGCAGACAUUGCC	AUCUCUGCAACUUCCUCUGU	UGGGAUUUGCAGGACCGGAG	AUCUCUGCAACUUCCUCUGU	0.0379681	0.0106373	0.0379681	0.0172513	172	11
AT2G20835.1	PolyA-		101	184	101		10	1	11	10	11	55.5556	47.8261	101	D			AAGACCUCAAAUAAAAACAC	GGGAGGAAGCCAGCGGCCGG	AAGACCUCAAAUAAAAACAC	0.047654	0.0185583	0.0185583	0.00517257	141	9
AT5G65260.1	PolyA-	512	96	438	96	3	16	1	20	16	6.66667	21.3333	23.5294	96	D		AAAUUCGGGCAGCCAAAGGG	AAAGCAAACGUCGCGACGGA	CUUGCACACCUGAAGAAGUU	AAAGCAAACGUCGCGACGGA	0.00472519	0.00388298	0.00472519	0.00388298	191	12
AT3G54810.2	PolyA-	835	107	501	107	4	13	1	28	13	7	5.09804	9.06149	107	D		AACAGUUUCUCUCUGAUCAC	AUUACUCAUUUUUUUUCCCA	UCAUCACCUGAGCUCUAUGU	AUUACUCAUUUUUUUUCCCA	0.027831	0.00701671	0.027831	0.00701671	188	12
AT1G60710.1	PolyA-	1082	210	195	210	4	27	1	28	27	7	12.1622	14.2857	210	D		CAGGAACCACUAAGAUCGAG	AGAGAUAGUUGUGACAGAGA	GAGAAGUGAAGAGACAGAGA	AGAGAUAGUUGUGACAGAGA	0.00208167	0.00157247	0.00157247	0.00208167	220	14
AT1G56090.1	PolyA-	510	133	88	133	1	12	1	14	12	14	13.1868	13.4615	133	D		GCGUUGAUGCUGAGGGCUCA	ACGCUUUCACUCGCCAUUAU	AAGAAGAAGAUUCAUAUAAU	ACGCUUUCACUCGCCAUUAU	0.0181618	0.0140358	0.0342911	0.0140358	87	6
AT1G60660.1	PolyA-	312	87	109	87	3	24	1	46	24	15.3333	24.7423	37.0968	87	D		AGAGUGAAGUCGCAGUACAU	AGCAAGCUGGAUCUAAUCCA	ACUCUCUCCAAUUGUCAUUC	AGCAAGCUGGAUCUAAUCCA	0.0051513	0.00341747	0.00849345	0.0051513	121	8
AT2G30330.1	PolyA-	111	107	107	107	1	13	1	33	13	33	23.2143	33.3333	107	D		AAUUCAAUCGUUACCGAACC	AACUAAUUCAAUCGUUACCG	AACUAAUUCAAUCGUUACCG	AACUAAUUCAAUCGUUACCG	0.0115196	0.0115196	0.0115196	0.00737664	53	4
AT2G33390.1	PolyA-	850	82	876	82	2	16	1	19	16	9.5	26.6667	41.3043	82	D		CAUGGAGUUUAACAAUGAGC	AAUCAGAACUCAGCUGAGAG	UUGUAAUCUGACUUCUUUUC	AAUCAGAACUCAGCUGAGAG	0.00689262	0.00414164	0.00689262	0.00622488	175	11
AT4G34090.3	PolyA-	895	143	1097	143	2	10	1	31	10	15.5	8.47458	16.8478	143	D		GCGGAAAGUAUUACGGCAUU	ACGAAAAUUCUGUGAGGUUG	CCGUGGUGGACAUUAGGAUG	ACGAAAAUUCUGUGAGGUUG	0.00873263	0.00689844	0.00873263	0.00873263	79	5
AT4G15802.1	PolyA-	206	151	217	151	2	10	1	13	10	6.5	15.873	18.8406	151	D		CCCUAAAAAUGGAUGGUCAU	AUCGCUUUUCGCUGAAAUCA	GAUGGUCAUGAUUCUGAGGA	AUCGCUUUUCGCUGAAAUCA	0.00134732	0.00134732	0.00134732	0.00134732	235	15
AT5G65380.1	PolyA-	929	101	101	101	7	54	2	123	27	17.5714	17.7632	29.078	101	D		ACCGGCUUAUCCUCUGAAGC	AUCUCUCGUCUUCACCAUUC	AUCUCUCGUCUUCACCAUUC	AUCUCUCGUCUUCACCAUUC	0.0119458	0.00836974	0.0119458	0.00836974	180	12
AT4G24740.1	PolyA-	884	139	311	139	3	48	1	46	48	15.3333	20.5128	16.3701	139	D		ACGGACCUUAAACCAGAAAA	ACACCAAAAAAGCUUUUCGU	CAGGCAACCAAGGCUCAGGU	ACACCAAAAAAGCUUUUCGU	0.0188111	0.010669	0.0150195	0.0150195	157	10
AT1G12680.1	PolyA-	518	101	101	101	3	39	2	60	19.5	20	21.547	28.9855	101	D		ACGGUGUAAGGAGACUGAAG	AAACGAAGAUCUAUCUGCAU	AAACGAAGAUCUAUCUGCAU	AAACGAAGAUCUAUCUGCAU	0.00748511	0.00748511	0.00389744	0.00748511	29	2
AT4G33520.2	PolyA-	157	156	307	156	2	16	1	47	16	23.5	11.8519	28.4848	156	D		ACGGGACUCGAGAGAUUGAG	AACGGGACUCGAGAGAUUGA	ACUUUACCGGCGCCAGACAC	AACGGGACUCGAGAGAUUGA	0.00104612	0.00104612	0.00367723	0.00104612	19	2
AT1G15950.1	PolyA-	430	133	335	133	4	14	1	45	14	11.25	6.11354	17.3077	133	D		GCGGCGAUUGAUGGUUGCGA	AAAGCAUUCAUAGUCUCUCG	AUGAUCCGAAGAACACACAU	AAAGCAUUCAUAGUCUCUCG	0.00395654	0.00332713	0.00332713	0.00395654	223	14
AT3G25410.1	PolyA-	872	101	999	101	2	16	1	18	16	9	17.2043	24.3243	101	D		CUCACGUGUUGUGUGGCUGG	AUCGCUUCUUCCUCCUCCUG	UUAGUGGUCUUCUAAUUGGA	AUCGCUUCUUCCUCCUCCUG	0.0130451	0.00779904	0.0130451	0.00779904	180	12
AT2G36220.1	PolyA-	752	101	466	101	2	11	1	16	11	8	13.4146	14.2857	101	D		AGCUAUUUUCAGGAUCAAAG	ACCUCUAAUUCUUCUCACUA	UACUAAAAUCCAAAGCGUCG	ACCUCUAAUUCUUCUCACUA	0.00369023	0.00841396	0.00841396	0.00369023	217	14
AT3G02730.1	PolyA-	445	109	111	109	4	38	1	65	38	16.25	18.2692	26.6393	109	D		CCGCCGGUGAAAAGCUUGUC	ACACACACUCUCUCUCUGAU	ACACACUCUCUCUCUGAUCA	ACACACACUCUCUCUCUGAU	0.00209261	0.000437604	0.00391483	0.00209261	125	8
AT3G16470.1	PolyA-	773	116	1013	116	5	31	1	56	31	11.2	7.90816	12.6126	116	D		AGAUUGUAUCACUUGAACAU	AUAUUCCAUCUUCAUCUCCA	CUUCAAGUGAUCUGAUCCAU	AUAUUCCAUCUUCAUCUCCA	0.000220425	0.000751068	0.000220425	0.000220425	80	5
AT1G29670.1	PolyA-	576	105	105	105	4	39	2	58	19.5	14.5	16.0494	27.3585	105	D		AGUUAGGAACUACCAGACCA	ACAUUCACUCAUAUCACUAC	ACAUUCACUCAUAUCACUAC	ACAUUCACUCAUAUCACUAC	0.00402953	0.00171023	0.00402953	0.00292292	176	11
AT4G00895.1	PolyA-	304	126	345	126	1	51	1	99	51	99	31.875	45.6221	126	D		GCAUCAUACUCACAGAACAG	AUCGUCAGCCAUGGAUACUC	AAUCUCGUUUCAUCUUCCGC	AUCGUCAGCCAUGGAUACUC	0.011585	0.0066687	0.011585	0.0066687	180	12
AT1G55920.1	PolyA-	534	306	415	306	4	22	1	73	22	18.25	6.79012	15.9737	306	D		UCCGAUGUUAAACAAGAACC	AACCAUUCUCUCUUCUCUUC	CCCGGUUCUGUUGCAUCAAG	AACCAUUCUCUCUUCUCUUC	0.024554	0.024554	0.0199294	0.00978045	100	7
AT3G05590.1	PolyA-	116	116	116	116	10	394	4	582	98.5	58.2	45.1317	53.1507	116	D		AGAAGGUCGGCGGUUCCAUC	AGAAGGUCGGCGGUUCCAUC	AGAAGGUCGGCGGUUCCAUC	AGAAGGUCGGCGGUUCCAUC	0.00326798	0.00110159	0.00110159	0.00110159	46	3
AT4G25670.1	PolyA-	736	137	1026	137	2	61	1	65	61	32.5	25.3112	23.6364	137	D	CPuORF	AAGAAGGAGCUGCAAUUGCA	GUCUUCUUCGUCUGCUCUUC	GCUGUCUCGGCGCUACAGAU	GUCUUCUUCGUCUGCUCUUC
AT1G12440.1	PolyA-	260	120	120	120	3	22	2	57	11	19	9.01639	15.3226	120	D		UUGUCGCCGACAUACUAAAG	CUGGUUUCUGUUCUGUCCUA	CUGGUUUCUGUUCUGUCCUA	CUGGUUUCUGUUCUGUCCUA	0.00603972	0.0022531	0.00603972	0.003879	164	11
AT3G18130.1	PolyA-	544	101	256	101	6	32	1	75	32	12.5	16.6667	33.4821	101	D		ACGAUUAAGCUUUGGAACAC	AAUCUCUCGCUCUGUUACGC	GUCACAGCGUCGCGUGACAA	AAUCUCUCGCUCUGUUACGC	0.00426115	0.00137267	0.00263309	0.00263309	158	10
AT5G05750.1	PolyA-	429	108	108	108	3	118	2	250	59	83.3333	33.4278	40.0641	108	D	3' UTR + uORF (upf1, upf3)	GAUGAACCAGCGGCGGAGGA	GUGUGCGGAUUGUGGAAGAG	GUGUGCGGAUUGUGGAAGAG	GUGUGCGGAUUGUGGAAGAG	0.0237644	0.010778	0.0237644	0.0158567	172	11
AT5G48655.2	PolyA-	272	108	289	108	3	21	1	34	21	11.3333	12.8049	15.1111	108	D		AAGGUUAGUUACUUUGAGCU	ACCACCUUCGUGUUUCUCUC	GCUGAAAGAUGAACACGUCA	ACCACCUUCGUGUUUCUCUC	0.0140052	0.00173959	0.0140052	0.00585879	171	11
AT2G29980.1	PolyA-	462	102	341	102	3	39	1	79	39	26.3333	14.4981	29.9242	102	D		UUGGGCCGCCCAAGGAACAC	AUCAAACCCUUUCUUCACCA	AGCACUGUUGGGUUAAGAGU	AUCAAACCCUUUCUUCACCA	0.010243	0.00269868	0.010243	0.00269868	188	12
AT5G55100.2	PolyA-	404	122	1709	122	4	13	1	37	13	9.25	9.15493	17.7885	122	D	(upf3)	CUGACUUGGAAUCGGAGCUC	ACGAAUUUGGAACAUCCGGU	GAAAUGAUGUGAGUUACCCU	ACGAAUUUGGAACAUCCGGU	0.0104373	0.0054893	0.0104373	0.0104373	76	5
AT5G01530.1	PolyA-	396	213	213	213	44	806	30	1259	26.8667	28.6136	32.9114	45.4841	213	D		CGGUGACUACGGACCGGCCU	AUCUUCUGAAUAUCACAAAA	AUCUUCUGAAUAUCACAAAA	AUCUUCUGAAUAUCACAAAA	0.00176391	0.000502007	0.00176391	0.00176391	68	5
AT1G12000.1	PolyA-	846	101	101	101	3	13	2	23	6.5	7.66667	7.34463	16.9118	101	D		GGAGUAAGAACUUGAAAACC	GAAGUGAACUCCAUUGACGA	GAAGUGAACUCCAUUGACGA	GAAGUGAACUCCAUUGACGA	0.000604199	1.01e-12	0.000604199	0.000262225	176	11
AT3G12120.1	PolyA-	992	125	119	125	4	36	2	30	18	7.5	8.39161	9.90099	125	D		UUUACCGUUACGCUGCUGCA	ACCAGAAGAAGAGCCACACA	CUGACCACCAGAAGAAGAGC	ACCAGAAGAAGAGCCACACA	0.0028786	0.00237563	0.0028786	0.00237563	191	12
AT5G50850.1	PolyA-	302	119	642	119	4	59	1	84	59	21	24.3802	33.4661	119	D		CGCGAUUCGCAUUGGUUUCU	GUGUUUUAGAACAACAACAA	GUCAAAUUACAUGUCUGCUG	GUGUUUUAGAACAACAACAA	0.00276947	0.000590054	0.00276947	0.0020875	165	11
AT2G16700.1	PolyA-	205	117	519	117	2	65	1	104	65	52	37.1429	46.8468	117	D		CAGCAAUGGCGAUGGCUUUC	AGAAAAAAGCUCUCCACGCC	AAGAUAUUGUACGCAACGUC	AGAAAAAAGCUCUCCACGCC	0.0145662	0.00960395	0.0145662	0.0116229	175	11
AT5G14200.1	PolyA-	224	105	740	105	7	69	1	136	69	19.4286	14.2268	22.3684	105	D		AGGUGCGCCGCCGCUUCACC	AACUCCCAAAAAAAAUGGCG	UACGCUGCUCACGAGAUUGA	AACUCCCAAAAAAAAUGGCG	0.00239618	0.000528041	0.00239618	0.000528041	192	12
AT1G56340.1	PolyA-	779	104	260	104	4	44	1	59	44	14.75	8.28625	9.23318	104	D		AAGAAGCCUGAGGACUGGGA	GUGAAGCUCCGAUCUGAGUU	AAGAAAGAUGAUAAUACUGC	GUGAAGCUCCGAUCUGAGUU	0.00206442	0.00105467	0.00167448	0.00167448	159	10
AT4G04840.1	PolyA-	486	164	164	164	2	67	2	106	33.5	53	37.8531	49.5327	164	D		GCGCCAUUAACCGAACCGAG	AUAGCCAAACCAUACUCUCC	AUAGCCAAACCAUACUCUCC	AUAGCCAAACCAUACUCUCC	0.00665481	0.00391154	0.00665481	0.00665481	68	5
AT3G51040.1	PolyA-	195	195	748	195	3	71	1	104	71	34.6667	52.2059	60.4651	195	D		AGGAAAAAGGCAGUGAUUGA	AGGAAAAAGGCAGUGAUUGA	CGUCUAUCUAUAAAGUCAGG	AGGAAAAAGGCAGUGAUUGA	0.00590855	0.00208524	0.00405956	0.00590855	126	8
AT5G42570.1	PolyA-	175	104	678	104	1	35	1	51	35	51	26.7176	31.4815	104	D		CGGCGACGAACAAUGAUCCA	GACCGACACAACAAACAACA	AAGUAAAGGCAAAGAAUUGA	GACCGACACAACAAACAACA	0.00551369	0.00334195	0.00551369	0.00334195	192	12
AT5G42110.1	PolyA-	67	96	102	96	2	11	2	23	5.5	11.5	28.9474	36.5079	96	D		AGAAAAGCCUGAAACAAGGC	AGCUCCAGAGAGUCGGUGGU	AGAGAGUCGGUGGUGGUGGA	AGCUCCAGAGAGUCGGUGGU	0.0110603	0.00663667	0.0171578	0.0110603	125	8
AT2G39970.1	PolyA-	456	144	184	144	6	29	1	65	29	10.8333	20.8633	36.1111	144	D		AACUUGGAACUAUCGAACAC	GAAUGAACUUCUGAAGCGAA	AUUCAUUAUUUGGGGAAUGG	GAAUGAACUUCUGAAGCGAA	0.0015932	1.94e-13	0.0015932	0.000812118	176	11
AT3G14310.1	PolyA-	1395	101	1331	101	6	38	1	57	38	9.5	6.16883	8.08511	101	D		UCAUCGCCGGAACCGUUGAC	AUCAUCACUCACUAGUGUCG	GACAUGUUAGCUUAUCAAGA	AUCAUCACUCACUAGUGUCG	0.00342833	0.00342833	0.00342833	0.00342833	229	15
AT1G08880.1	PolyA-	504	123	123	123	2	143	5	350	28.6	175	41.9355	54.1796	123	D		GCAGUGAGGAACGAUGAAGA	ACUCAUCUUCUCAAUUCCCA	ACUCAUCUUCUCAAUUCCCA	ACUCAUCUUCUCAAUUCCCA	0.0127224	0.00972661	0.0127224	0.00972661	192	12
AT1G08360.1	PolyA-	284	126	126	126	13	129	4	201	32.25	15.4615	33.0769	38.6538	126	D		GUCUGAAGAACUAUGACCCU	GUCUGUCUCGUCACUCAGGA	GUCUGUCUCGUCACUCAGGA	GUCUGUCUCGUCACUCAGGA	0.00288759	0.000844421	0.00288759	0.000844421	181	12
AT5G44080.1	PolyA-	450	143	101	143	2	17	1	23	17	11.5	18.6813	22.1154	143	D		UCAGAUCCACCAGCACCAAC	AACAUUUGGCGGAGUCAAAG	AAUUCGACACAAAAAGCCCU	AACAUUUGGCGGAGUCAAAG	0.0339716	0.0137356	0.0179131	0.0137356	89	6
AT5G21940.1	PolyA-	515	238	238	238	9	1070	62	4961	17.2581	551.222	41.9937	56.8075	238	D		AUGAUGGAAUCUCUCGAACA	AUCUGUAUUCUCUUAUCAGA	AUCUGUAUUCUCUUAUCAGA	AUCUGUAUUCUCUUAUCAGA	0.024619	0.0117145	0.024619	0.0172868	172	11
AT5G08640.1	PolyA-	781	106	108	106	2	24	1	47	24	23.5	29.6296	38.843	106	D		UCGGCCGGAUUUAGCUUUAG	ACAUAUCCGCCAUUGUUUCC	AUAUCCGCCAUUGUUUCCGG	ACAUAUCCGCCAUUGUUUCC	0.0118167	0.0118167	0.0118167	0.0118167	239	15
AT1G18070.3	PolyA-	952	122	664	122	7	22	1	57	22	8.14286	10.2326	26.0274	122	D		ACUGAUUGUUGUUGUGAACA	AUAGAAGCGGCACUAGUUCG	AGAAAGCUGGUAUAUGGCAU	AUAGAAGCGGCACUAGUUCG	0.0024349	0.00117653	0.00192636	0.00117653	95	6
AT1G12900.1	PolyA-	684	190	1399	190	41	270	18	340	15	8.29268	12.5815	13.087	190	D		ACUUAGUUAUCGAAGGAACC	AUACAACAAGCUUCUCUCUC	UGCCAAUAACUGGAAGUGAA	AUACAACAAGCUUCUCUCUC	0.00423386	0.00215821	0.00423386	0.00215821	191	12
AT1G23490.1	PolyA-	122	122	122	122	21	125	6	162	20.8333	7.71429	32.8084	37.156	122	D		GUCGCGCAUUUAGCGUUGUU	GUCGCGCAUUUAGCGUUGUU	GUCGCGCAUUUAGCGUUGUU	GUCGCGCAUUUAGCGUUGUU	0.00366887	0.00167944	0.00289693	0.000742623	15	1
AT4G09030.1	PolyA-	424	101	172	101	1	28	1	51	28	51	36.8421	54.2553	101	D		CGCUGGUCCGACUGGAUCCA	GCUCGAAACAAGAUCCUUCA	CUUCCUCGCUCUCAUAGCUU	GCUCGAAACAAGAUCCUUCA	0.0114096	0.00232206	0.0114096	0.00232206	192	12
AT4G33666.1	PolyA-	275	191	331	191	2	22	1	43	22	21.5	16.6667	24.2938	191	D		CAACAAACAAUACUCUGCAG	GCACCCAAUUUCUUCGAAUC	AAAUGCCUUUUUCCGGCGAG	GCACCCAAUUUCUUCGAAUC	0.0263983	0.0208354	0.0263983	0.0208354	191	12
AT5G08590.1	PolyA-	663	179	1021	179	7	14	1	49	14	7	6.73077	18.3521	179	D		AUGUCAUAGAGACCUGAAGC	ACGAUUUCUUAUCAAUGGAA	CGCAUAUUCGUCACUAACUC	ACGAUUUCUUAUCAAUGGAA	0.00114902	0.000160806	0.000868735	0.000516337	16	1
AT4G14560.1	PolyA-	239	103	649	103	3	26	1	62	26	20.6667	27.6596	37.3494	103	D		UGGGCUUAACCUUAAGGACA	AACACACACAAGCAUUUUCA	GUGAUGUUCCAUGGGACAUG	AACACACACAAGCAUUUUCA	0.0276936	0.0276936	0.0276936	0.0148296	53	4
AT4G13980.1	PolyA-	1092	129	143	129	1	15	1	20	15	20	18.75	24.0964	129	D		GCUCUAGAGCUUGCGGAUAC	AUCACCAUCUCUUGUACCAG	UACCAGUUUCUGAUUAGAUU	AUCACCAUCUCUUGUACCAG	0.0112925	0.00654456	0.00654456	0.00654456	45	3
AT3G62420.1	PolyA-	146	146	466	146	4	283	14	577	20.2143	144.25	51.2681	62.9913	146	D	CPuORF	UUCUUUCGUUUGGCCUUUGA	UUCUUUCGUUUGGCCUUUGA	CACCUACGUUUUCUCAUGAA	UUCUUUCGUUUGGCCUUUGA
AT5G45775.2	PolyA-	183	112	236	112	15	113	1	264	113	17.6	40.942	57.1429	112	D		GAGAAGAAGCUCUCGAACCC	AGUUUUGGGCUUUGCAAACU	CAACAUUUCCGUUGGUGAGA	AGUUUUGGGCUUUGCAAACU	0.00365595	0.00161955	0.00365595	0.00161955	191	12
AT2G39950.1	PolyA-	974	101	1267	101	2	22	1	25	22	12.5	13.253	15.2439	101	D		AUUGAGGAGAUAACUGUGGA	AUCUUUCCAUCUUCCGCGAA	UUCUGAAACAGCUGAUUCCU	AUCUUUCCAUCUUCCGCGAA	0.006418	0.00191193	0.006418	0.006418	76	5
AT1G02140.1	PolyA-	204	118	124	118	8	83	3	145	27.6667	18.125	18.4035	17.7262	118	D		CACAAAGGGAAAUUUGGACA	AAUCUCGAUCUCGAGAAAGA	GAUCUCGAGAAAGAAAGAAA	AAUCUCGAUCUCGAGAAAGA	0.00388109	0.0001	0.00388109	0.00388109	67	5
AT2G19690.2	PolyA-		116	114	116		12	1	29	12	29	27.907	29.5918	116	D			AAUUUCGAAACCUUAGCGAA	ACAAUUUCGAAACCUUAGCG	AAUUUCGAAACCUUAGCGAA	0.00493316	0.00239887	0.00239887	0.00239887	48	3
AT1G47278.2	PolyA-	324	92	92	92	2	29	2	65	14.5	32.5	21.8045	27.1967	92	D		AUGGUAUCGUUCUUGAACUG	AAGGGUUUUGUAAUUUCGAA	AAGGGUUUUGUAAUUUCGAA	AAGGGUUUUGUAAUUUCGAA	0.00461621	0.00314606	0.00461621	0.00314606	181	12
AT2G33830.2	PolyA-	174	113	113	113	4	41	5	49	8.2	12.25	17.5966	24.2574	113	D		UGAAACUGUAGCCGGACCUA	ACUUCACACUUGACACAAUU	ACUUCACACUUGACACAAUU	ACUUCACACUUGACACAAUU	0.0123786	0.00445509	0.0123786	0.00445509	191	12
AT1G48000.1	PolyA-		100	702	100		21	1	30	21	30	43.75	46.875	100	D			AUGUCCAUUCCGAGAACUCU	CUCUAACCACUACUCGCCUG	AUGUCCAUUCCGAGAACUCU	0.0091444	0.00440679	0.00126472	0.0091444	128	8
AT4G36220.1	PolyA-	1084	56	56	56	5	224	6	290	37.3333	58	35.4992	39.6175	56	D		CGGUAGCGUCGGCGAUAGAG	GGAGAACUUUGCCUCCUGAC	GGAGAACUUUGCCUCCUGAC	GGAGAACUUUGCCUCCUGAC	0.00608987	0.00430369	0.00608987	0.00430369	191	12
AT3G07230.1	PolyA-	180	101	180	101	5	66	10	58	6.6	11.6	33.1658	29.4416	101	D		UUCAUCGAUUUUGUCCAGAU	AUACUCGUAUCUUGUAGCAG	UUCAUCGAUUUUGUCCAGAU	AUACUCGUAUCUUGUAGCAG	0.00680737	0.00208548	0.00680737	0.00208548	192	12
AT5G09672.1	PolyA-	380	117	1739	117	3	13	1	30	13	10	7.60234	16.8539	117	D		GGGCUUUGUAAGUGGCGGAA	GCCAAUAAUCUUUUUGUCUU	AAGGUAGUACUGAUUUCUGU	GCCAAUAAUCUUUUUGUCUU
AT4G36130.1	PolyA-	744	101	598	101	7	164	1	232	164	33.1429	47.8134	62.0321	101	D		UUCGUGGUGUGGCUAUGAAU	GCCGUAAUCUGAAGAAGACG	GCCAUCGGGUUCGAAGAAGA	GCCGUAAUCUGAAGAAGACG	0.0060474	0.00363953	0.0060474	0.00363953	189	12
AT3G01470.1	PolyA-	731	97	749	97	7	134	2	210	67	30	29.8441	42.0842	97	D	CPuORF (upf3)	AACAAGCUAGAGCCUGAACG	AGCUGAGACGCUCACAUUGC	CGCAAGACUCAGCUUGCCAA	AGCUGAGACGCUCACAUUGC
AT4G39800.1	PolyA-	1303	104	1456	104	10	47	1	138	47	13.8	6.44719	11.3861	104	D		CCUGGGGAACACCCGGACCA	ACAAAACUCACACCCCAAAA	GCUCCAAUCAUCUUGGAUCU	ACAAAACUCACACCCCAAAA	0.00208411	0.00334033	0.00208411	0.00208411	76	5
AT1G54150.1	PolyA-	353	105	144	105	1	21	1	35	21	35	32.3077	47.9452	105	D		GACAAAUCAGAGACUAACGA	GUCCGUGUGACCGUGUCUAC	CCACAAUGUCCUCGCCGGAG	GUCCGUGUGACCGUGUCUAC	0.0126208	0.00391763	0.0126208	0.00628515	172	11
AT4G31800.1	PolyA-	598	103	103	103	1	15	2	35	7.5	35	22.3881	30.7018	103	D	(upf1)	CAGCAACAUGAGCAGAAAAA	AUUCAGUCGGACCAACUUGU	AUUCAGUCGGACCAACUUGU	AUUCAGUCGGACCAACUUGU	0.0374842	0.00783085	0.0374842	0.0109945	175	11
AT5G67510.1	PolyA-	130	102	409	102	4	30	1	64	30	16	24.1935	36.7816	102	D		AAUUCAGCGGCGAUGAAGUU	AGCACAAAAAAACCCUAAUU	AACGGAUCCACGGUCAACGU	AGCACAAAAAAACCCUAAUU	0.00950795	0.002772	0.00950795	0.002772	191	12
AT3G56020.1	PolyA-	111	111	111	111	11	108	3	230	36	20.9091	45.5696	54.3735	111	D		ACCGCGAUUAGGGUUUUGAG	ACCGCGAUUAGGGUUUUGAG	ACCGCGAUUAGGGUUUUGAG	ACCGCGAUUAGGGUUUUGAG	0.000130616	0.000786707	0.000786707	0.000130616	224	14
AT4G34960.1	PolyA-	117	112	105	112	2	11	1	15	11	7.5	11.7021	12.931	112	D		GCAAUUGAGAUCGAUUUCGA	ACACUGCAAUUGAGAUCGAU	AAAAAACACACUGCAAUUGA	ACACUGCAAUUGAGAUCGAU	0.00472406	0.00472406	0.00472406	0.00282175	53	4
AT2G23130.1	PolyA-	563	101	397	101	3	17	1	18	17	6	26.1538	29.0323	101	D		CCCGCCUGCUCCGCCCGGAG	AUUCUUCACUCAACACUCAC	CACCUCAGAUCUCUCCGCCC	AUUCUUCACUCAACACUCAC	0.00631793	0.00287813	0.00631793	0.00287813	190	12
AT3G17040.1	PolyA-	674	127	995	127	7	23	1	36	23	5.14286	5.52885	6.15385	127	D		UUUGGACUUGUCUCUGUACA	AUGAAAAAGCUCACAAACGG	GCAUGGAUGGGCAAACCUGG	AUGAAAAAGCUCACAAACGG	0.0225842	0.0136323	0.0225842	0.0136323	180	12
AT1G66680.1	PolyA-	264	124	1035	124	3	17	1	31	17	10.3333	11.2583	20.2614	124	D		AGCCGCCGCCGCGGUGACAA	AGGGGUUUCAUUUUCAGCUU	CACAUCGUGUAACCACACAA	AGGGGUUUCAUUUUCAGCUU	0.00286511	0.000573774	0.00286511	0.00175796	175	11
AT5G08420.1	PolyA-	801	101	801	101	2	48	1	80	48	40	35.5556	50.3145	101	D		AGUACUGUAGCCGCUAUGGG	AGGGUUUUCGAUUGUCACCA	AGUACUGUAGCCGCUAUGGG	AGGGUUUUCGAUUGUCACCA	0.00730278	0.00730278	0.00730278	0.00334496	59	4
AT5G57150.4	PolyA-	342	242	594	242	1	25	1	38	25	38	16.4474	22.8916	242	D		CUCCAAAACGAAGACUUCGA	AACGAAACGAACUAGAGACA	GAAGAAAAGAAGCUCGAAGC	AACGAAACGAACUAGAGACA	0.019771	0.0131961	0.0131961	0.0131961	45	3
AT5G22650.1	PolyA-	353	132	709	132	4	81	1	100	81	25	29.2419	33.4448	132	D		UAAACUUGUUAUUGGAACAC	ACUGCAAUUUCUCUCUUUCG	AUGAUGACUCUGAGAAAGGA	ACUGCAAUUUCUCUCUUUCG	0.00331773	0.00170252	0.00170252	0.00170252	34	3
AT5G15350.1	PolyA-	437	122	617	122	4	32	1	62	32	15.5	14.0969	20.598	122	D		CCCAAUACGCAACUGGACAC	ACAAAUUGCGCAACUUACAA	AAUGGUCACAGGUCUCGCUC	ACAAAUUGCGCAACUUACAA	0.00361883	0.00131023	0.00361883	0.00131023	180	12
AT5G16480.1	PolyA-	531	261	7	261	1	26	3	44	8.66667	44	44.8276	52.381	261	D		AUCUGUGUCCUGAGCCAUAC	AACGAAUCUCUAUCUCUCUC	ACGUGUCAUAAUCUGGUGAG	AACGAAUCUCUAUCUCUCUC	0.0122545	0.00185364	0.0102341	0.00599161	15	1
AT1G52300.1	PolyA-	306	117	117	117	4	43	2	40	21.5	10	19.1964	22.9885	117	D		GCUCGCAAGAGGACUUACAA	ACUUCCUUCUCUUGAAGCCG	ACUUCCUUCUCUUGAAGCCG	ACUUCCUUCUCUUGAAGCCG	0.0014841	0.000941707	0.000941707	0.000625888	144	9
AT4G36680.1	PolyA-	750	176	1045	176	1	11	1	19	11	19	14.6667	20.4301	176	D		AGUCAUACUGUGACUCUGGU	ACCACUCUCCACAAUACCCA	CUAUAACUAUCUUAUGACUG	ACCACUCUCCACAAUACCCA	0.00541111	0.00299372	0.00541111	0.00299372	190	12
AT3G26980.1	PolyA-	146	141	139	141	3	23	1	47	23	15.6667	30.2632	35.8779	141	D		GCGGCAAUCCUGACGAAAGA	GUAACGCGGCAAUCCUGACG	CUGUAACGCGGCAAUCCUGA	GUAACGCGGCAAUCCUGACG	0.00341282	0.00157147	0.00341282	0.00157147	192	12
AT5G48020.1	PolyA-	405	184	554	184	3	14	1	26	14	8.66667	12.6126	16.8831	184	D		AUGUUGCGCUCAAGACAACG	AAUCUCAAACUCCUAUACCA	UUGAUGAAGAGAUGCAAGAA	AAUCUCAAACUCCUAUACCA	0.00394602	0.00247596	0.00394602	0.00394602	79	5
AT4G17050.1	PolyA-	680	104	244	104	2	10	1	14	10	7	13.6986	22.9508	104	D		ACUGUGUUGAGUCUGCAACA	AUCUGUCGUGUUCUGUUUGU	GCUUCGAAAAGCGAUGAUGG	AUCUGUCGUGUUCUGUUUGU	0.00196892	0.00139364	0.00196892	0.00270303	175	11
AT2G41290.1	PolyA-	986	90	978	90	4	18	1	37	18	9.25	26.087	30.5785	90	D		AUUCUGGGUAGGCUUGAACA	ACCACAAAGACAAAACAAAA	CGUGGCGGAUUCUGGGUAGG	ACCACAAAGACAAAACAAAA	0.0242795	0.018895	0.018895	0.00982408	132	9
AT1G78080.1	PolyA-	647	101	101	101	6	1258	7	1226	179.714	204.333	23.93	15.9407	101	D		AGCUGCUAUGAAUUUGUACA	AUCGGUGAGGUUGAGAGUAA	AUCGGUGAGGUUGAGAGUAA	AUCGGUGAGGUUGAGAGUAA	0.0162111	0.0162111	0.0162111	0.0162111	236	15
AT3G13882.2	PolyA-	144	158	211	158	2	24	1	37	24	18.5	19.6721	22.1557	158	D		GCGACGCUUUUCGCAAUCUC	AAUCUCGGAGAAGGGAGGAA	CAGAUCUUCUUUUCAAUACA	AAUCUCGGAGAAGGGAGGAA	0.00441358	0.00134646	0.00368412	0.00134646	95	6
AT2G38540.1	PolyA-	525	108	108	108	5	75	3	78	25	15.6	16.2338	20.4188	108	D		AUGAGCUAGCAACGGUGAGA	AUCCAUCACUACACACAUCU	AUCCAUCACUACACACAUCU	AUCCAUCACUACACACAUCU	0.000461243	0.000461243	0.000196591	1.18e-10	112	7
AT2G26660.1	PolyA-	199	56	61	56	2	54	1	114	54	57	35.2941	46.5306	56	D		GCUUAUGGAGCCACGAAGCG	AACCAAUUUUCACUUUUGAU	AUUUUCACUUUUGAUUGUUC	AACCAAUUUUCACUUUUGAU	0.00110622	1.45e-12	0.00110622	0.000809238	176	11
AT3G60600.1	PolyA-	132	110	110	110	2	38	1	55	38	27.5	14.1791	17.0279	110	D		ACUGCUCUCUCUCUGAACCG	GUCUAAUCUCUCUCGAUCGA	GUCUAAUCUCUCUCGAUCGA	GUCUAAUCUCUCUCGAUCGA	0.00388189	0.00107493	0.00388189	0.00174834	175	11
AT5G57685.1	PolyA-	676	101	101	101	3	706	12	1082	58.8333	360.667	66.4158	67.4143	101	D		UGUUUGCAGCAUCUGACCCG	ACACCAAAACAUUUUCCUAA	ACACCAAAACAUUUUCCUAA	ACACCAAAACAUUUUCCUAA	0.0536684	0.0142285	0.026531	0.0142285	86	6
AT2G45500.1	PolyA-	1290	104	537	104	2	14	1	37	14	18.5	18.9189	28.2443	104	D		UUUGGUGAUUAUCAUUGGAG	AUCGUUUGCGUAUUUCCCAG	AAAGGAGAAGGUGAGAUCGU	AUCGUUUGCGUAUUUCCCAG	0.00317343	0.00127986	0.0047779	0.00317343	115	8
AT2G24640.1	PolyA-	1899	134	2155	134	3	17	1	63	17	21	11.8881	23.3333	134	D		UGAUACAGUAGAUUCUGAAU	GAUUCUCUUUGGCAUCUCCG	GAGAAAGAACAUUUAGACAG	GAUUCUCUUUGGCAUCUCCG	0.0115944	0.00168142	0.00610178	0.00610178	147	10
AT5G18310.2	PolyA-	100	100	100	100	1	42	2	67	21	67	24.1379	28.1513	100	D		GUGUGUUAGUGCAUUGAGAG	GUGUGUUAGUGCAUUGAGAG	GUGUGUUAGUGCAUUGAGAG	GUGUGUUAGUGCAUUGAGAG	0.00403559	0.0025756	0.00403559	0.0025756	180	12
AT2G23690.1	PolyA-	336	101	236	101	1	16	1	38	16	38	50	52.7778	101	D		UCCGCCAUUAGCGCCGACGA	AUCUCCUUUCUACUAUUCCC	GAUGGAGUUCACAAGUCCGG	AUCUCCUUUCUACUAUUCCC	0.0517051	0.00726531	0.0225105	0.0123397	16	1
AT1G18670.1	PolyA-	900	3	1340	3	1	18	1	19	18	19	24.3243	30.1587	3	D		GAAUAUUGAAGGUUGCUGAU	AUCAUUCACCGGAGAUCCGA	GUUUCUCAGUAUUUUACUUC	AUCAUUCACCGGAGAUCCGA	0.0198993	0.0112076	0.0112076	0.0112076	45	3
AT1G54210.1	PolyA-	186	113	106	113	2	59	2	115	29.5	57.5	47.5806	55.2885	113	D		UAAGAGCUACUGGAGGUGCU	AUUCAGUUACGAAAACCAUC	CUUCUUCAUUCAGUUACGAA	AUUCAGUUACGAAAACCAUC	0.00942959	0.00080326	0.0131317	0.0131317	149	10
AT1G64720.1	PolyA-	251	122	1482	122	15	57	6	106	9.5	7.06667	8.27286	11.349	122	D		UUUUGUUGCGCCACUCUGGA	CUCCUCGACUCCUCCCAGCG	AGUGUUGAAUUUCUGAGAGC	CUCCUCGACUCCUCCCAGCG	0.0313515	0.00834677	0.0132811	0.00301445	9	1
AT4G28770.2	PolyA-	432	220	293	220	3	10	1	24	10	8	9.17431	19.0476	220	D		GUUCCCGUUGACCCUCCUCC	GUUUUGUCCGAAAUCAUCAA	CGUGAUAGAAAAAAUGCGAC	GUUUUGUCCGAAAUCAUCAA	0.00467074	0.00249822	0.00400276	0.00467074	116	8
AT3G05100.1	PolyA-	792	107	323	107	3	21	1	21	21	7	29.5775	37.5	107	D		UCUAAUGGCUGCUUUGAGGU	AGUUUCCUUAAGCGACCAGA	CGACCGACGCCGUUGAAGCU	AGUUUCCUUAAGCGACCAGA	0.0107846	0.0034431	0.0107846	0.00799331	173	11
AT4G29020.1	PolyA-	317	153	234	153	3	17	1	36	17	12	13.4921	28.5714	153	D		GACCAAAAGAACUUUGUAGC	ACUACUCUCUCCACUAAACA	UGUUCCUCGUUGCUCUCAUG	ACUACUCUCUCCACUAAACA	0.0149889	0.00791673	0.00120203	0.00791673	82	6
AT1G18020.1	PolyA-	868	100	431	100	4	13	1	29	13	7.25	6.91489	10.1754	100	D		CUGGUGCAAGCUAUGAACAA	ACAUAGACAGCACACACGGA	AGAUUUGGCAUGGUGGCAGA	ACAUAGACAGCACACACGGA	0.0139623	0.0139623	0.0139623	0.0139623	240	15
AT2G30270.1	PolyA-	177	274	742	274	1	17	1	16	17	16	58.6207	59.2593	274	D		UUUCGCCGCAAAAAAAAAAA	ACGCUUCUGACUGUUAUUAG	CAAGCUGAGACAGAUUUACG	ACGCUUCUGACUGUUAUUAG	0.00926349	0.00599545	0.00926349	0.00685752	175	11
AT3G54130.1	PolyA-	149	87	240	87	1	46	1	76	46	76	54.1176	64.9573	87	D		AUAUUCAUCGCAAAAUCAGU	AUCUUCAUCUUCAUCUUCGC	CAAGAGUCAAAUCUGUGCGC	AUCUUCAUCUUCAUCUUCGC	0.0120731	0.00696433	0.00560656	0.00696433	93	6
AT4G01100.2	PolyA-	1091	116	635	116	2	28	1	25	28	12.5	19.3103	27.1739	116	D		UGGCUAGUUAAAGAGAACCC	AGUAGGUUGUGUCUUUUGGC	ACCGAGGGACUUCGUGGACU	AGUAGGUUGUGUCUUUUGGC	0.0053263	0.00239634	0.00239634	0.00187561	131	9
AT4G14420.1	PolyA-	552	224	221	224	2	55	1	84	55	42	29.5699	43.299	224	D		UUCUGCAUCAAGCCGUUGCC	AUCUGCGUUUGAUUCGGAGA	GGUAUCUGCGUUUGAUUCGG	AUCUGCGUUUGAUUCGGAGA	0.00204243	0.000564977	0.00204243	0.00116369	176	11
AT1G10590.3	PolyA-	214	81	84	81	4	72	2	143	36	35.75	28.3465	39.6122	81	D		CGUCUGCUUUGAGGAAGCCU	AUCGCCUCCACAGAUCUAAU	GCCUCCACAGAUCUAAUCGC	AUCGCCUCCACAGAUCUAAU	0.00263015	0.00088792	0.00130884	0.00130884	158	10
AT2G26460.1	PolyA-	1241	46	1253	46	2	13	1	29	13	14.5	13.5417	22.4806	46	D		UGGCAAGAUAUGAGUGCAUA	AGAACCACCAACGCUUUGAA	AGUGCAUAUGGUGCAAUGCA	AGAACCACCAACGCUUUGAA	0.00812303	0.00448814	0.00746789	0.00812303	127	8
AT1G73600.2	PolyA-	1164	101	1385	101	14	210	1	329	210	23.5	16.3679	18.6614	101	D	CPuORF	UCUCUUUUGCGCUUGAACAC	ACCACAGAGAACCACAACAU	ACCCCAUCUCCAGACUUUGC	ACCACAGAGAACCACAACAU	0.0652005	0.0652005	0.0652005	0.0652005	236	15
AT5G15390.1	PolyA-	779	125	970	125	2	56	1	115	56	57.5	35.2201	47.7178	125	D	(upf3)	AUUUUGGAAACAUCUCUGCU	AAGCUCUGUCUGUGGUCGGG	UACAGAAUAGCUACAACUCA	AAGCUCUGUCUGUGGUCGGG	0.0131762	0.0131762	0.00355755	0.00495188	109	7
AT2G47240.1	PolyA-	361	109	1754	109	2	19	1	60	19	30	10	30.9278	109	D		AAGCCGUCGGUAGGUCCGGU	AUCAAAUUAUCUUCUUUCUC	ACCCUGAACUCACUGAAGAA	AUCAAAUUAUCUUCUUUCUC	0.00396255	0.00170666	0.00396255	0.00396255	79	5
AT3G48690.1	PolyA-	233	135	135	135	2	82	2	175	41	87.5	26.7974	30.5944	135	D		GCAUCGAGCGACUCAUGGGU	ACACCAAUCUUAUCAUAACU	ACACCAAUCUUAUCAUAACU	ACACCAAUCUUAUCAUAACU	0.0103213	0.00597409	0.0103213	0.00597409	191	12
AT2G39010.1	PolyA-	1108	104	104	104	21	82	3	114	27.3333	5.42857	20.197	26.3889	104	D		GGGAGGAAGGAAAAAAAAAA	ACCCACAUCUUCUAACAGUC	ACCCACAUCUUCUAACAGUC	ACCCACAUCUUCUAACAGUC	0.00512636	0.00512636	0.00439624	0.00439624	204	13
AT5G13740.1	PolyA-	1417	291	291	291	2	87	3	199	29	99.5	17.8645	24.6287	291	D		CUAGGACCUGUUCUGGUCAC	ACACGUUCUGCUCCAGCGAU	ACACGUUCUGCUCCAGCGAU	ACACGUUCUGCUCCAGCGAU	0.0134306	0.0134306	0.0134306	0.0134306	239	15
AT1G75460.1	PolyA-	310	170	297	170	4	26	1	57	26	14.25	8.99654	15.6164	170	D		AUCGCCGGCGUUGUAAACUC	AUUCUCUGAUUACUUCGUCU	CCGACGGUUGAUAAUCGCCG	AUUCUCUGAUUACUUCGUCU	0.0108356	0.0108356	0.0125221	0.0125221	204	13
AT1G19860.1	PolyA-	940	139	432	139	2	10	1	23	10	11.5	12.1951	25.5556	139	D		UGGCGUGGAUGUGGGAACAG	AGAGGAUCUAGGGCUUCACA	UAACUAUGAGGGCAUUGCAC	AGAGGAUCUAGGGCUUCACA	0.00438252	0.00282236	0.00438252	0.00282236	181	12
AT5G61770.2	PolyA-	1298	108	607	108	2	10	1	12	10	6	19.6078	20.6897	108	D		UUGUUCCUUGGAUCUCUGAG	AGCCGUCACCUCCUACCUCA	AGAUCUUUUCAAGAGUCCUC	AGCCGUCACCUCCUACCUCA	0.00767759	0.00767759	0.00555005	0.00440775	101	7
AT4G18380.1	PolyA-	778	127	715	127	2	10	1	18	10	9	6.84932	10.1695	127	D		UUCCGCCGACGAAUUCGGAU	AUCUUCUUCUCUUCUCAAAG	AAUGGAGAGCUGAAUUUGGU	AUCUUCUUCUCUUCUCAAAG	0.0149721	0.00905526	0.0263987	0.0149721	114	8
AT4G35000.1	PolyA-	837	165	644	165	5	56	2	96	28	19.2	10.9375	12.749	165	D		ACUUCGUGGAACUGCUGAAA	AUCUCUUUGGCCCAAAUUUC	UGCCCCAAGGAAGGAAGACU	AUCUCUUUGGCCCAAAUUUC	0.00250933	0.0001	0.00250933	0.00250933	79	5
AT1G56430.1	PolyA-	882	101	565	101	2	14	1	15	14	7.5	14.8936	13.6364	101	D		GCUCAUGGACCUAGAGCUUU	ACCUGAAAAACAUAACUCUU	CUUUCAUUGGCUCUGGUCCU	ACCUGAAAAACAUAACUCUU	0.0150071	0.00666345	0.0150071	0.00666345	191	12
AT3G45980.1	PolyA-	307	105	488	105	4	20	1	23	20	5.75	9.7561	13.2184	105	D		GGCCGGCGGCGAUAAGAAGA	AUCAAAAUCACUCAGAUCUG	GCUAGGUAUAACAAGAAGCC	AUCAAAAUCACUCAGAUCUG	0.0141684	0.00880701	0.0141684	0.00880701	188	12
AT3G44990.1	PolyA-	319	101	894	101	2	21	1	34	21	17	9.58904	17.2589	101	D		ACUUUAUGGGGCUCUCAACA	AUUCAUUUCAUACAUAUUUG	GGGAUGCACAGCGGAUAGCU	AUUCAUUUCAUACAUAUUUG	0.0373371	0.00159244	0.0373371	0.00707122	172	11
AT1G29500.1	PolyA-	171	101	369	101	2	31	1	24	31	12	41.8919	33.8028	101	D		CCAGAGAAUAAUGAUGAACA	AUCAAUCACAGCUUGCACUA	AUUUCAAGAGAUUUUGGAGA	AUCAAUCACAGCUUGCACUA	0.063454	0.0150385	0.0459952	0.0150385	95	6
AT3G23390.1	PolyA-	443	106	106	106	2	65	2	65	32.5	32.5	36.7232	48.8722	106	D		CAAGAAGGGAAAGGGAACAU	AGUGGAACGACGACGGCACA	AGUGGAACGACGACGGCACA	AGUGGAACGACGACGGCACA	0.00485352	0.00144885	0.00229729	0.00144885	94	6
AT2G40290.1	PolyA-	146	132	1261	132	2	10	1	20	10	10	6.94444	13.3333	132	D		GUCUGAUUUGCUCCGUCGCC	AUCUCUAGAAACCUGUCUGA	CGAAGUGGAUCUCGAUGCAG	AUCUCUAGAAACCUGUCUGA	0.00271907	0.00271907	0.0020839	0.00271907	28	2
AT2G06520.1	PolyA-	305	182	182	182	44	545	13	710	41.9231	16.1364	25.3606	31.0586	182	D		UUAAGCCAUUACCUCUGAAA	AUUUCGAAAGAGAAUCUCAG	AUUUCGAAAGAGAAUCUCAG	AUUUCGAAAGAGAAUCUCAG	0.00240674	0.000679496	0.00240674	0.00113929	176	11
AT5G23060.1	PolyA-	633	132	132	132	12	76	3	146	25.3333	12.1667	13.9706	22.1548	132	D		AAGCAAUGCAGAGCUCUGGU	AGUUUGCAGACAACAUUGAA	AGUUUGCAGACAACAUUGAA	AGUUUGCAGACAACAUUGAA	0.00979416	0.00674588	0.00979416	0.00674588	180	12
AT5G47420.1	PolyA-	101	101	101	101	3	68	2	120	34	40	47.5524	50.8475	101	D		GUUCGUCGCUGACUAUCACA	GUUCGUCGCUGACUAUCACA	GUUCGUCGCUGACUAUCACA	GUUCGUCGCUGACUAUCACA	0.00401484	0.000546422	0.00295629	0.00170674	16	1
AT2G35320.1	PolyA-	107	107	568	107	3	18	1	30	18	10	23.0769	25	107	D		GUCUGUGAUCUUUGAAACAC	GUCUGUGAUCUUUGAAACAC	ACUUGCGUACAGGCAUCGAG	GUCUGUGAUCUUUGAAACAC	0.00830212	0.00215465	0.00727137	0.00325104	15	1
AT4G16380.1	PolyA-	761	104	104	104	4	52	4	62	13	15.5	15.2047	19.375	104	D		AUGGAUACGGAGGGCCAGCA	CUCUCUCCCUUGAAGUAGAC	CUCUCUCCCUUGAAGUAGAC	CUCUCUCCCUUGAAGUAGAC	0.00723564	0.00288024	0.00723564	0.00448509	172	11
AT4G12560.1	PolyA-	1000	104	347	104	2	19	1	43	19	21.5	20.6522	35.5372	104	D		UGAUGUUUGGAUGAUGAAAG	GUCACAUUUUCCCGAGAAAC	UACUCUGUAGAUCUCGAUUC	GUCACAUUUUCCCGAGAAAC	0.0103208	0.00417289	0.00779753	0.00779753	147	10
AT2G27530.1	PolyA-	152	152	152	152	12	98	3	100	32.6667	8.33333	40.4959	51.5464	152	D		AGGGCUUCCGCUUUCUUCAC	AGGGCUUCCGCUUUCUUCAC	AGGGCUUCCGCUUUCUUCAC	AGGGCUUCCGCUUUCUUCAC	0.00332898	0.00139871	0.00332898	0.00139871	189	12
AT5G14360.1	PolyA-		78	255	78		11	1	17	11	17	57.8947	60.7143	78	D			GUAUCCCAAAGCUUGAGAGA	CAAUAGUAGCUGCAGCAACU	GUAUCCCAAAGCUUGAGAGA
AT1G48100.1	PolyA-	1090	1083	1083	1083	4	51	1	98	51	24.5	31.2883	35.6364	1083	D		CACAAUUCACAAGCCUGCGU	AGGCGUGCACAAUUCACAAG	AGGCGUGCACAAUUCACAAG	AGGCGUGCACAAUUCACAAG	0.0201931	0.013644	0.0201931	0.0201931	79	5
AT1G52740.1	PolyA-	437	140	140	140	3	16	3	20	5.33333	6.66667	10.2564	12.8205	140	D		GCAAUAUUGGAGUAUCUGAC	CUCUUCGAGCUCAUCUUCUU	CUCUUCGAGCUCAUCUUCUU	CUCUUCGAGCUCAUCUUCUU	0.00333437	0.00033181	0.00333437	0.00157226	175	11
AT3G51160.1	PolyA-	275	106	904	106	2	27	1	47	27	23.5	21.2598	34.3066	106	D		CCGGAAUCACCGGCCAGGAC	AACACGGAUUUUCAACACAG	CUAUUCCUUGGGAAUUUGCA	AACACGGAUUUUCAACACAG	0.00470802	0.00124417	0.00346556	0.0018441	16	1
AT2G18040.1	PolyA-	285	115	757	115	2	21	1	41	21	20.5	16.1538	23.4286	115	D		GGCGUCGAGAGACCAAGUUA	AUUAGGGUAAAGCAAAAAUA	UUAUUGUGGUUUUGAUUCUG	AUUAGGGUAAAGCAAAAAUA	0.00112502	0.000187772	0.00112502	0.00112502	68	5
AT5G18050.1	PolyA-	258	88	88	88	2	180	4	300	45	150	40	39.6825	88	D		GCGGCACCAAAAGGGUUUCU	AUCAACCAACAACAAGCAAU	AUCAACCAACAACAAGCAAU	AUCAACCAACAACAAGCAAU
AT2G37660.1	PolyA-	391	168	231	168	5	58	1	96	58	19.2	22.5681	39.1837	168	D		CCGCCGCAACAACUGAACCU	AUCAAACUCCAGUCAAUGGC	CCUGCUAACACUUACAAAUC	AUCAAACUCCAGUCAAUGGC	0.00215609	0.00361039	0.00215609	0.00215609	79	5
AT3G54110.1	PolyA-	765	135	799	135	3	15	1	27	15	9	15.1515	30.6818	135	D		CGCCAAGACGGUAUUCUGGA	GUAGCGCGCAGAGAGAGAGA	UUCAACAAUUGUGAGACAGG	GUAGCGCGCAGAGAGAGAGA	0.000395925	0.000112827	0.000112827	0.000395925	224	14
AT3G13410.1	PolyA-	263	141	851	141	3	21	1	25	21	8.33333	8.26772	11.0132	141	D		GGUGCGGUGGCGCUAUUGGU	AUGAAUCUCUUCUUUCUCUG	CUCUGUUCCGAGGGUUCUGA	AUGAAUCUCUUCUUUCUCUG	0.00170909	0.000204792	0.000204792	0.00170909	222	14
AT3G56980.1	PolyA-	412	18	403	18	2	19	1	27	19	13.5	22.3529	38.0282	18	D	(upf1, upf3)	UGCCUCUGGCCAAUCGAAGA	AAGUUCAGAACAAUCCUAAC	AUGUCUUCCUGCCUCUGGCC	AAGUUCAGAACAAUCCUAAC	0.120734	0.0255276	0.0127844	0.0255276	83	6
AT5G41040.1	PolyA-	503	102	1477	102	2	11	1	10	11	5	11	12.5	102	D		AACUCACAGUUGACUGUACC	AUACUAACAUUCAUCCCAAA	AGCAUCAAUGUGCUUCUUGG	AUACUAACAUUCAUCCCAAA	0.00575221	0.0040962	0.0040962	0.00575221	223	14
AT4G29310.1	PolyA-	505	80	1297	80	2	42	1	56	42	28	19.0045	17.8914	80	D		CGCCGGUCGUACUGGUCACA	AACGACCUCUGCCUCUCAUG	GAGCGUCGAAGGAGAAGGGA	AACGACCUCUGCCUCUCAUG	0.0286886	0.0286886	0.0286886	0.021807	53	4
AT1G76080.1	PolyA-	578	133	152	133	12	90	2	241	45	20.0833	11.5237	17.6041	133	D		ACAAGACCAGAGAACUCUGU	ACUGAUCUCUAACCAAUCCC	CACACACACUACCACAAACA	ACUGAUCUCUAACCAAUCCC	0.0042504	0.00231169	0.00500479	0.0042504	127	8
AT3G26020.4	PolyA-	604	135	1600	135	2	20	1	18	20	9	21.7391	20.9302	135	D		GUGCCUCUACUUCCAAAAGC	AAGAAAAACAAAAACAAAAA	GCCAAAUAGCUCGAUGUUUG	AAGAAAAACAAAAACAAAAA	0.00108854	0.000416324	0.00108854	0.00108854	80	5
AT1G20450.1	PolyA-	1111	496	496	496	3	282	5	350	56.4	116.667	36.3402	43.3705	496	D		UGCCAGCACCACAUUCGGUA	ACACAGCUCUUGAAAACCAU	ACACAGCUCUUGAAAACCAU	ACACAGCUCUUGAAAACCAU	0.00284622	0.00569095	0.00284622	0.00284622	80	5
AT1G27190.1	PolyA-	439	128	1779	128	2	12	1	18	12	9	5.40541	6.97674	128	D		CGAUGCAGCUCGCCGGUGAG	AUUCUUCUUCCGCCAUAGAA	ACUGGUAGAAGCAAAGACGC	AUUCUUCUUCCGCCAUAGAA	0.0146109	0.0052551	0.00769412	0.0052551	83	6
AT5G39850.1	PolyA-	123	101	650	101	4	19	1	32	19	8	42.2222	56.1404	101	D		GCAGCAGCUAUGGUUAACGU	AACUCUGUCUUAGUUUUGAG	AGUGAAGAGAAGGAACGAGA	AACUCUGUCUUAGUUUUGAG	0.00585339	0.000653325	0.00585339	0.00177068	165	11
AT5G64040.2	PolyA-	661	248	248	248	23	312	19	643	16.4211	27.9565	21.8794	30.4019	248	D		UUCACUGUUCAAUUCGGAAG	ACCAAUCAAACUCAAAAAAC	ACCAAUCAAACUCAAAAAAC	ACCAAUCAAACUCAAAAAAC	0.00242324	0.00105532	0.00242324	0.00242324	78	5
AT5G26340.1	PolyA-	754	101	568	101	2	15	1	33	15	16.5	9.61538	18.3333	101	D		CAAGAUUAAAGGAGGUUGGG	AACUUAAGUGUUUCUGUUUA	AGACCUAGCCAUGCUUAUUG	AACUUAAGUGUUUCUGUUUA	0.00431815	0.00272566	0.00431815	0.00431815	79	5
AT4G00430.1	PolyA-	457	123	123	123	11	167	4	273	41.75	24.8182	19.3735	25.419	123	D	3' UTR (upf1)	AAUCCAAGGUAUCGCUUGGG	ACACACGAGAAAGAAAAAGC	ACACACGAGAAAGAAAAAGC	ACACACGAGAAAGAAAAAGC	0.00733228	0.00331258	0.00655495	0.00426824	4	1
AT3G12600.1	PolyA-	739	172	805	172	1	11	1	15	11	15	17.7419	25.4237	172	D		AGCGGCAAUGUACGCGUUGU	AGCUAUAGACAGACACACCC	ACGUAAAUGGCUGACAAUUG	AGCUAUAGACAGACACACCC	0.00617521	0.00179832	0.00372698	0.00179832	96	6
AT1G68590.1	PolyA-	325	140	454	140	3	59	1	97	59	32.3333	22.0149	32.5503	140	D		ACUCACCGCUGAAACAGUCA	AUUGUUCUCUGAGAAAACAC	AUUAGGAUUGGACCAACAUG	AUUGUUCUCUGAGAAAACAC	0.0044363	0.0044363	0.0044363	0.0044363	239	15
AT3G46830.1	PolyA-	792	138	162	138	2	26	1	40	26	20	17.2185	23.1214	138	D		UCUGCUCUUGAAGCAACAAA	ACGAAGAAGAAGACGAAGCC	AAAUUAAACAAGAAAAAUUC	ACGAAGAAGAAGACGAAGCC	0.00601983	0.00163295	0.00516844	0.00263441	15	1
AT3G61220.2	PolyA-	752	135	863	135	2	10	1	12	10	6	17.5439	23.0769	135	D		CUCACUGAGGAAAGAAUCGA	AUUCUUUGUCUAAAACCCAG	AAGGCAAGUUUGAAUGGUUA	AUUCUUUGUCUAAAACCCAG	0.0115268	0.00732598	0.0115268	0.00732598	191	12
AT3G62950.1	PolyA-	174	83	215	83	2	11	1	15	11	7.5	22.9167	35.7143	83	D		UGUCGUCGAAGAAAGCGGCG	AAUACAACCUAAGCCUUGCU	UGUUGUAUGUGCCAUAGCAU	AAUACAACCUAAGCCUUGCU
AT5G24165.1	PolyA-	269	101	439	101	2	12	1	19	12	9.5	11.1111	16.3793	101	D		GUUCUGAUGUUCCGGCAGCU	AGAAAAAUCAGAGAAAGAAA	UUGUUCGGCUGGUGAUGUUU	AGAAAAAUCAGAGAAAGAAA	0.0105438	0.0081331	0.0105438	0.00457569	165	11
AT2G26680.1	PolyA-	554	79	489	79	3	48	1	83	48	27.6667	44.4444	37.2197	79	D		GAUAUCUCCGCAACGAUUCA	GUUUUUCUUUAACAAGUCGG	AUCUCCCGGAGAAACCACAU	GUUUUUCUUUAACAAGUCGG	0.0053219	0.0037494	0.0053219	0.0037494	181	12
AT1G53530.1	PolyA-	573	162	482	162	1	31	1	109	31	109	42.4658	66.4634	162	D		GGUCAUGUUUGGAUUCAGGG	ACUUCUUCUGACGAGAUUCG	AAAGCGAAUCUUGGGUUUAG	ACUUCUUCUGACGAGAUUCG	0.0119022	0.00186628	0.0105265	0.00801792	5	1
AT5G52210.1	PolyA-	455	115	115	115	1	18	1	26	18	26	20.2247	27.957	115	D		GGUUUGCGGUCUAUUUGGGA	GUGCAAAAGCCAAAGCUUUG	GUGCAAAAGCCAAAGCUUUG	GUGCAAAAGCCAAAGCUUUG	0.004449	0.00084454	0.00333174	0.00162645	16	1
AT5G51545.1	PolyA-	415	101	363	101	3	13	1	32	13	10.6667	11.1111	19.1617	101	D		GCGGCCAAGGCAGAGGAGCA	AACUAAAAAUGGCGCUACAA	GGUGAAUCGGCGUGCUCCUG	AACUAAAAAUGGCGCUACAA	0.00428541	0.00428541	0.00428541	0.00428541	236	15
AT5G64980.1	PolyA-	539	101	644	101	2	14	1	25	14	12.5	63.6364	54.3478	101	D		UAGGAGGAGGGAUCCGAACC	AGCAAAACCCAAAACCUGAG	GAAGCAGCAGUAAGGUUCCU	AGCAAAACCCAAAACCUGAG	0.00612174	0.00118831	0.00419243	0.00242337	16	1
AT5G53370.1	PolyA-	1096	122	557	122	2	12	1	14	12	7	7.89474	7.21649	122	D		CGAAGAAGAGAAUCUGAAAG	GUUCCCUUAACAAACUCUAA	CAGAUGCCCCCACGUGUACG	GUUCCCUUAACAAACUCUAA	0.0022757	0.00124417	0.00172945	0.0022757	128	8
AT1G32690.1	PolyA-	73	73	78	73	3	36	4	50	9	16.6667	35.6436	27.4725	73	D		AAACUCCGAGAAACUGAAGA	AAACUCCGAGAAACUGAAGA	CCGAGAAACUGAAGAAAGAA	AAACUCCGAGAAACUGAAGA	0.0237004	0.0053454	0.0237004	0.0169294	165	11
AT5G57050.1	PolyA-	1079	191	1615	191	2	17	1	21	17	10.5	13.0769	15.1079	191	D		AUGGCCAUGGCGGUUCUCAG	AGGAAACUCUGAUUUUAGUC	ACAAACGAAGAAGUGUGCGA	AGGAAACUCUGAUUUUAGUC	0.0131898	0.00472624	0.0260266	0.0063066	12	1
AT4G27690.1	PolyA-	969	102	413	102	2	13	1	23	13	11.5	16.4557	25.2747	102	D		UGUAAGACUGUUUCUGGCCC	GUUACUUUUCUUGCCUUUUC	UGGAGCAUAAUGGUGUAAAA	GUUACUUUUCUUGCCUUUUC	0.00804537	0.00463587	0.0101199	0.00804537	121	8
AT5G35080.1	PolyA-	299	123	126	123	2	15	1	19	15	9.5	23.4375	35.1852	123	D		GCAGAAACAAUCGUGAACCA	AUCGCCGUCGCCUGUUACCG	GCCGUCGCCUGUUACCGUCC	AUCGCCGUCGCCUGUUACCG	0.00724542	0.00235532	0.00603636	0.0032972	15	1
AT5G54145.1	PolyA-	342	101	616	101	2	58	1	44	58	22	34.5238	33.8462	101	D		CGUCGAUGAUUCCUGAUUUC	ACACUACUCAAAUCUUCAUC	UUUCCAUGUGAUUUGUGUUU	ACACUACUCAAAUCUUCAUC	0.0736034	0.0172215	0.0589134	0.0172215	92	6
AT1G45249.3	PolyA-	663	137	1108	137	2	26	1	28	26	14	26	31.8182	137	D		AGAGGCAGCAAACAUUAGGU	ACUUGGCUCACCAGACAAAC	UUCUGCUGCAAUUCCUGGAG	ACUUGGCUCACCAGACAAAC	0.0144186	0.0144186	0.0117182	0.0081485	101	7
AT4G19170.1	PolyA-	1175	103	103	103	13	92	4	206	23	15.8462	10.121	15.8828	103	D		ACGUCACGCGAUUUUCGCAG	ACAGCCUUAAACGUGGAGCC	ACAGCCUUAAACGUGGAGCC	ACAGCCUUAAACGUGGAGCC	0.0247117	0.0101873	0.0247117	0.0161727	175	11
AT1G07920.1	PolyA-	860	142	1698	142	44	180	31	334	5.80645	7.59091	6.86499	10.3182	142	D		UCCUUGAGGCUCUUGACCAG	AUCGUUCUUAUUGACCCUAG	GGUUCUUGAUCGGAGGUGGC	AUCGUUCUUAUUGACCCUAG	0.0010524	0.0010524	0.000338985	0.000338985	195	13
AT5G49480.1	PolyA-	327	101	332	101	7	99	2	344	49.5	49.1429	20.2869	25.5572	101	D		ACGAGACGAUGAUCGGAACG	AAAAUCUCUUAAAGCUUCCU	ACGAUGAUCGGAACGAUGAU	AAAAUCUCUUAAAGCUUCCU	0.0110614	0.0175245	0.00859457	0.00859457	149	10
AT4G14040.1	PolyA-	295	101	540	101	4	36	1	90	36	22.5	7.07269	11.378	101	D		ACGGGGCGAGACAAACCGGA	AUACUCAGAGACGUGUAGCU	UUUGUACAAGGUUGUAGAGC	AUACUCAGAGACGUGUAGCU	0.00399828	0.00147021	0.00399828	0.00277725	175	11
AT1G12910.1	PolyA-	343	173	333	173	3	35	1	54	35	18	21.4724	30.3371	173	D		AGCGUUCGUCGCGAUAAGAA	GCUUUUGAGCGAGUGAUAGA	AAUGAAUUGGAGCGUUCGUC	GCUUUUGAGCGAGUGAUAGA	0.0111719	0.00475266	0.0111719	0.00800708	172	11
AT2G33430.1	PolyA-	445	124	124	124	4	76	3	177	25.3333	44.25	31.7992	40.9722	124	D		CCUGGCGGGGAAGGCGCGAC	AAACCUCCAUUACCUUCGUC	AAACCUCCAUUACCUUCGUC	AAACCUCCAUUACCUUCGUC	0.00527921	0.00527921	0.00418234	0.00418234	204	13
AT5G52190.1	PolyA-	507	190	526	190	2	21	1	24	21	12	29.1667	32.4324	190	D		CCUGGAGGAUUCUCAACCGU	AUUCAACAUCAAUGGCGAAC	UCGAUGCGCUUUGCUCUGUA	AUUCAACAUCAAUGGCGAAC	0.0150401	0.0150401	0.0255596	0.00698505	110	7
AT1G22220.1	PolyA-	600	97	801	97	1	21	1	49	21	49	25.6098	34.507	97	D		CGUCGCGUUCCGUUCCGCCG	AAGCAUAAUACAAUCAUAGC	AAGAGAAGGGACGGUGGUGA	AAGCAUAAUACAAUCAUAGC	0.0409404	0.0140997	0.00167007	0.0140997	87	6
AT2G29320.1	PolyA-	1156	139	139	139	1	41	3	94	13.6667	94	24.2604	36.8627	139	D		AUUGUAGCAUUGAUAGGAUA	ACUAGAAAAAUGGACAAAAG	ACUAGAAAAAUGGACAAAAG	ACUAGAAAAAUGGACAAAAG	0.0223815	0.0098833	0.0223815	0.0098833	180	12
AT1G23400.1	PolyA-	101	101	101	101	6	112	2	171	56	28.5	28.6445	34.7561	101	D		AUCAAUGGCGAUUGUAGCAU	AUCAAUGGCGAUUGUAGCAU	AUCAAUGGCGAUUGUAGCAU	AUCAAUGGCGAUUGUAGCAU	0.0205788	0.0101862	0.01433	0.0101862	93	6
AT2G21195.2	PolyA-	139	79	511	79	4	83	1	211	83	52.75	58.042	72.2603	79	D		GACGGCUACUCUUUGACCGC	AUCGACACUAUUACACCAAA	AUCAAAUGUGUUGGAUUAAC	AUCGACACUAUUACACCAAA	0.00311213	0.00311213	0.00574807	0.0018678	112	7
AT4G00585.1	PolyA-	486	167	321	167	1	14	1	31	14	31	18.9189	30.3922	167	D		CUUUGGAACCAAGGACGAUU	AUCUUCUUCGUCUUCUUUGC	GACUGGUGGGCCUAACUGUA	AUCUUCUUCGUCUUCUUUGC	0.000238623	3.49e-05	3.49e-05	3.49e-05	48	3
AT4G10450.1	PolyA-	219	120	537	120	4	23	1	40	23	10	19.8276	26.4901	120	D		CAUCCCCGACGGCGUCGCCA	ACCCUUAAACUCCGUUACCC	UCGUAACUUCCUUGGUGAGA	ACCCUUAAACUCCGUUACCC	0.00534469	0.00112372	0.00534469	0.00177709	175	11
AT1G03260.1	PolyA-	848	106	101	106	1	15	1	25	15	25	17.0455	21.9298	106	D		UCAAAAAUCUGGCUUCAAGA	AACAGAAUCUGAAGAUCGAA	GACGCAACAGAAUCUGAAGA	AACAGAAUCUGAAGAUCGAA	0.00504072	0.00287156	0.00504072	0.00504072	79	5
AT3G22530.1	PolyA-	165	165	833	165	2	26	1	65	26	32.5	26.8041	46.7626	165	D		ACCGCCUUCGCACCCAUUCA	ACCGCCUUCGCACCCAUUCA	UACUGUUGCUUGUGUUGAUG	ACCGCCUUCGCACCCAUUCA	0.0143227	0.00760928	0.0143227	0.0110993	172	11
AT1G76680.2	PolyA-	1065	152	748	152	4	21	4	42	5.25	10.5	6.52174	8.4507	152	D		AUGGCGGAAUCUUUGAACAA	ACAAUUCAGGGAAAAUCUUC	GUAAGCACAUUUUGGAUUUG	ACAAUUCAGGGAAAAUCUUC	0.00644428	0.00194091	0.00644428	0.00361095	175	11
AT1G65960.2	PolyA-	464	163	497	163	11	32	1	59	32	5.36364	6.4	10.017	163	D		CACAACUGAGCUCCAGAACC	AGAUUCUCUUUCACUAAACA	UAUAGCUCGACUGUUCAAUG	AGAUUCUCUUUCACUAAACA	0.00175736	0.000998792	0.000998792	0.00175736	220	14
AT1G74270.1	PolyA-	164	111	240	111	1	42	1	66	42	66	31.1111	35.2941	111	D		ACUCUACGUGAGGGGAACCA	GGAUAUUCGGCGGAAUCGAA	AUCGAAGGAGUUAACACUCA	GGAUAUUCGGCGGAAUCGAA	0.0012207	0.0012207	0.0012207	0.0012207	236	15
AT2G32380.1	PolyA-	226	101	227	101	4	11	1	26	11	6.5	19.2982	35.6164	101	D		UUGCGCCGCUUAUCGACGGU	AACGACAGAUUAAAGCAGAG	UGCGCCGCUUAUCGACGGUC	AACGACAGAUUAAAGCAGAG	0.00397577	0.00155435	0.00397577	0.00397577	68	5
AT3G47370.2	PolyA-	402	92	147	92	2	20	1	23	20	11.5	19.802	28.75	92	D		AGGUUUGAGCUCAGGGUUCA	GCAGUUGCACACAAAUUCAC	GUGUAACAAAACAUGGCGUA	GCAGUUGCACACAAAUUCAC	0.0045053	0.00186679	0.0045053	0.0045053	69	5
AT3G27110.1	PolyA-	102	102	949	102	4	21	1	49	21	12.25	14.1892	21.3043	102	D		GUCUCCGAAACGCAACCGCA	GUCUCCGAAACGCAACCGCA	AGCACUACUCGUCGCCCAAG	GUCUCCGAAACGCAACCGCA	0.00311956	0.00311956	0.00311956	0.00461789	63	4
AT4G18800.1	PolyA-	507	101	646	101	2	10	1	20	10	10	9.52381	13.5135	101	D		GAUUUGGGACACUGCUGGUC	AGCUAGAAAGACACCAGUCU	CGUGACCACACUGACCCAAA	AGCUAGAAAGACACCAGUCU	0.00516441	0.000513782	0.00345389	0.00345389	149	10
AT3G06740.1	PolyA-	716	106	370	106	2	40	1	43	40	21.5	27.027	30.7143	106	D		GCGGAAUAAGCUUGGCGAAG	AUCUGUUGGGUCGUUUCUUU	UCGAUUCAGAAUCAAUGGAA	AUCUGUUGGGUCGUUUCUUU	0.0198253	0.00845167	0.0198253	0.00845167	180	12
AT1G62780.1	PolyA-	568	97	343	97	6	22	1	48	22	8	9.69163	16.7247	97	D		AUUGAUUGAGCUUGAAACAC	AACCAAAAAAGCAGAGCUCA	ACUUCGUGAAGAGAAAGAGC	AACCAAAAAAGCAGAGCUCA	0.00322972	0.00322972	0.00322972	0.00322972	238	15
AT3G03820.1	PolyA-	325	31	217	31	2	64	1	62	64	31	33.3333	34.8315	31	D		GGGCGGCUUGACGAUCCCUU	AUCAACAACAAGAAGCAAUC	CCAGAGGAAGAAGCAGAGAC	AUCAACAACAAGAAGCAAUC
AT4G29905.1	PolyA-	268	101	101	101	31	3002	41	5708	73.2195	184.129	63.7638	64.7239	101	D	3' UTR (upf3)	AGACACAAAGGAAGUCUGAG	AAGUCUUUCUGAAAAACACA	AAGUCUUUCUGAAAAACACA	AAGUCUUUCUGAAAAACACA	0.042537	0.0205033	0.042537	0.0311579	165	11
AT1G10580.1	PolyA-	1845	192	942	192	1	26	1	40	26	40	32.5	50.6329	192	D		GUAAAGUCGCAACUUGUGGU	ACGAAGAAGAAGACGAAGCC	CUCCUAAAGAUGCUAAGGCG	ACGAAGAAGAAGACGAAGCC	0.0109215	0.0109215	0.0039428	0.0039428	202	13
AT2G43130.1	PolyA-	447	101	727	101	3	19	1	41	19	13.6667	20.6522	25.1534	101	D		CUGGCUCGAUGAGCUCAACA	AAAGGCGUUACAGAGAAGAA	GUUAAGAACGAGAACGAAGG	AAAGGCGUUACAGAGAAGAA	0.00431652	0.00116417	0.00431652	0.00431652	68	5
AT5G20010.1	PolyA-	292	101	101	101	10	82	3	70	27.3333	7	26.7101	26.1194	101	D		UUUGAGAAGAAGUAUGAACC	AUCUUCAUUCUCCCUCUCGC	AUCUUCAUUCUCCCUCUCGC	AUCUUCAUUCUCCCUCUCGC	0.00702958	0.00301351	0.0062922	0.00301351	95	6
AT3G51660.1	PolyA-	306	178	178	178	1	51	2	64	25.5	64	34.9315	32.4873	178	D	uORF(upf1)	UUGACGGCGUUAACACCGAU	ACAACUUCCAAACACCAUUU	ACAACUUCCAAACACCAUUU	ACAACUUCCAAACACCAUUU	0.0217452	0.00885152	0.0217452	0.00549706	175	11
AT4G37260.1	PolyA-	829	101	101	101	1	72	3	76	24	76	45.5696	51.0067	101	D		AGACGGUUCGAGUCAACGAG	AACCAAAAAGCUUUUCUUCC	AACCAAAAAGCUUUUCUUCC	AACCAAAAAGCUUUUCUUCC	0.0595606	0.0219232	0.0595606	0.0145211	171	11
AT5G43870.1	PolyA-	888	102	362	102	1	17	1	18	17	18	30.9091	32.1429	102	D		AUGGGAGCUGAUCGUGAGCA	ACGUUCUCUCUAACACACAC	CACUUUGGUGCCGGAAGAUG	ACGUUCUCUCUAACACACAC	0.0175355	0.0175355	0.0175355	0.0113953	59	4
AT4G14030.1	PolyA-	754	127	640	127	4	22	1	75	22	18.75	7.97101	18.2039	127	D		AGGUGGGAGAAACCAGGACA	ACCAUAUACACACAAUUCAA	ACGGCUCAUUGCCUCGCCAC	ACCAUAUACACACAAUUCAA	0.00373662	0.00166206	0.00373662	0.00373662	79	5
AT4G09890.1	PolyA-	298	99	99	99	1	21	2	15	10.5	15	25.3012	21.7391	99	D		CUUCAAUGGGCCUUGUAUCA	AAGCUUCUUCACCCACAUAG	AAGCUUCUUCACCCACAUAG	AAGCUUCUUCACCCACAUAG	0.0255519	0.00430391	0.0138088	0.00430391	83	6
AT5G54520.1	PolyA-	658	93	1424	93	2	10	1	18	10	9	13.6986	18	93	D	(upf3)	UUGCUUCUGCGGGGCUUGAU	ACCGGUCACUGCUUCGGGUG	CGUUAAUGUGUCAUACCACC	ACCGGUCACUGCUUCGGGUG	0.019573	0.0138881	0.019573	0.019573	79	5
AT5G58005.1	PolyA-	321	101	390	101	4	19	1	36	19	9	25.6757	32.7273	101	D		GUGUAGCAAUUCUAGAACCC	GUUUGGUGUUUGUUUCUGGU	GUACUGUAGGAACAAGAGAG	GUUUGGUGUUUGUUUCUGGU	0.00650887	0.000669215	0.00650887	0.00650887	75	5
AT1G78850.1	PolyA-	1008	102	102	102	7	83	4	259	20.75	37	14.6643	31.0924	102	D		GCGACUUCCACGGCUUGGGA	ACACCAAAAUCCAUUAACAC	ACACCAAAAUCCAUUAACAC	ACACCAAAAUCCAUUAACAC	0.00306268	0.00196684	0.00306268	0.00196684	190	12
AT3G62010.1	PolyA-	260	101	1272	101	3	22	1	55	22	18.3333	8.08824	21.1538	101	D		GAGUCGAGAGGUGUUUCGGA	AUCUCUUUCUCUCUAACUUC	GGAAAAAGGCAAGUUGAUAA	AUCUCUUUCUCUCUAACUUC	0.0144727	0.0057505	0.0109344	0.00821362	13	1
AT3G62070.1	PolyA-	267	40	40	40	1	34	2	51	17	51	31.4815	30.1775	40	D		GGAGCAGAGGCGGAUGGGGA	ACGAGUUGACUCAGUUAAGU	ACGAGUUGACUCAGUUAAGU	ACGAGUUGACUCAGUUAAGU	0.033298	0.0113063	0.033298	0.0113063	188	12
AT4G12040.1	PolyA-	602	108	600	108	6	30	1	63	30	10.5	13.2159	16.5354	108	D		UUGUUGUAACCGCUGAGCCG	AUUGUUGCGUGUUUGGUUAU	CGUUGUUGUAACCGCUGAGC	AUUGUUGCGUGUUUGGUUAU	0.011489	0.00735372	0.0146216	0.00735372	94	6
AT2G37970.1	PolyA-	532	171	301	171	1	30	1	29	30	29	33.7079	26.6055	171	D		GAAGGAAGAAGUUGGUGACG	GGUAAAACUUACAUAAUGGG	ACGAUGCGUCGGAGUUCAAA	GGUAAAACUUACAUAAUGGG	0.0105341	0.00449491	0.00449491	0.00193825	141	9
AT5G43330.1	PolyA-	264	147	691	147	8	24	2	55	12	6.875	15.3846	26.1905	147	D		ACAAAUCGGAUAUGCUCUUG	ACGCUCUCUCACUGAUCAUU	AGGCUUGACCACAACAGGGC	ACGCUCUCUCACUGAUCAUU	0.00343048	0.00181422	0.00343048	0.00343048	76	5
AT4G02405.1	PolyA-	667	139	701	139	2	11	1	10	11	5	35.4839	19.2308	139	D		UCCCGUGGAAUUCGAGAACA	AGCUUCGUCUUCAUUCAAAA	CGCUCAAAAGGGUUUAGUGG	AGCUUCGUCUUCAUUCAAAA	0.00571371	0.00218423	0.00571371	0.00468489	165	11
AT1G20440.1	PolyA-	507	101	101	101	3	203	5	371	40.6	123.667	22.5055	27.1596	101	D		UCAUCGAAAAGCUUCACCGA	ACAAACAUUACUCAUUCACA	ACAAACAUUACUCAUUCACA	ACAAACAUUACUCAUUCACA	0.000722954	0.00371763	0.000722954	0.00165045	176	11
AT5G61590.1	PolyA-	288	104	615	104	4	30	1	41	30	10.25	16.5746	24.1176	104	D		GACUCUGGUCUCUAGAACCC	AAACACCACUUGCAGUUUUU	CAGCUUUUAAGCUCAGGGGA	AAACACCACUUGCAGUUUUU	0.0566219	0.00993544	0.0566219	0.0261974	175	11
AT3G02900.1	PolyA-	295	101	554	101	2	12	1	15	12	7.5	24.4898	25	101	D		GGGGAAGUAAGGGUGGUGGA	AUGUUACUCUUCUCAGAUCU	AAGCGGUAGCAGCAAGAACA	AUGUUACUCUUCUCAGAUCU	0.00566339	0.00369981	0.00566339	0.00369981	191	12
AT3G23170.1	PolyA-	143	101	681	101	3	23	1	64	23	21.3333	28.75	47.7612	101	D		UAACCUUUUUUCUCGGAACA	AAGCUUCACAGAUUCUAAAA	UUGGAACAAACUCGAUUUUC	AAGCUUCACAGAUUCUAAAA	0.00168808	0.00626704	0.0357799	0.00314914	8	1
AT3G18000.1	PolyA-	833	101	231	101	6	62	2	68	31	11.3333	8.42391	8.45771	101	D	CPuORF (upf1, upf3)	CCACUCACUACCGUGAACCC	ACACUCUUUUCGCUCUCAGA	CGCCGUCGAAGGCCACUGAA	ACACUCUUUUCGCUCUCAGA
AT5G38860.1	PolyA-	700	115	115	115	4	25	1	30	25	7.5	37.8788	32.967	115	D		GCACCAAGAUUCCUGAACAC	ACCUUCUCGACGAACACACC	ACCUUCUCGACGAACACACC	ACCUUCUCGACGAACACACC	0.00725717	0.00725717	0.00725717	0.0115283	60	4
AT1G14450.1	PolyA-	388	105	335	105	2	12	1	16	12	8	12	16.1616	105	D		CUGAACUCAGGGUCUCUUCU	GAAUACCUGAGAAAAUGGCG	CACUGAAGAGCAUCUUUCUU	GAAUACCUGAGAAAAUGGCG	0.000639117	0.000639117	0.00829284	0.000639117	19	2
AT3G53460.4	PolyA-	641	117	686	117	4	40	7	50	5.71429	12.5	8.08081	15.3374	117	D		ACCGCAGCGGAAGUUGAAGC	AGAACCCUUAAACCUUAUCU	GUAAGCAGAUACUUGUGUUC	AGAACCCUUAAACCUUAUCU	0.00729852	0.00393131	0.00393131	0.00393131	34	3
AT1G01520.1	PolyA-	247	45	531	45	1	18	1	27	18	27	45	61.3636	45	D		GAAGGUUAGAAAGCCUUACA	AAGUCACAAACUCUGUUUCA	ACGCAUUAUUUCAACAUGAC	AAGUCACAAACUCUGUUUCA	0.0032573	0.0128635	0.0032573	0.000616922	176	11
AT2G31670.1	PolyA-	318	91	160	91	2	12	1	19	12	9.5	10.7143	15.3226	91	D		CAUGAUCAACAACCUCAACG	AACCACCACUCACAAUCUUA	UUCACUAUCUCAACAACCAA	AACCACCACUCACAAUCUUA	0.00336857	0.00336857	0.00336857	0.00336857	229	15
AT3G47470.1	PolyA-	832	261	261	261	31	1079	57	2192	18.9298	70.7097	27.2888	35.858	261	D		UGGCAAGACAUCAAGAACCC	AACCAUCUCUGAACUCAUCU	AACCAUCUCUGAACUCAUCU	AACCAUCUCUGAACUCAUCU	0.00327349	0.00327349	0.00327349	0.00327349	239	15
AT1G06390.1	PolyA-	258	130	552	130	2	15	1	23	15	11.5	13.7615	16.6667	130	D		CUGAAUUGGAUUCUGAUAAG	ACUCAUUGUUCAGUGGUUGA	AGCACUGUUUCUUCUCUACA	ACUCAUUGUUCAGUGGUUGA	0.00889689	0.00258542	0.00889689	0.00429541	175	11
AT5G59890.1	PolyA-	179	116	566	116	2	33	1	34	33	17	21.4286	22.8188	116	D		CUCUGCGUCUCCUUCUUUCA	AGAAGAAAGUAAAGAGAGAA	GCGUGAACUUGAUGGAAUUC	AGAAGAAAGUAAAGAGAGAA	0.000321818	1.06e-10	0.000321818	0.000321818	80	5
AT4G02380.1	PolyA-	218	104	104	104	9	539	12	1447	44.9167	160.778	53.3663	62.4514	104	D	(upf3)	UGCGGCGGCGACAAGAAGCU	AUCUCUUCAAACCAUUUUCG	AUCUCUUCAAACCAUUUUCG	AUCUCUUCAAACCAUUUUCG	0.0234017	0.00794713	0.0234017	0.00975153	175	11
AT4G30660.1	PolyA-	542	107	107	107	3	30	2	31	15	10.3333	25.641	36.9048	107	D		GUUAUCAGCUUAUGAACCCU	ACUCUCAACUCUGUGACAGC	ACUCUCAACUCUGUGACAGC	ACUCUCAACUCUGUGACAGC	0.00084822	0.00084822	0.00084822	0.00548051	60	4
AT5G04470.1	PolyA-	314	148	308	148	1	24	1	18	24	18	38.0952	40.9091	148	D		ACAGAGAUGAUGACGGCGGC	AAGAAGAUUUGUUCAGGCAC	ACACCAACAGAGAUGAUGAC	AAGAAGAUUUGUUCAGGCAC	0.0294012	0.010689	0.0180264	0.010689	93	6
AT1G09100.1	PolyA-	653	140	785	140	2	13	1	29	13	14.5	18.8406	31.1828	140	D		ACGAAAAACCUACUGAAGAC	ACAGUGAUUAACUCAGGCUG	GUGUACUCUUGUAUGGUCCU	ACAGUGAUUAACUCAGGCUG	0.00467326	0.00467326	0.00467326	0.00318818	53	4
AT3G09270.1	PolyA-	442	108	450	108	2	20	1	33	20	16.5	21.0526	26.6129	108	D		UGAACGUGCCAUGGCCCGGU	ACACACACACAAAGGGAAAG	CCAUGGCCCGGUUUUGGGCU	ACACACACACAAAGGGAAAG	0.0164711	0.0119059	0.0164711	0.0119059	191	12
AT1G13300.1	PolyA-	111	107	740	107	2	39	1	31	39	15.5	23.9264	24.4094	107	D		AUCCCUCUCUCUAAAGCAAA	AUUGAUCCCUCUCUCUAAAG	UUGGUCGUCGCAAUUGCAUA	AUUGAUCCCUCUCUCUAAAG	0.0655059	0.0180467	0.0655059	0.0180467	188	12
AT1G68520.1	PolyA-	129	129	602	129	5	56	1	49	56	9.8	15.6863	17.3759	129	D		ACUUCUCGAAAACUGAAACC	ACUUCUCGAAAACUGAAACC	GUUACGAGGUGGAAGAGCAG	ACUUCUCGAAAACUGAAACC	0.0567918	0.032013	0.0567918	0.032013	180	12
AT5G18080.1	PolyA-	167	3	3	3	2	230	4	449	57.5	224.5	46.748	45.6765	3	D		GCGGCACCAAAAGGGUUUCU	AUCAACCAACAACAAGAAAU	AUCAACCAACAACAAGAAAU	AUCAACCAACAACAAGAAAU	0.101825	0.0296933	0.0522387	0.0296933	95	6
AT1G12710.1	PolyA-	484	35	1111	35	1	41	1	59	41	59	21.3542	20.7746	35	D		ACAGAGAUGUUCUCGAGAAA	ACCGUCUAAUAUUGUCUGUC	AAGACCAGUUGAAGCGGUUU	ACCGUCUAAUAUUGUCUGUC	0.0245314	0.00796554	0.0245314	0.0162412	172	11
AT2G21385.4	PolyA-	318	105	1124	105	3	15	1	23	15	7.66667	15.9574	26.1364	105	D		UUUCUCUGUUCUCUGGACUC	GAGGAUUUGGUUACCGAGAG	GUAGACGGGUUAACAAUCGG	GAGGAUUUGGUUACCGAGAG	0.00301724	0.00641374	0.00301724	0.00301724	69	5
AT1G69530.3	PolyA-	887	103	101	103	7	228	5	353	45.6	50.4286	28.5	36.7708	103	D		AUGUCAAGAAACUGGGGACA	AAUUCUAAACCAAACAACAG	CCAAUUCUAAACCAAACAAC	AAUUCUAAACCAAACAACAG	0.0457815	0.0300843	0.0457815	0.0148841	164	11
AT4G11280.1	PolyA-	1564	101	227	101	1	14	1	27	14	27	12.6126	18.3673	101	D		AGGUUAAGCUUUAGUGACAC	AUCAAACCAUAACUUCCAAA	CCUCCGGUGACGGUCACGGC	AUCAAACCAUAACUUCCAAA	0.0755722	0.0221568	0.0755722	0.0221568	188	12
AT2G19270.1	PolyA-	116	70	480	70	2	16	1	25	16	12.5	16.6667	19.5312	70	D		CAAUGGACUCUCUGGUAGCG	GACGGCUAAGUCUUCCUCUC	UAAACAGAUGGAAUCUGCUU	GACGGCUAAGUCUUCCUCUC	0.00729324	0.00182551	0.00591209	0.00358997	15	1
AT5G20570.2	PolyA-	345	108	106	108	1	20	1	27	20	27	36.3636	54	108	D		GUGCGAUCUGCAGAAACCAC	ACAACAAAAUCAGCGACAGC	CUACAACAAAAUCAGCGACA	ACAACAAAAUCAGCGACAGC	0.00327422	0.000684064	0.00327422	0.00202413	175	11
AT5G17170.1	PolyA-	800	109	867	109	11	21	1	58	21	5.27273	15.4412	25.8929	109	D		GUUAACUGAGACUCAGAAGG	AUCUCUUUGGAGCUUUGACA	CCCAAAUCUUUUGACGAACA	AUCUCUUUGGAGCUUUGACA	0.00598377	0.00598377	0.00598377	0.00201278	59	4
AT2G23420.1	PolyA-	415	144	164	144	3	22	1	46	22	15.3333	20.9524	40.3509	144	D		UGUUUGCUGGAUUAGAAGAG	AUUCACUCUCUCGUAAUCAC	ACACACACUCACUCAUACGA	AUUCACUCUCUCGUAAUCAC	0.00532016	0.00232056	0.00532016	0.00388734	175	11
AT1G60170.1	PolyA-	1500	101	437	101	3	14	1	15	14	5	15.9091	27.7778	101	D		CUAAGGUCGCCAAAAAGCUU	AUUCCUCUUCGCCUUCCUAA	AUGCAUAAAGUAGAGGAGGC	AUUCCUCUUCGCCUUCCUAA	0.00405546	0.00238716	0.00366799	0.00238716	85	6
AT4G34620.1	PolyA-	198	151	198	151	9	53	2	101	26.5	11.2222	18.4669	34.7079	151	D		CUCGCGCGUCUUGGUUGUAA	ACUUCUCAGACCUCAAUUUC	CUCGCGCGUCUUGGUUGUAA	ACUUCUCAGACCUCAAUUUC	0.00434816	0.0001	0.00434816	0.0001	191	12
AT1G68220.1	PolyA-	275	130	347	130	2	15	1	27	15	13.5	20.2703	39.7059	130	D		CCGUAGCACCGCUGUGCCGG	AAAGCUCUCUGAAGAUAAAA	GACAGUGUACGGUAUGUCGG	AAAGCUCUCUGAAGAUAAAA	0.00464128	0.00309724	0.00309724	0.00309724	47	3
AT5G26610.1	PolyA-	332	101	346	101	1	41	1	81	41	81	45.5556	54.7297	101	D		GAGCAAGCUUCGUUAGAUGU	GUUCUUCUCGCUCUGUGACA	AGAUGUAAAGAUAUCGUCGU	GUUCUUCUCGCUCUGUGACA	0.00540566	0.00814104	0.00540566	0.00540566	69	5
AT2G37270.1	PolyA-	512	104	551	104	17	48	1	119	48	7	19.0476	37.7778	104	D		CCUCUUGUCUGACUUGAACC	AGGGUUUAUUCUUCAUUGCU	UGCCAUUGUUAACAGUGGUC	AGGGUUUAUUCUUCAUUGCU	0.00406441	0.00151258	0.00406441	0.00309682	165	11
AT2G40510.1	PolyA-	107	107	107	107	3	101	2	116	50.5	38.6667	41.0569	56.0386	107	D		GAAUGAGAUCGGCAACAAGA	GAAUGAGAUCGGCAACAAGA	GAAUGAGAUCGGCAACAAGA	GAAUGAGAUCGGCAACAAGA	0.00069955	0.00069955	0.00069955	2.69e-05	64	4
AT1G09200.1	PolyA-	228	101	472	101	4	81	1	131	81	32.75	36.1607	60.9302	101	D		CUGGCGACAAAAGCGGCGAG	AUCCAGAUCUCAACUUUCUC	UCGGACUCUUCGAAGACACC	AUCCAGAUCUCAACUUUCUC	0.0127731	0.00946034	0.0127731	0.00946034	188	12
AT5G49450.1	PolyA-	103	103	103	103	4	83	11	219	7.54545	54.75	31.6794	42.9412	103	D	CPuORF	CUCCCACUUUCCUUAUUUUC	CUCCCACUUUCCUUAUUUUC	CUCCCACUUUCCUUAUUUUC	CUCCCACUUUCCUUAUUUUC
AT2G40205.1	PolyA-	45	45	45	45	7	137	4	197	34.25	28.1429	48.9286	56.6092	45	D		GUUACCGUCGCCGUGAAAUC	GUUACCGUCGCCGUGAAAUC	GUUACCGUCGCCGUGAAAUC	GUUACCGUCGCCGUGAAAUC	0.000164045	0.000164045	0.000164045	0.000164045	240	15
AT5G18030.1	PolyA-	253	101	101	101	2	180	4	300	45	150	33.6449	32.0856	101	D		GCGGCACCAAAAGGGUUUCU	AUCAACCAACAACAAGCAAU	AUCAACCAACAACAAGCAAU	AUCAACCAACAACAAGCAAU	0.0543583	0.0249652	0.0249652	0.0138325	133	9
AT5G08350.1	PolyA-	810	103	107	103	2	47	1	95	47	47.5	34.5588	43.379	103	D		CUUUCACUGAGCUUUGAAGA	AUCAAUCAGCUUCAUUUUCC	AUCAGCUUCAUUUUCCUUAU	AUCAAUCAGCUUCAUUUUCC	0.0710431	0.00659964	0.053439	0.0150705	12	1
AT1G51500.1	PolyA-	1326	119	863	119	3	21	1	61	21	20.3333	10.2439	31.6062	119	D		ACAUGUGCCGCGAUAUUGGA	AACCUAGACGAAGAACAAAC	AGAACCGUUGUUUCAUCGAU	AACCUAGACGAAGAACAAAC	0.0284133	0.00924257	0.0192158	0.0107463	6	1
AT3G61470.1	PolyA-	670	144	144	144	39	2194	167	3509	13.1377	89.9744	40.4424	51.9775	144	D		GGUAGCGUCAACACUGACCC	AACACACUCUGAGUCUUGAA	AACACACUCUGAGUCUUGAA	AACACACUCUGAGUCUUGAA	0.000758202	0.000758202	0.000758202	0.00292798	52	4
AT5G49800.1	PolyA-	591	116	536	116	1	10	1	13	10	13	26.3158	35.1351	116	D		GGUACUCUCGUGGUGGCGGU	AUACCUUCGGAUUCUUCAAU	GCUCUUUAGGAACAGAGAGU	AUACCUUCGGAUUCUUCAAU	0.0168734	0.00632674	0.0168734	0.0144164	165	11
AT2G05920.1	PolyA-	622	103	1415	103	4	21	1	27	21	6.75	5.21092	6.56934	103	D		AUUCCAAGUUGUGUAACAAG	ACCAUCAUUCACACACACUC	UGUGGCGGAUAGUCAUUUGC	ACCAUCAUUCACACACACUC	0.0047421	0.0047421	0.0047421	0.0047421	238	15
AT1G11600.1	PolyA-	1025	106	1131	106	3	23	1	56	23	18.6667	13.2948	21.5385	106	D		UCUUUGUUUCGUUUGAACUU	AAACUUGUUCAAAACUCUGA	CGACGCUUGAAUGGGCGUUA	AAACUUGUUCAAAACUCUGA	0.0107765	0.00302323	0.0107765	0.00302323	192	12
AT5G66090.1	PolyA-	159	156	299	156	3	21	1	36	21	12	27.2727	37.8947	156	D		AUCGUCGCGAUAGUUGCUGA	GGAAUCGUCGCGAUAGUUGC	UUUCUUCUCUUCGAUCUAAA	GGAAUCGUCGCGAUAGUUGC	0.00423526	0.00423526	0.00156444	0.00156444	205	13
AT1G29910.1	PolyA-	875	101	101	101	252	1524	74	1696	20.5946	6.73016	16.6831	25.7048	101	D		UAGAGAACCUUGCUGACCAU	ACUCUCACUCACAAGUUAGU	ACUCUCACUCACAAGUUAGU	ACUCUCACUCACAAGUUAGU	0.00082724	0.00325555	0.00082724	0.00082724	79	5
AT5G44680.1	PolyA-	788	147	1205	147	3	60	1	128	60	42.6667	14.5631	19.8142	147	D		AGCUUCUGGUGUUAACCGGA	AUCUCAUUUAUCAUCAUCCU	ACCACUUGAUCACAUGUCCG	AUCUCAUUUAUCAUCAUCCU	0.0368518	0.0211342	0.0368518	0.0211342	188	12
AT4G31330.1	PolyA-	484	101	961	101	1	12	1	27	12	27	40	50.9434	101	D		UUGGAGCUCGCGGAGAGUUC	AUAUAGAAAACGGCUUCAUA	AACGCAUGAGGACUUUACAU	AUAUAGAAAACGGCUUCAUA
AT4G33640.1	PolyA-	180	170	224	170	2	12	1	23	12	11.5	11.3208	19.1667	170	D		GCUGUUGAGACCUGAAAUCU	ACAACAUUAGGCUGUUGAGA	UAGACGAAGAGAUUCAGAAA	ACAACAUUAGGCUGUUGAGA	0.00318068	0.000913866	0.00318068	0.00318068	68	5
AT1G29510.1	PolyA-	662	101	135	101	2	47	1	34	47	17	35.6061	28.8136	101	D		AGUUUUGUAAAUAUUCAGAU	AUCAACCACAACUUUCAUUC	ACAGAACUCACAUAUCUUUU	AUCAACCACAACUUUCAUUC	0.0785143	0.0134888	0.0785143	0.0248629	172	11
AT2G41900.1	PolyA-	112	110	1709	110	5	34	1	65	34	13	7.78032	14.7059	110	D		AUGGAGAUUGUAGAAGAACA	AAAUGGAGAUUGUAGAAGAA	CAAUCUACAGUCAAGCAGGC	AAAUGGAGAUUGUAGAAGAA	0.0144756	0.00687761	0.011954	0.00774338	12	1
AT2G46600.1	PolyA-	240	114	191	114	4	43	1	69	43	17.25	34.4	51.4925	114	D		CGGAGAAGAUGGAUGUUGAA	ACCAAAAUCUCUUCUCUCUC	AGUACCACGAAGAUGGAGAC	ACCAAAAUCUCUUCUCUCUC	0.0144182	0.00436537	0.0144182	0.00537706	176	11
AT3G28740.1	PolyA-	1042	101	1568	101	2	16	1	29	16	14.5	8.79121	11.284	101	D		CUGGAACGUUAGAAUGGGCG	AAUGUCAUCAACAAAGACAA	GUUGCAAGCUAUGUGUAAAG	AAUGUCAUCAACAAAGACAA	0.0254135	0.0254135	0.0329175	0.0180743	112	7
AT3G29185.2	PolyA-	736	81	1003	81	2	18	1	41	18	20.5	6.79245	13.8983	81	D		GCAGGGCGUGCUCGGGGAGG	ACUCGCUCAAGAGCUCCUCC	UUGGAAAGGUCGUUCGGUAA	ACUCGCUCAAGAGCUCCUCC	0.0085068	0.00549805	0.0085068	0.0085068	76	5
AT4G32900.2	PolyA-	760	101	619	101	1	13	1	21	13	21	23.6364	35	101	D		UUGGCGUAGUUCCUCUGGGA	AUUCGAUUUUAAAGGCUUAG	CCGACUUUUGUUGUAGCUGA	AUUCGAUUUUAAAGGCUUAG	0.0135586	0.00682298	0.0102875	0.00682298	95	6
AT1G77090.1	PolyA-	104	108	108	108	3	45	2	109	22.5	36.3333	23.0769	31.9648	108	D		GAUCAACAAACAAACACAUC	AACAAACAAACACAUCACAA	AACAAACAAACACAUCACAA	AACAAACAAACACAUCACAA	0.00782169	0.00782169	0.00451085	0.00451085	205	13
AT1G29640.1	PolyA-	379	101	541	101	1	15	1	15	15	15	31.25	25.8621	101	D		GUGACGGCGUUUUCUAGUUC	ACUGUUUUCUCCAAUCCAAU	GGUAACGGAAGAACUCUUAA	ACUGUUUUCUCCAAUCCAAU	0.0112866	0.00524223	0.0112866	0.0112866	76	5
AT4G03150.1	PolyA-	224	101	798	101	1	11	1	23	11	23	13.9241	21.9048	101	D		UUCCCGGCGACGAUUCGGAG	GUGAUAAUCAGUGAAGUGAA	AAUCUAACGUCUUUACAGUU	GUGAUAAUCAGUGAAGUGAA	0.016005	0.016005	0.016005	0.0108697	53	4
AT5G09440.1	PolyA-	670	101	385	101	4	15	1	35	15	8.75	10.274	20.4678	101	D	3' UTR (upf1)	UGCGCGUGGCCGUUUCAUCA	AUAUUCAAAAACAGAACACA	ACGGAGAAGUACAAAACCGG	AUAUUCAAAAACAGAACACA	0.00454236	0.00288523	0.00454236	0.00288523	191	12
AT1G69390.1	PolyA-	324	122	633	122	2	19	1	42	19	21	16.8142	26.4151	122	D		CAGUUUGGAAACUCAGAAAU	AUUUCUCUUUUAACUGAGAC	AAUCGUCAACAACAUUAUCC	AUUUCUCUUUUAACUGAGAC	0.00262098	0.00262098	0.00462187	0.00462187	201	13
AT3G14760.1	PolyA-	105	101	65	101	2	32	1	57	32	28.5	35.9551	38	101	D		GUGGAAUUCACAUGAAGCUC	AACGGUGGAAUUCACAUGAA	AUAGGUUAUAAAUACCAUAA	AACGGUGGAAUUCACAUGAA	0.0344988	0.0155421	0.0344988	0.0155421	191	12
AT5G20170.1	PolyA-	101	101	101	101	5	91	3	169	30.3333	33.8	35.2713	44.709	101	D		GGCCGGACUGUGUUACCGUC	GGCCGGACUGUGUUACCGUC	GGCCGGACUGUGUUACCGUC	GGCCGGACUGUGUUACCGUC	0.0109206	0.00487577	0.00927472	0.00927472	159	10
AT1G03150.1	PolyA-	405	105	152	105	3	13	1	16	13	5.33333	22.0339	25.3968	105	D		UGCAAAGAAACUGAUGAACC	AGAGAAUCUGACGAAGCUCG	CGACGAUACGUAGAUUCAGC	AGAGAAUCUGACGAAGCUCG	0.008176	0.00248093	0.00704841	0.00508965	15	1
AT1G27350.1	PolyA-	128	89	220	89	1	12	1	19	12	19	11.0092	14.8438	89	D		CAAAAAAAAAAGAGAGAGGU	AUAUUGAAAUCAAGGAGACA	AUCAUGACAACCUCAAAAAG	AUAUUGAAAUCAAGGAGACA	0.000958305	0.000378814	0.000958305	0.000378814	192	12
AT4G26850.1	PolyA-	390	101	1711	101	9	26	1	51	26	5.66667	5	9.02655	101	D		CGGAGGACGUGGAGCUCUGC	GUAUCAUCAAAAAACACCUC	GCGUGGAGGCUCCUUGCGGA	GUAUCAUCAAAAAACACCUC	0.00234426	0.00146583	0.00146583	0.00146583	44	3
AT5G03905.1	PolyA-	706	116	115	116	1	17	1	30	17	30	31.4815	46.875	116	D		CCUUCAUGGUGAAACUCUGA	GUCGUCGUCACCAAGGUAGA	CGUCGUCGUCACCAAGGUAG	GUCGUCGUCACCAAGGUAGA	0.00780858	0.00280948	0.00780858	0.00466851	164	11
AT1G35340.1	PolyA-	128	128	524	128	8	28	1	53	28	6.625	25.6881	31.9277	128	D		AACGGAGAAUCCCUGAAUCC	AACGGAGAAUCCCUGAAUCC	GUACUUAUUGAAAACGUUGA	AACGGAGAAUCCCUGAAUCC	0.00580061	0.00580061	0.00683982	0.00446598	101	7
AT1G65320.1	PolyA-	1346	192	1191	192	3	26	1	57	26	19	9.88593	15.2815	192	D		AGGAGAACAGAACGGAACAG	AUCCACAAAGCUCUGAUCAA	AUAGGAGAAAUCUCAGCUUC	AUCCACAAAGCUCUGAUCAA	0.0147245	0.0108402	0.0147245	0.0147245	79	5
AT3G61210.1	PolyA-	251	103	177	103	2	21	1	19	21	9.5	29.1667	31.1475	103	D		UCGAACCAGCAACCAUAAGG	AAUCUAUCAACCAAAAGCAA	UCGGGAAAGCAAGCUGAUGA	AAUCUAUCAACCAAAAGCAA	0.0186721	0.0186721	0.0556556	0.00376865	103	7
AT5G43150.1	PolyA-	264	88	255	88	4	54	1	53	54	13.25	33.9623	34.1935	88	D		GACUUUUGAGGUUAGAACAU	AACGUCAGUUUUUGGGGGUU	GACACAGCGGACUUUUGAGG	AACGUCAGUUUUUGGGGGUU	0.0253038	0.00997581	0.0253038	0.00839996	166	11
AT1G19740.1	PolyA-	665	129	330	129	5	19	1	38	19	7.6	9.40594	12.3377	129	D		UCGUCGCGAAAGUGACGUGG	AAUUUCGCCGUUCACUUGUG	CUUCUCCGAGAAACACCACA	AAUUUCGCCGUUCACUUGUG	0.00760697	0.00504932	0.0108766	0.00760697	115	8
AT1G24100.1	PolyA-	940	107	351	107	2	59	1	53	59	26.5	19.0939	21.0317	107	D		GCGAGUCUGUUGAAACCGAU	AACACUUUAUCAUCUUCAAU	CGUCGAACCAAUCUCCGAUG	AACACUUUAUCAUCUUCAAU	0.0156906	0.011649	0.0156906	0.011649	191	12
AT1G67090.1	PolyA-	625	250	250	250	126	1908	53	3163	36	25.1032	19.664	33.7459	250	D		AUGAUGGACGGUACUGGACA	AGUCACACAAAGAGUAAAGA	AGUCACACAAAGAGUAAAGA	AGUCACACAAAGAGUAAAGA	0.000276424	0.000276424	0.00744312	0.000276424	31	2
AT1G74470.1	PolyA-	149	114	114	114	40	278	6	868	46.3333	21.7	12.9785	23.3584	114	D		UGAAGUGUGUUCACUGAACU	ACAGAGAACAGAGAGAGAGA	ACAGAGAACAGAGAGAGAGA	ACAGAGAACAGAGAGAGAGA	0.00534879	0.00421706	0.00421706	0.00115824	133	9
AT5G15190.1	PolyA-	108	108	108	108	1	40	1	54	40	54	44.9438	41.5385	108	D		ACACUGGACAAUAACUUUUC	ACACUGGACAAUAACUUUUC	ACACUGGACAAUAACUUUUC	ACACUGGACAAUAACUUUUC	0.00624103	0.00624103	0.0182019	0.00624103	19	2
AT3G03100.1	PolyA-	578	133	379	133	3	23	1	61	23	20.3333	23.4694	45.8647	133	D		GAAGGGACAUACCUUGAACC	AAAUCCCGAUUCCGAGAGAG	AAUACGGUAGGCACAGAUGG	AAAUCCCGAUUCCGAGAGAG	0.00174908	0.00174908	0.00174908	0.00174908	227	15
AT3G52870.1	PolyA-	1215	104	715	104	4	47	1	136	47	34	20.1717	33.5802	104	D		UCCAACGGAGGAUCUGAACC	ACUGAUAGCAGAACAAACAC	CUGGUCAGCCAUUCUUUUAC	ACUGAUAGCAGAACAAACAC	0.0158633	0.00626416	0.0158633	0.0101906	176	11
AT5G02960.1	PolyA-	142	142	144	142	4	25	1	29	25	7.25	12.5628	21.6418	142	D		AGCCGCUUAAGAGCUUAUCA	AGCCGCUUAAGAGCUUAUCA	CCGCUUAAGAGCUUAUCAUC	AGCCGCUUAAGAGCUUAUCA	0.00116291	0.00116291	0.00116291	0.00116291	228	15
AT1G72150.1	PolyA-	1544	152	869	152	9	51	3	60	17	6.66667	7.70393	12.024	152	D		AAUACAUAGCUCCUGAACAA	ACAACUCAAAACUCUCUCCA	UCGUGGUAGAGACUGUCGCC	ACAACUCAAAACUCUCUCCA	0.0037582	0.0028986	0.0014065	0.0028986	82	6
AT5G18650.1	PolyA-	959	110	1169	110	4	29	2	38	14.5	9.5	9.89761	10.8883	110	D		AAAUGCGGGCACACAAUGCA	AAGCUAACAACAUUCACAAG	CACUUCCACAUAAUCGGACA	AAGCUAACAACAUUCACAAG	0.00874634	0.0025874	0.00874634	0.00639141	175	11
AT1G68580.2	PolyA-	148	127	1621	127	4	22	1	53	22	13.25	7.97101	13.7662	127	D		UUCACGCGCAUUGAGAGCGA	UCUUUCUGCGAUUUCUAUCA	UGGUGUGAUGGAUGGUGGGA	UCUUUCUGCGAUUUCUAUCA	0.0262769	0.00771956	0.0262769	0.0120312	172	11
AT3G03150.1	PolyA-	503	151	151	151	3	16	2	17	8	5.66667	16.8421	26.1538	151	D		GAGCACAGCGCCACCGCCGA	AUCAUACAUUACUGACUAAA	AUCAUACAUUACUGACUAAA	AUCAUACAUUACUGACUAAA	0.00335107	0.00184036	0.00335107	0.00335107	68	5
AT5G66590.1	PolyA-	232	160	311	160	1	21	1	40	21	40	28.3784	44.9438	160	D		AUCUCACCGGCGGCGAAACU	GCGAAUAAACCAAGAAUGGC	CUAAAGCUUUCACCGAUGCG	GCGAAUAAACCAAGAAUGGC	0.00783026	0.00551649	0.00551649	0.00783026	220	14
AT1G78180.1	PolyA-	1026	101	397	101	1	14	1	10	14	10	12.6126	12.987	101	D		GCCGGAAAAGACUGAUAGAC	AUCCAAAUGUCAGGACUCGA	GCAAAACGACGAAAUUCCCG	AUCCAAAUGUCAGGACUCGA	0.0177617	0.0121824	0.0152384	0.0177617	127	8
AT1G66410.2	PolyA-	500	221	221	221	9	85	1	92	85	10.2222	34.413	46.7005	221	D	uORF (upf3)	CGCUGAUGGAAACGGAACCA	ACAGCUUCGGAGACUUCAGG	ACAGCUUCGGAGACUUCAGG	ACAGCUUCGGAGACUUCAGG	0.00039792	5.95e-06	5.95e-06	5.95e-06	48	3
AT5G06060.1	PolyA-	212	105	105	105	4	40	2	63	20	15.75	14.1343	13.9381	105	D		CGGCGGGACUCGUGGAAUCG	ACACAUCCACAAAAAGAGAG	ACACAUCCACAAAAAGAGAG	ACACAUCCACAAAAAGAGAG	0.00408911	0.00408911	0.00408911	0.00408911	229	15
AT1G79500.5	PolyA-	507	133	133	133	2	19	2	54	9.5	27	19.3878	37.5	133	D		GCAGCACAAACCGGAAAAAU	ACUCACUCUGCAGCAACUUC	ACUCACUCUGCAGCAACUUC	ACUCACUCUGCAGCAACUUC	0.00146138	0.000978129	0.000978129	0.00146138	224	14
AT2G47400.1	PolyA-	160	88	145	88	6	27	1	32	27	5.33333	10.6719	16.1616	88	D		CUCAACGUCGCGACUCCACG	AUCUCUUCACAUCAAAAAAC	AUAGCUGCAGCUGGCCUCAA	AUCUCUUCACAUCAAAAAAC	0.0328656	0.0191808	0.00292945	0.00113959	13	1
AT3G57560.1	PolyA-	958	152	624	152	2	27	1	49	27	24.5	30.3371	53.8462	152	D		GCUUGCGGCCGCGCUUGGAG	AUCUCGCUUCAGCUAAUUCG	CAGCUGAGUUUCGUGACGGA	AUCUCGCUUCAGCUAAUUCG	0.00508858	0.00508858	0.00508858	0.00331547	62	4
AT4G14190.1	PolyA-	1013	107	872	107	2	15	1	16	15	8	23.8095	22.8571	107	D		GAUUUCUUUGGAUGAGGGUU	AAUGGAGAAUCUGACGACGG	AAUGGAGCAAAUGUAUCAGA	AAUGGAGAAUCUGACGACGG	0.0114766	0.0114766	0.0114766	0.00860813	53	4
AT4G37980.1	PolyA-	414	281	387	281	3	43	1	99	43	33	19.1964	27.9661	281	D		AGGGCGACGGGUGAAAAGGA	AUCUCUACACUUCUCAUCUC	AUUCUUUCGCCUUUCAGUUU	AUCUCUACACUUCUCAUCUC	0.00647702	0.00505262	0.00505262	0.00647702	220	14
AT4G35440.2	PolyA-	1105	103	2637	103	4	16	1	24	16	6	10.1266	12.3077	103	D		UGCUGUUGACAGUCUUAACA	ACGCGUCACUUCACGGAAGC	GUGCUCAGGUGAUUCGUUAC	ACGCGUCACUUCACGGAAGC	0.0132366	0.00841479	0.0209706	0.0132366	114	8
AT1G55170.1	PolyA-	160	150	150	150	1	11	1	13	11	13	31.4286	34.2105	150	D		ACGAUAUCCGCUCUGAAGCA	AAGGUAGAAGACGAUAUCCG	AAGGUAGAAGACGAUAUCCG	AAGGUAGAAGACGAUAUCCG	0.00437048	0.00437048	0.00280548	0.00280548	197	13
AT4G37110.1	PolyA-	1081	106	106	106	1	11	1	19	11	19	25.5814	32.2034	106	D		UCCUUCUCAUAACUGAUGGG	AUCCAGAGAUCCAAAGAGAG	AUCCAGAGAUCCAAAGAGAG	AUCCAGAGAUCCAAAGAGAG	0.0122085	0.0100232	0.0122085	0.0122085	76	5
AT1G43130.1	PolyA-	205	101	1096	101	2	12	1	11	12	5.5	19.0476	16.4179	101	D		UUCGCUGAGUCAAGGACUCA	AAGGUCAAACAAAAUCAGAG	GUUACCCUUCUUUUAUCGCC	AAGGUCAAACAAAAUCAGAG	0.00527418	0.00196897	0.00527418	0.00270215	174	11
AT4G30530.1	PolyA-	203	101	101	101	4	305	3	746	101.667	186.5	55.6569	69.2665	101	D		UAGCGACUUUGGACUCAGAG	ACUGCUCUAUUUCUCAAUCU	ACUGCUCUAUUUCUCAAUCU	ACUGCUCUAUUUCUCAAUCU	0.00154926	0.00154926	0.00154926	0.00154926	239	15
AT1G52600.1	PolyA-	194	140	633	140	3	54	1	119	54	39.6667	39.7059	56.3981	140	D		CGUGCGAGAAUCGAAAUAAU	ACUGCAAACGCUUUUGAGAC	ACAUCAUAUAAUGGGUCGUG	ACUGCAAACGCUUUUGAGAC	0.000641815	0.000224398	0.000641815	0.000641815	80	5
AT5G01010.2	PolyA-	559	101	544	101	3	16	1	30	16	10	10.0629	15.544	101	D		AGACGAAGAAUUCCGAGCGC	GCUUGGCUUGGCGGUGGCAU	CUAUGAUUUCCUUCCAGACG	GCUUGGCUUGGCGGUGGCAU	0.00270353	0.000846773	0.00184322	0.00184322	146	10
AT3G48100.1	PolyA-	894	166	166	166	1	108	2	196	54	196	40.9091	46.0094	166	D		UUUUGCUGAUAGAACCAAGA	AGCAAAAUCAAAUCCUCAUA	AGCAAAAUCAAAUCCUCAUA	AGCAAAAUCAAAUCCUCAUA	0.0599638	0.0263663	0.0599638	0.0263663	187	12
AT5G07890.1	PolyA-	298	52	453	52	2	30	1	51	30	25.5	34.8837	41.4634	52	D		GAUUGGGACUACACGCAGGG	AUCUGGGCUGGCAUCGCUUC	AAGAAUUAUUGAAUUGCUAU	AUCUGGGCUGGCAUCGCUUC	0.0109495	0.00523424	0.00822204	0.00822204	157	10
AT1G15230.1	PolyA-	101	101	754	101	9	69	1	94	69	10.4444	53.0769	56.9697	101	D		AGGGAAGAGAGCUCUGAAUC	AGGGAAGAGAGCUCUGAAUC	AUGUAUCGCCUGUAAGACAC	AGGGAAGAGAGCUCUGAAUC	0.00767383	0.00981549	0.00113213	0.00981549	87	6
AT5G01820.1	PolyA-	642	101	813	101	9	32	1	68	32	7.55556	6.25	8.84265	101	D		UCAUGGAAUUCGCCAAGGGC	AUCUCUUAUCCGAAUCCUCC	AGCUCGAUUUGAAGAUCUCU	AUCUCUUAUCCGAAUCCUCC	0.0001	0.0001	0.0001	0.0116438	63	4
AT5G04760.1	PolyA-	151	151	550	151	3	36	1	59	36	19.6667	37.8947	44.3609	151	D		GUUGAAGUUGGUCUCUGAGC	GUUGAAGUUGGUCUCUGAGC	CCCUGAUUACAUGGAUGACU	GUUGAAGUUGGUCUCUGAGC	0.0208232	0.0208232	0.00662444	0.00310154	103	7
AT4G13010.1	PolyA-	804	185	1195	185	4	21	1	48	21	12	13.2075	25.5319	185	D		CAUAGAGUUUGUCAAAUCGU	GUUCCGAUUCAGAGAUCAUC	ACUGGGAAGAUCAUUGUCGA	GUUCCGAUUCAGAGAUCAUC	0.00157062	0.000663345	0.00126336	0.00126336	160	10
AT4G27840.1	PolyA-	429	102	1324	102	1	15	1	19	15	19	16.129	20.2128	102	D		UCGAAGAUCUAGCUUUGAGA	AUCAUCUUUUUGGUUUCGCC	CUUUGGAUGUUUUGAUUACA	AUCAUCUUUUUGGUUUCGCC	0.0221658	0.0151075	0.0151075	0.0221658	220	14
AT1G76100.1	PolyA-	494	100	100	100	4	34	2	95	17	23.75	8.35381	14.3288	100	D		AGUGGUGUGGACGCAAGCAA	ACAAGUGAUCAACAAAACAC	ACAAGUGAUCAACAAAACAC	ACAAGUGAUCAACAAAACAC	0.00857535	0.0107496	0.00857535	0.00857535	76	5
AT1G22410.1	PolyA-	177	81	97	81	4	20	1	40	20	10	7.7821	19.6078	81	D		GGCGCUUAUGAAUGGAAGCA	AGGUUUCGUGUAACAUUUCA	UUCACACACACAUUUGUCGA	AGGUUUCGUGUAACAUUUCA	0.000479526	0.000223917	0.000223917	0.000479526	224	14
AT4G25700.1	PolyA-	682	103	560	103	3	15	1	16	15	5.33333	8.98204	9.81595	103	D		ACAUCACAAACCAAGAGAAG	GUCUAUCUAUCUCUCUCGCU	UCAAUGUUGGAAAUGUUUGG	GUCUAUCUAUCUCUCUCGCU	0.0104952	0.00629595	0.0104952	0.00629595	188	12
AT3G24503.1	PolyA-	1035	101	1540	101	3	13	1	19	13	6.33333	6.46766	10.7955	101	D		CAAGGGUGAAAUUUGCGUGG	ACGAGCAUAGAGAAAGAGAG	GGUGGCUACAAGAUGAGUGG	ACGAGCAUAGAGAAAGAGAG	0.00877115	0.00711679	0.00711679	0.00711679	36	3
AT1G49500.1	PolyA-	108	101	101	101	3	192	5	203	38.4	67.6667	44.6512	49.6333	101	D		AGAGCAAGAUAUCUGGAUAC	ACAACGUAGAGCAAGAUAUC	ACAACGUAGAGCAAGAUAUC	ACAACGUAGAGCAAGAUAUC	0.0318925	0.0160366	0.044843	0.0160366	82	6
AT2G29450.1	PolyA-	798	105	311	105	3	32	1	58	32	19.3333	10.7023	13.6792	105	D		ACAUGUAGAACACAUGAACU	ACAAAACCAGAAAAAACUAC	UUGCUCUUAACCCUAUUCAC	ACAAAACCAGAAAAAACUAC	0.0167108	0.0115108	0.0167108	0.00910729	175	11
AT4G22570.1	PolyA-	627	130	635	130	3	32	1	71	32	23.6667	20	27.8431	130	D		CCGUCGAGGCUGGCGAUCGA	ACUUUCUCUUUCUCUUUUGU	GCUGGCGAUCGAGCUUUGGU	ACUUUCUCUUUCUCUUUUGU	0.0109668	0.00368681	0.00804075	0.00617144	2	1
AT4G37925.1	PolyA-	489	50	563	50	2	17	1	16	17	8	17.7083	27.5862	50	D		AGACUUGUGAGUUUGACCAG	AUCCACAAGCUGUGGUCAUU	GAUGAUGAAAGCUGUAACAA	AUCCACAAGCUGUGGUCAUU	0.0147591	0.0147591	0.0147591	0.00613652	53	4
AT4G22745.1	PolyA-	168	168	172	168	4	18	1	32	18	8	18.5567	19.8758	168	D		CUCUAACAAAGAGCUCUGAG	CUCUAACAAAGAGCUCUGAG	AACAAAGAGCUCUGAGAUUU	CUCUAACAAAGAGCUCUGAG	0.00945275	0.00417377	0.00945275	0.00417377	188	12
AT2G45740.1	PolyA-	521	24	647	24	3	15	1	24	15	8	10	15.4839	24	D		CGAAGAACGCACUUUUAUCU	AUUGCGAAUUUUAAUUGAUC	GAUCUUCUGUCUGCACAACU	AUUGCGAAUUUUAAUUGAUC	0.00689316	0.00352679	0.00689316	0.00451349	175	11
AT3G62550.1	PolyA-	513	229	229	229	3	78	9	229	8.66667	76.3333	26.3514	41.9414	229	D	uORF (upf3)	CUUUGAAGAAGUAUGAAUAC	AUCAGGUCUUCUUCAUAAUA	AUCAGGUCUUCUUCAUAAUA	AUCAGGUCUUCUUCAUAAUA	0.0234937	0.0133093	0.0234937	0.0133093	191	12
AT1G20100.1	PolyA-	103	103	1088	103	9	40	1	96	40	10.6667	12.012	16.0535	103	D		AACCGCAAUUGGUUUUUUUC	AACCGCAAUUGGUUUUUUUC	CUUCUUAUAAGACUGAUGAA	AACCGCAAUUGGUUUUUUUC	0.0177402	0.00828541	0.0177402	0.00828541	180	12
AT5G05550.2	PolyA-	244	101	182	101	1	26	1	60	26	60	18.8406	31.5789	101	D		GCGACGCUGGUAGAAGCCUG	AUCCUACGCCGUCACUCUCC	AAUCAAGUGUGUCCCACCGA	AUCCUACGCCGUCACUCUCC	0.0189949	0.0131239	0.0189949	0.0131239	181	12
AT3G12370.1	PolyA-	303	136	362	136	1	13	1	16	13	16	22.4138	20	136	D		AACGGUCUCAGCGUGAAGCA	AUUUUGAAUCUCGCUCGAGC	CACGAAGCUCCUCGUCGCCA	AUUUUGAAUCUCGCUCGAGC	0.00796149	0.00438293	0.00796149	0.00438293	190	12
AT5G52545.1	PolyA-	171	98	640	98	2	12	1	12	12	6	42.8571	41.3793	98	D	uORF (upf1,upf3)	AGUUCUUGAGCUUGGAACAA	AUUGAAGUCUGCGUCUGUGA	AAGAACAAACUCAAAGCUUU	AUUGAAGUCUGCGUCUGUGA	0.0182666	0.0182666	0.0144069	0.0182666	31	2
AT2G26690.1	PolyA-	1010	101	213	101	9	23	1	56	23	6.22222	11.0048	20.2166	101	D		AAGGCAUUAGAAUUGAACAU	GCUUCUGUGGCUAACAAAGA	CGUAGACUACAAAGGACGAC	GCUUCUGUGGCUAACAAAGA	0.00919469	0.00646689	0.00919469	0.00646689	191	12
AT4G13590.1	PolyA-	354	118	174	118	3	18	1	56	18	18.6667	8.29493	16.9184	118	D		UCUCUGUCUGAAACUUUGCC	AUCACCAAACCAUUCUUCUC	AAUCUUUCUUUCUGGGUUUC	AUCACCAAACCAUUCUUCUC	0.00500861	0.00325432	0.00325432	0.00500861	214	14
AT2G17350.1	PolyA-	602	155	154	155	1	20	1	27	20	27	33.3333	31.7647	155	D		UAAUCAAGAUGGUGCUCUGG	AGUUCUCACGCAAGCUUCAA	CAGUUCUCACGCAAGCUUCA	AGUUCUCACGCAAGCUUCAA	0.00728844	0.00728844	0.00728844	0.00467043	53	4
AT4G08950.1	PolyA-	662	108	108	108	3	21	2	26	10.5	8.66667	12.5	16.8831	108	D		UUUGGUAUGAGUCGUUGCGG	ACAAACCAAUCUAAACAUCA	ACAAACCAAUCUAAACAUCA	ACAAACCAAUCUAAACAUCA	0.0243694	0.0021737	0.0243694	0.00540554	172	11
AT1G62840.1	PolyA-		101	101	101		27	1	51	27	51	49.0909	57.3034	101	D			ACGCUAGACUCUGUCUCUGA	ACGCUAGACUCUGUCUCUGA	ACGCUAGACUCUGUCUCUGA	0.0244035	0.0132212	0.0132212	0.0132212	36	3
AT4G39510.1	PolyA-	1145	239	617	239	4	19	1	23	19	5.75	15.9664	15.8621	239	D		CAAGUACGAGCUCUUGAACC	ACCACCAUAUUGUGUCUGUA	AGAAAUGAUCUUUAGUUCGG	ACCACCAUAUUGUGUCUGUA	0.00166796	0.00504232	0.00166796	0.00166796	80	5
AT3G44310.1	PolyA-	49	103	806	103	12	60	3	97	20	8.08333	7.66284	10.0727	103	D		AAAAAAAAACAAAAAAAAAG	AUGAACCAAAGUAAAAAACA	CAUUGCGAUCGAAGGUGGAU	AUGAACCAAAGUAAAAAACA	0.00507955	0.0021114	0.00383944	0.00383944	148	10
AT3G46610.1	PolyA-	119	123	119	123	6	28	2	48	14	8	26.1682	33.5664	123	D		CUUCGCGGCUCUGAAUCCGC	GCGGCUCUGAAUCCGCCAUU	CUUCGCGGCUCUGAAUCCGC	GCGGCUCUGAAUCCGCCAUU	0.0207487	0.00877461	0.00877461	0.00510795	141	9
AT1G37130.1	PolyA-	1440	101	101	101	11	180	10	221	18	20.0909	10.4348	11.5767	101	D		GUGCACUUGACCAUCAAGAG	GUCCUCAGAUCUCAUCUCAC	GUCCUCAGAUCUCAUCUCAC	GUCCUCAGAUCUCAUCUCAC	0.0404291	0.0145471	0.0295325	0.018024	6	1
AT3G26290.1	PolyA-	1569	100	1479	100	2	34	1	82	34	41	10.1493	15.5598	100	D		CCUGGACUUACUGUGAGCAA	AUAAUAUCUCAGUAAAACAA	GUGGAGUUUGGCCUAGCUAA	AUAAUAUCUCAGUAAAACAA	0.011673	0.00810656	0.011673	0.011673	79	5
AT3G62560.1	PolyA-	228	158	684	158	3	24	1	36	24	12	31.5789	45	158	D		UUGGUUCUAUGGAGUUCUGG	GUGAAAAUCUUCAAUCUCGC	AGUGAAUCUAGCAGGAACAA	GUGAAAAUCUUCAAUCUCGC	0.00113494	0.00027028	0.00113494	0.00027028	191	12
AT5G07440.1	PolyA-	1035	128	556	128	4	31	2	75	15.5	18.75	7.277	13.7112	128	D		GUGCAAUCAGGAACCCUGAA	AUCACAACAAAUCAAAAACU	UAACGCACUAGCUCAGCUGA	AUCACAACAAAUCAAAAACU	0.00394673	0.00298852	0.00394673	0.00716203	164	11
AT3G52920.1	PolyA-	275	144	158	144	3	12	1	19	12	6.33333	8.05369	13.2867	144	D		CAGUCGCGUUCUUGUUGCGG	AUUACCACACAUACAGAGAG	AGAGAGAAACAAACCCACUC	AUUACCACACAUACAGAGAG	0.00748134	0.00748134	0.00748134	0.0036767	53	4
AT1G06890.1	PolyA-	364	163	908	163	2	12	1	10	12	5	7.94702	8.69565	163	D		GAAGAUGAGCGAGGGCCAGA	ACGGUGGUGAGUGAAGACCA	UCAUCCACGCAGCUUCUGUA	ACGGUGGUGAGUGAAGACCA	0.0013161	0.000532814	0.0013161	0.00162501	175	11
AT5G15880.1	PolyA-	538	111	314	111	2	19	1	13	19	6.5	26.3889	20.6349	111	D		AAAACUUGAAAACUGAGCAG	AUGGCCGGACUUCUAGCUUG	ACCUGACCUUCAUGCUCACU	AUGGCCGGACUUCUAGCUUG	0.00792793	0.00513895	0.00952081	0.00513895	94	6
AT2G44650.1	PolyA-	933	646	646	646	2	37	3	92	12.3333	46	20	29.8701	646	D		AAGCAGCUGUGAAGUUUGAG	AAAGUCGUAACGGAGGAAGA	AAAGUCGUAACGGAGGAAGA	AAAGUCGUAACGGAGGAAGA	0.00277789	0.00144394	0.00277789	0.0109334	164	11
AT3G01860.1	PolyA-	548	117	321	117	2	15	1	32	15	16	13.2743	18.2857	117	D		AUUCCGACUGCGAUGAUGAU	AUACCAAAUCGGAAACUGCU	UCAUAUGGGUUCGUGUGUCU	AUACCAAAUCGGAAACUGCU	0.0107656	0.00596384	0.0107656	0.00805216	175	11
AT5G65010.2	PolyA-	977	102	101	102	4	24	2	46	12	11.5	6.87679	14.1104	102	D		UGCUGACUAUCUUGGAACAC	AUUGUUAUUUGUUUUCGUUG	CAUUGUUAUUUGUUUUCGUU	AUUGUUAUUUGUUUUCGUUG	0.0144986	0.00592511	0.0125864	0.00806694	15	1
AT5G59750.2	PolyA-	466	116	129	116	2	20	1	32	20	16	16.8067	17.2973	116	D		UGACGCAGAGGGUGAUCCAG	AGAUUUUGGUUUUGUGUUGA	GUGUUGAGAACAACUCCAAA	AGAUUUUGGUUUUGUGUUGA	0.00973904	0.00586165	0.00850989	0.00586165	85	6
AT2G32650.1	PolyA-	450	125	375	125	2	17	1	32	17	16	27.8689	34.7826	125	D		AGUUGGUUUACAUUGAACAA	AAGCCUGACUGCUUCAGGGU	AGGAACUCGGGGUUUCGAGA	AAGCCUGACUGCUUCAGGGU	0.00636067	0.00636067	0.00636067	0.00636067	236	15
AT5G55940.1	PolyA-	333	134	327	134	2	20	1	26	20	13	19.6078	17.5676	134	D		CGACACAAGACGGCGGCGGU	GCGAGAUUCCACUGUCCGUC	UCGCUGCGACACAAGACGGC	GCGAGAUUCCACUGUCCGUC	0.00501087	0.00189347	0.00557257	0.00386518	15	1
AT2G35880.1	PolyA-	970	120	120	120	4	75	3	199	25	49.75	33.4821	50.8951	120	D		AACUGCGGGGAAGGAUGUCG	AUUCCCACACAGAGAGGUAC	AUUCCCACACAGAGAGGUAC	AUUCCCACACAGAGAGGUAC	0.00584375	0.00584375	0.00584375	0.00584375	235	15
AT3G52060.1	PolyA-	992	285	1251	285	4	16	1	35	16	8.75	6.25	14.4033	285	D		CGCGAUGCUUCCUGAGAUCC	AUUCAUUUCAAUCAAUCUUC	ACGUACGAUGCCUCUGAGAU	AUUCAUUUCAAUCAAUCUUC	0.0130166	0.0219073	0.0130166	0.0163747	165	11
AT3G08520.1	PolyA-	21	21	21	21	12	653	6	1331	108.833	110.917	75.842	78.4788	21	D		AUUCAUCUCCGCCGCUCCUC	AUUCAUCUCCGCCGCUCCUC	AUUCAUCUCCGCCGCUCCUC	AUUCAUCUCCGCCGCUCCUC	0.00132733	0.00132733	0.00132733	0.00132733	240	15
AT3G22210.1	PolyA-		101	453	101		31	1	26	31	26	41.8919	54.1667	101	D			AUCCUGAAAGUUUGGUUCUG	AGUAGAUGAUCUUGAUCACA	AUCCUGAAAGUUUGGUUCUG	0.0141377	0.00725543	0.0141377	0.00725543	191	12
AT1G23280.1	PolyA-	258	108	401	108	3	30	1	47	30	15.6667	23.622	31.5436	108	D		GCACAAGCACUGUAGUUACA	AGUUGAUCGGCGCCGUCCUU	UUUAUUUAUAUAUGAAGACU	AGUUGAUCGGCGCCGUCCUU	0.00770134	0.00242042	0.00516481	0.00242042	95	6
AT2G34750.1	PolyA-	160	99	963	99	3	11	1	26	11	8.66667	6.14525	14.4444	99	D		AGGCCGGAAUUAUCAGAACG	AUCUGCUCCUUCUCUAUUUU	CAUGAUUCUUGGUAUGGUGA	AUCUGCUCCUUCUCUAUUUU	0.00718378	0.00238104	0.00718378	0.0046882	175	11
AT5G13970.1	PolyA-	129	101	728	101	2	51	1	87	51	43.5	38.9313	51.1765	101	D		CGUUUUUGCAAUGGAUGAGA	AGCGUUUGCCAUCGUCGUCC	UUGUGGUGUCUGAAGAUAAC	AGCGUUUGCCAUCGUCGUCC	0.0210658	0.0210658	0.0152781	0.00737501	107	7
AT1G48920.1	PolyA-	484	107	936	107	8	67	1	105	67	13.125	16.6253	28.9256	107	D		CAGAUGAUGAACCUGCACCC	AUCUUCACGCAGCUGUCUAG	GAGUCAAGCGAGUCUGAGGA	AUCUUCACGCAGCUGUCUAG	0.0059052	0.00364314	0.00364314	0.00250287	141	9
AT5G24314.2	PolyA-	266	145	574	145	3	44	1	87	44	29	29.3333	41.2322	145	D		AUAAUGGACGCCGUGUUUGG	GUAUCAAUGGCUUCCUUCAC	GAUCUCGGCUUUGAUCGCCC	GUAUCAAUGGCUUCCUUCAC	0.00295482	0.00295482	0.00295482	0.00163934	53	4
AT4G01280.2	PolyA-	283	101	1423	101	2	11	1	15	11	7.5	15.493	22.7273	101	D		ACGACGAAGAUUCGGAAGCC	GACAGUGAAAGGACCUUUGA	AGUGAUAACACGGUUGAAGA	GACAGUGAAAGGACCUUUGA	0.0178642	0.00974134	0.0178642	0.0139946	172	11
AT1G32990.1	PolyA-	676	108	513	108	2	15	1	20	15	10	8.72093	13.5135	108	D		AGCAGAGAAGCUACCCGACC	AGCUUUCACUAACCUUCUUC	CUGUUGAAAUCACUGUCUUC	AGCUUUCACUAACCUUCUUC	0.000842402	0.00934084	0.00120285	0.000842402	117	8
AT5G58110.1	PolyA-	220	136	415	136	4	33	1	59	33	14.75	26.8293	24.5833	136	D		AUGGAGAGAGAGGAGGAGAA	GGAGACAUCGGAGGAACCCU	UGGGCUACUGACCGAUUAAA	GGAGACAUCGGAGGAACCCU	0.00137996	0.000639487	0.00137996	0.000639487	192	12
AT1G33290.1	PolyA-	354	101	363	101	3	20	1	24	20	8	16.129	18.0451	101	D		UUUAGGAAGACCACCUGAAG	AUCCGCUCGGUGGGGGCUGU	ACCACCUGAAGCACGUUAUC	AUCCGCUCGGUGGGGGCUGU	0.00465325	0.00465325	0.00465325	0.00465325	228	15
AT1G57610.1	PolyA-	712	51	407	51	2	13	1	23	13	11.5	11.7117	13.9394	51	D		AGGUGGUGGAUUUGAUUAGA	AAAUGGAUUUAGGGAUUUCG	UCCGGUUAGGUCUUUGCUUG	AAAUGGAUUUAGGGAUUUCG	0.0172939	0.0065035	0.0172939	0.0106443	175	11
AT1G70090.1	PolyA-	591	101	131	101	2	117	1	268	117	134	37.7419	50.6616	101	D		CGCUGCAGAGUUUGACCCGG	AUCUUCUUGCUUUCUUCACU	UUUGAGUUAUUUAUUUCCAG	AUCUUCUUGCUUUCUUCACU	0.0237411	0.00800268	0.0237411	0.00800268	188	12
AT1G49820.1	PolyA-	1295	190	820	190	3	26	1	43	26	14.3333	26.5306	36.4407	190	D		UUCGGCGCUGCAAAGAUGAU	ACGCUGCUUGAAACUGAAGC	UUCACCUUAUCUUGAUGAUG	ACGCUGCUUGAAACUGAAGC	0.0120243	0.00343925	0.00696247	0.00696247	157	10
AT1G49850.1	PolyA-	204	132	515	132	1	29	1	41	29	41	22.4806	30.3704	132	D		ACGAGCGCAUCGGAACUCUU	AUCUCAUCGUCUCUGACUCG	CCUAAAUGGAUCCGAGAGGC	AUCUCAUCGUCUCUGACUCG	0.0256045	0.0122764	0.0256045	0.0157368	164	11
AT2G38470.1	PolyA-	1188	105	615	105	1	15	1	32	15	32	14.5631	20.2532	105	D		GCAAAGAGAUGGAAAGGGGA	AAGAAGAAGAACAAGAACCA	ACUACAACUACAACUACAAC	AAGAAGAAGAACAAGAACCA	0.0485611	0.0186586	0.0485611	0.00633765	171	11
AT5G53450.1	PolyA-	1423	191	558	191	4	59	2	120	29.5	30	7.90885	11.6618	191	D	uORF (upf3)	UGCUACCAGACCUUCUGAAA	GGGAAAGAAUCAAACUUUUG	AUCGUGUUAGCAUUGGUCAU	GGGAAAGAAUCAAACUUUUG	0.0139918	0.0139918	0.00663885	0.0139918	18	2
AT3G02230.1	PolyA-	528	103	779	103	5	17	1	33	17	6.6	10.1796	28.4483	103	D		UCUGGAAAAGCUGUGAACGC	AUCACCUCCGAUCUCAAAUC	CAUGACCAUCCCAAAGGGAA	AUCACCUCCGAUCUCAAAUC	0.00554865	0.00151228	0.00459802	0.002985	12	1
AT5G13120.1	PolyA-	571	101	218	101	3	21	1	28	21	9.33333	14.7887	18.6667	101	D		GCUACAAGGGUUCUACAUUC	AUCGUCACCUUCACCUUCAC	ACGAAGACUUUCUCCGAUCA	AUCGUCACCUUCACCUUCAC	0.00468357	0.00468357	0.00468357	0.00155965	63	4
AT4G39330.1	PolyA-	879	105	616	105	7	53	1	133	53	19	12.4122	22.5806	105	D		UGCAAUUGGAACAAUGGACU	AACAUAAACCCAAUCUCUCA	UUACCGAGCGAUUCGGGUGC	AACAUAAACCCAAUCUCUCA	0.00953287	0.0041657	0.00706202	0.0041657	95	6
AT5G22880.1	PolyA-	389	102	531	102	6	56	1	115	56	19.1667	25.5708	35.061	102	D		AGCCAUGGGAAUCAUGAACA	AUCAAAUCAAAACCAUCACA	GAGUUGGCGAAACAUGCUGU	AUCAAAUCAAAACCAUCACA	0.027935	0.0216293	0.0216293	0.0087206	133	9
AT5G15950.1	PolyA-	738	106	961	106	2	19	2	24	9.5	12	9.74359	13.7143	106	D	CPuORF (upf3)	CGAACGAUCAGCUUGACUCU	AUCACAAACUCGUUUGCUCU	AGAAGUCUCUGUUCUUGAUG	AUCACAAACUCGUUUGCUCU
AT1G67340.1	PolyA-	1242	105	105	105	2	121	2	257	60.5	128.5	43.6823	57.3661	105	D		AACGUUCAGAUUGACGGAAA	ACAGAGAGAUAAGAGAGAGU	ACAGAGAGAUAAGAGAGAGU	ACAGAGAGAUAAGAGAGAGU	0.0256682	0.0231153	0.0231153	0.0177474	139	9
AT2G36060.2	PolyA-	417	167	367	167	3	38	1	91	38	30.3333	25	38.8889	167	D		AUGCGCUCUUGGACUGGCAC	AUUCUCGGAUUAGCGUUUGU	UUGGAGAUGGAACUGUGAGC	AUUCUCGGAUUAGCGUUUGU	0.00337088	0.00102349	0.00230204	0.00230204	158	10
AT2G47450.1	PolyA-	443	201	421	201	17	66	1	181	66	10.6471	5.77428	9.53133	201	D		AUCGUACGGAGAAGUGAACA	AUGCAAAAGGUCUUCUUGGC	AGGAAGAUGAUGAGUCAUCA	AUGCAAAAGGUCUUCUUGGC	0.0237764	0.0118166	0.0118166	0.00533565	141	9
AT1G61170.1	PolyA-	237	104	104	104	1	28	1	83	28	83	26.1682	35.4701	104	D		CGACAAGAACACAACCAUUG	GUCACCACACAACACAACCA	GUCACCACACAACACAACCA	GUCACCACACAACACAACCA	0.0167454	0.00890697	0.0167454	0.00890697	191	12
AT5G09670.2	PolyA-	380	117	1739	117	3	13	1	30	13	10	7.60234	16.8539	117	D	CPuORF (upf3)	GGGCUUUGUAAGUGGCGGAA	GCCAAUAAUCUUUUUGUCUU	AAGGUAGUACUGAUUUCUGU	GCCAAUAAUCUUUUUGUCUU
AT5G18020.1	PolyA-	264	104	104	104	2	231	8	366	28.875	183	59.8446	61.7201	104	D		GCGGCACCAAAAGGGUUUCU	AUCAACAAACAACAAGCAAU	AUCAACAAACAACAAGCAAU	AUCAACAAACAACAAGCAAU	0.102817	0.0259959	0.102817	0.0137623	176	11
AT1G02780.1	PolyA-	132	132	132	132	5	184	3	317	61.3333	63.4	27.2997	37.0327	132	D		AGUUCUCCGCCACACCAAUC	AGUUCUCCGCCACACCAAUC	AGUUCUCCGCCACACCAAUC	AGUUCUCCGCCACACCAAUC	0.00153963	0.000464521	0.00153963	0.000464521	191	12
AT1G69040.2	PolyA-	978	82	1326	82	2	13	1	32	13	16	5.93607	10.9215	82	D		UGCAGUAUGUGGUUUUCCAU	AAGUGUCAAGAAUCAAACAG	UAAGACAAACCAUAGGCCAA	AAGUGUCAAGAAUCAAACAG	0.0424308	0.0210526	0.0424308	0.0210526	190	12
AT1G80750.1	PolyA-	707	123	123	123	4	87	3	126	29	31.5	46.0317	50.8065	123	D		ACAACAAUAUAAUCGAACAG	GCUACCAACUUCGACUUGGA	GCUACCAACUUCGACUUGGA	GCUACCAACUUCGACUUGGA	0.00912556	0.00912556	0.00912556	0.00568608	53	4
AT3G18740.1	PolyA-	170	116	117	116	3	167	4	492	41.75	164	30.7551	34.2857	116	D		AUGGUUGCGGAGAAGAAGGC	GAAGAAGAACUCUCUCUUGU	AAGAAGAACUCUCUCUUGUA	GAAGAAGAACUCUCUCUUGU	0.00508767	0.00141937	0.00508767	0.00229886	175	11
AT4G13940.1	PolyA-	441	104	254	104	13	69	3	65	23	5	5.09601	5.12214	104	D		CUCAAGACCACGCCGCCGCA	GCACACACUUCUCUCUCUCU	CUCGAGCUCGCCGAAGUUGA	GCACACACUUCUCUCUCUCU	0.00155723	0.00268398	0.00106095	0.000609517	15	1
AT1G21130.1	PolyA-	413	102	102	102	4	85	4	195	21.25	48.75	18.7225	29.3675	102	D		CGCAGCGACUCGUUCCUUUC	AUACUAAAUCAUCAACACUA	AUACUAAAUCAUCAACACUA	AUACUAAAUCAUCAACACUA	0.00605814	0.00344734	0.00605814	0.00605814	79	5
AT1G79850.1	PolyA-	568	100	563	100	4	23	1	35	23	8.75	8.51852	15.1515	100	D		GCAGCCGGCGUAGAGAAUGA	AUUUUCAUCGAUUCGAUUCC	UCUCAGCAGCCGGCGUAGAG	AUUUUCAUCGAUUCGAUUCC	0.000502374	0.0114583	0.000502374	0.000502374	76	5
AT2G45560.1	PolyA-	537	239	239	239	3	103	2	224	51.5	74.6667	29.7688	53.9759	239	D	3' UTR + uORF (upf3)	UUUUACGAACACAUGACCAG	ACCGCUUAAGAAGCACAGAU	ACCGCUUAAGAAGCACAGAU	ACCGCUUAAGAAGCACAGAU	0.0129334	0.00697811	0.0174401	0.0129334	125	8
AT1G78110.1	PolyA-	101	101	1442	101	1	41	1	85	41	85	26.9737	32.0755	101	D		AUCGAUCCAAAAACCAAACA	AUCGAUCCAAAAACCAAACA	UACGCAAAUCUGCUUAAUAG	AUCGAUCCAAAAACCAAACA	0.0429759	0.00784912	0.0429759	0.00784912	188	12
AT1G24040.1	PolyA-	1066	91	66	91	1	13	1	26	13	26	25	38.2353	91	D		GUCUGAUAAUGAGCUGACCU	AGCGAACACUGAACCACAAU	CAUUUUAUUUCGUUAUAAAC	AGCGAACACUGAACCACAAU	0.00688071	0.00492624	0.0062819	0.0062819	149	10
AT1G28330.5	PolyA-	308	108	108	108	4	219	11	364	19.9091	91	40.4059	38.9722	108	D	3' UTR (upf3)	GACCAUGCCGGCGGCAGUGA	ACUGUCUACAAAAUCAUUGA	ACUGUCUACAAAAUCAUUGA	ACUGUCUACAAAAUCAUUGA	0.0229138	0.0114497	0.0277774	0.0114497	92	6
AT2G32870.1	PolyA-	812	347	347	347	2	76	4	73	19	36.5	39.7906	42.6901	347	D		UUGUGAACGACAAAGCGGGG	ACCCCAAUACAAACUAUAGA	ACCCCAAUACAAACUAUAGA	ACCCCAAUACAAACUAUAGA	0.00109953	0.00109953	0.00196817	0.00196817	208	13
AT2G31710.1	PolyA-		101	494	101		22	1	34	22	34	29.3333	28.3333	101	D			AAGGGAAACUCUGUAGAGAA	GCGCUGAAGAAACAAGAGUG	AAGGGAAACUCUGUAGAGAA	0.00571153	0.00571153	0.00571153	0.00571153	236	15
AT1G71260.1	PolyA-	761	105	445	105	6	19	1	60	19	10	24.6753	45.4545	105	D		UGGUCACGUUAAUACUGAAG	GAUGCUUUUUACUCGAGACA	ACGACUGGGAAAAGAAACAG	GAUGCUUUUUACUCGAGACA	0.00430188	0.00174983	0.00430188	0.00174983	191	12
AT2G27230.1	PolyA-	1025	101	2081	101	3	21	1	40	21	13.3333	12.963	21.7391	101	D	CPuORF (upf3)	AUCUGAAAACUACAGAACAU	ACCAAGAAGCAGAGAAAAGA	GAAAGAGGACGGUGGAGGAG	ACCAAGAAGCAGAGAAAAGA
AT4G01410.1	PolyA-	498	148	1074	148	3	24	1	23	24	7.66667	25.8065	26.1364	148	D		CACAGCGCCGCCGUUAAUCU	AGAGUCUUCACUCUUCACCG	AAGUAUAUUACUAAUUUUAU	AGAGUCUUCACUCUUCACCG	0.0135624	0.00337025	0.0135624	0.00642346	175	11
AT4G17420.1	PolyA-	211	101	101	101	3	17	2	18	8.5	6	23.9437	29.5082	101	D		GUGAAAGGUUUUCUAAUCCA	GGGUUCCCGUCGGUGACAUC	GGGUUCCCGUCGGUGACAUC	GGGUUCCCGUCGGUGACAUC	0.0054183	0.00126793	0.0054183	0.00283386	176	11
AT4G24805.1	PolyA-	373	103	524	103	1	52	1	109	52	109	19.4757	27.3183	103	D		AACGCGCGACUGGGACAGGA	AAGGAAGGGAAGUCUCGAAG	GACUCCGUCGGAAUAGAUCU	AAGGAAGGGAAGUCUCGAAG	0.0037039	0.00155462	0.0037039	0.00279145	176	11
AT2G15695.1	PolyA-	824	125	1298	125	2	47	1	105	47	52.5	25.2688	32.2086	125	D		UUGGGGCUCCAUAUCUCAUU	AUCUUUCGUCGAGUGGUUCA	GCGUACUCGGGCAAUUCCUA	AUCUUUCGUCGAGUGGUUCA	0.0156296	0.00736588	0.0137212	0.00736588	91	6
AT4G17245.1	PolyA-	99	99	99	99	4	658	21	1165	31.3333	291.25	83.6086	86.8755	99	D		GGGAACUUGUCUGAGUUCCA	GGGAACUUGUCUGAGUUCCA	GGGAACUUGUCUGAGUUCCA	GGGAACUUGUCUGAGUUCCA	0.011118	0.011118	0.0216612	0.00496725	110	7
AT5G35735.1	PolyA-	323	134	133	134	5	21	2	45	10.5	9	6.46154	10.0446	134	D		CACUGGACCUACAAUGAACA	AACCAACCUUUCAAAACAGA	CAACCAACCUUUCAAAACAG	AACCAACCUUUCAAAACAGA	0.0103865	0.00436659	0.0103865	0.00436659	188	12
AT3G06590.1	PolyA-	168	101	217	101	4	22	1	34	22	8.5	12.0219	20.4819	101	D		AUACGACUGCGGAGAUCAGA	AUUCUCCACAAUUUCAUAAC	CUCAGAUAUUGAACCGCCGA	AUUCUCCACAAUUUCAUAAC	0.0111878	0.0154412	0.00622333	0.0154412	88	6
AT5G47640.1	PolyA-	112	101	105	101	3	82	2	225	41	75	20.8122	27.0108	101	D		CAGCCGACACUUAACAAUUC	GUGUACAAUACCAGCCGACA	ACAAUACCAGCCGACACUUA	GUGUACAAUACCAGCCGACA	0.0233991	0.0233991	0.0353786	0.0162171	97	7
AT4G38740.1	PolyA-	317	150	150	150	7	233	3	333	77.6667	47.5714	33.6705	39.0387	150	D		AUUUCAGAGCUCUCUGCACC	AUUCAUCAUCCACAACAAAC	AUUCAUCAUCCACAACAAAC	AUUCAUCAUCCACAACAAAC	0.00132773	0.000890224	0.00132773	0.000890224	192	12
AT1G77530.1	PolyA-	960	36	794	36	2	10	1	30	10	15	11.9048	25	36	D		AUUGGGGAGACGAGGAUUGU	ACAUCCUCAAAUCAACUCUA	UUAGGUCUCAUCACUUCCAA	ACAUCCUCAAAUCAACUCUA	0.00757974	0.00306955	0.00757974	0.00306955	192	12
AT1G74940.1	PolyA-	326	162	664	162	2	15	1	36	15	18	6.12245	8.33333	162	D		AUGAUACUAAGCAAGAGACC	AUCAGAUUCUUUCUUUCCUA	CGACGGGUUUGAAUUGUCUG	AUCAGAUUCUUUCUUUCCUA	6.31e-17	6.31e-17	6.31e-17	0.0041525	64	4
AT2G20260.1	PolyA-	184	104	238	104	5	29	2	40	14.5	8	9.44625	12.2699	104	D		CGGCCAACGUCCCGGCGGCA	ACCUUUUCGGAUCACUCACA	UGUCUUUCUUGCCGAUGAGA	ACCUUUUCGGAUCACUCACA	0.000641361	0.0001	0.00101845	0.00385154	12	1
AT3G59540.1	PolyA-	387	144	501	144	3	31	2	58	15.5	19.3333	15.122	17.1598	144	D		AGUGUGCAAGACCUUUGAAG	GUUUGUUCUCUUGAGUGGAA	UCAGACUUCCGUUGAGUUUC	GUUUGUUCUCUUGAGUGGAA	0.00268867	0.000665399	0.00268867	0.000665399	181	12
AT5G17770.1	PolyA-	319	203	671	203	8	28	1	41	28	5.125	7.84314	9.03084	203	D		AUACCGAGUUUCUCCGAACC	AACUCCAAUUCAAAGCUCUG	UCCGCAAGGACGGAUGUCUC	AACUCCAAUUCAAAGCUCUG	0.00111061	0.000736084	0.00111061	0.000736084	191	12
AT4G26410.1	PolyA-	195	195	483	195	3	36	1	110	36	36.6667	27.4809	40.8922	195	D		AAAUCGGAGACGAUGAGCGA	AAAUCGGAGACGAUGAGCGA	ACCUAUGAGAAUGCUUUCUU	AAAUCGGAGACGAUGAGCGA	0.00140261	0.00140261	0.00140261	0.00140261	236	15
AT4G31115.2	PolyA-	1016	142	111	142	1	10	1	19	10	19	12.8205	21.8391	142	D	3' UTR (upf3)	CUGCUUCAGCAAUUACUUAA	ACGUCUCUUCUGUCCACGAA	GAGUUUUAUGUGUCACUGAC	ACGUCUCUUCUGUCCACGAA	0.00715222	0.00359101	0.00715222	0.00509717	175	11
AT3G12650.1	PolyA-	116	116	116	116	6	53	2	140	26.5	23.3333	35.3333	46.2046	116	D		AUCGAAAUCGGCGACGACGA	AUCGAAAUCGGCGACGACGA	AUCGAAAUCGGCGACGACGA	AUCGAAAUCGGCGACGACGA	0.0204191	0.00884766	0.0155879	0.0128965	15	1
AT2G04630.1	PolyA-	400	118	264	118	4	24	1	50	24	12.5	14.7239	18.6567	118	D		UGCACGUAUCCUCGGCACUC	AUUCGGUUAAGUUGCAUCGA	AAGGAGUAGAGGAAGAUGCU	AUUCGGUUAAGUUGCAUCGA	0.00190027	0.00100736	0.00319585	0.00100736	82	6
AT1G24800.1	PolyA-	1455	163	871	163	4	78	1	125	78	31.25	20.9677	27.0563	163	D		AGCGCAAAAGGAAAGAAAGA	GUGGUCGAAAAUUGGAAGAA	CAGCAGUGGUGAAAUUGAUG	GUGGUCGAAAAUUGGAAGAA	0.0124345	0.00469517	0.0104138	0.00469517	84	6
AT5G37370.1	PolyA-	1287	101	1028	101	3	10	1	19	10	6.33333	12.987	27.5362	101	D		GCGGUGACAGUGAACAGCAA	ACGAGAUCGCCGUUUCUAGG	UAGACAACGGGAAAGAGAGA	ACGAGAUCGCCGUUUCUAGG	0.00532139	0.00532139	0.00397014	0.00397014	197	13
AT2G41840.1	PolyA-	180	180	180	180	19	496	10	1327	49.6	69.8421	48.4375	59.347	180	D		ACGCAAAGCAAUACAUCGCA	ACGCAAAGCAAUACAUCGCA	ACGCAAAGCAAUACAUCGCA	ACGCAAAGCAAUACAUCGCA	0.00685128	0.00376607	0.0011362	0.000197397	13	1
AT5G61220.1	PolyA-	301	101	361	101	2	22	1	38	22	19	51.1628	57.5758	101	D		CAGUAAGCGAAGGACCUUGG	AUCAAAACCUUCGAACGGAG	GGUGACUGAGGCUUAUGCUG	AUCAAAACCUUCGAACGGAG	0.00249371	0.000287208	0.00148637	0.00148637	158	10
AT3G48570.1	PolyA-	268	101	467	101	2	53	1	84	53	42	66.25	65.625	101	D		GUAGCUGUGCGUACGGCGAU	AUCCUUAAACGAACCUGCUG	UGUUAUUGUUUUUGUAGCCA	AUCCUUAAACGAACCUGCUG	0.00284013	0.00100485	0.00284013	0.00100485	192	12
AT5G20500.1	PolyA-	539	107	510	107	5	20	1	44	20	8.8	14.7059	21.5686	107	D		GGGAACAAAGAAGCUGAACU	AUCGUCUUCAAUUGGCAUCU	GUGAACUCGCCAAGCUUCUU	AUCGUCUUCAAUUGGCAUCU	0.00205471	0.0001	0.00205471	0.00205471	76	5
AT5G13430.1	PolyA-	595	128	128	128	4	57	2	98	28.5	24.5	22.619	29.9694	128	D		CCGCCUGCUUGUUUUGAAGC	AUGUUUUGUUUUGCAUCGGC	AUGUUUUGUUUUGCAUCGGC	AUGUUUUGUUUUGCAUCGGC	0.000539426	0.0002565	0.0002565	0.0002565	48	3
AT5G11790.1	PolyA-	1000	125	128	125	4	22	1	31	22	7.75	8.56031	12.0155	125	D		CGAGGCUGUUCACAUGACCA	AUCGUUUUGGUGAGAGAAGA	GUUUUGGUGAGAGAAGAGAG	AUCGUUUUGGUGAGAGAAGA	0.0182409	0.0150029	0.0150029	0.0150029	37	3
AT3G06210.1	PolyA-	1799	317	1473	317	3	28	1	44	28	14.6667	16.092	19.6429	317	D	(upf1, upf3)	UUGCGGCAUGGAGUGAGAUA	ACACUCUUCGCUCUCCGCCU	UCUUCCACGACCAUCAUCUA	ACACUCUUCGCUCUCCGCCU	0.00932132	0.0120208	0.0120208	0.0120208	34	3
AT2G34510.1	PolyA-	191	191	191	191	4	56	4	147	14	36.75	25.9259	42	191	D		ACUGCCCGAAAAGAACACUG	ACUGCCCGAAAAGAACACUG	ACUGCCCGAAAAGAACACUG	ACUGCCCGAAAAGAACACUG	0.0083566	0.00392381	0.0083566	0.00616685	176	11
AT5G27920.1	PolyA-	140	101	1797	101	3	19	1	31	19	10.3333	14.2857	16.5775	101	D	CPuORF	CUAAUCGGCGUGAUGAACCC	GAGGUUCGGUUUUGUUUUUU	UCUCGAGGUUGCAAGAGCUU	GAGGUUCGGUUUUGUUUUUU	0.0291474	0.00868816	0.0291474	0.0176105	172	11
AT2G38750.1	PolyA-	391	101	101	101	3	14	2	22	7	7.33333	20.8955	24.7191	101	D		UACUGCGGUGGUGAUGUGGG	ACAGAAACCAAACCAAGAGC	ACAGAAACCAAACCAAGAGC	ACAGAAACCAAACCAAGAGC	0.00464158	0.00921055	0.00464158	0.00921055	188	12
AT3G50080.1	PolyA-	892	86	1194	86	1	21	1	12	21	12	46.6667	35.2941	86	D		GAGUUUUUGAAAUGAAUGGA	ACGAGUCGUGUGUGACUCGG	ACGUAUAUGAGCUUGUCUGC	ACGAGUCGUGUGUGACUCGG	0.00782144	0.00341153	0.00504226	0.00504226	159	10
AT4G39950.1	PolyA-	932	105	581	105	4	55	1	76	55	19	15.1515	21.2291	105	D		AUCUGCCGAUGCUCACUGGA	AUGCAGAGACAACAGAAACC	ACAAAACCUGCGUGAUCACU	AUGCAGAGACAACAGAAACC	0.0122793	0.00275758	0.0122793	0.00653211	176	11
AT1G01230.1	PolyA-	636	101	101	101	2	39	2	53	19.5	26.5	16.3866	20.1521	101	D		UCCAUGGCUGUUCCUCAACA	GUCGUCUUUCACGGGCACAC	GUCGUCUUUCACGGGCACAC	GUCGUCUUUCACGGGCACAC	0.00351398	0.00126151	0.00171617	0.00351398	126	8
AT2G25605.1	PolyA-	642	103	539	103	1	13	1	22	13	22	21.6667	46.8085	103	D		UUUCAAGCAGAGGAUCUGGA	AUCUCUCGGCUCCGUUGUAU	AGUUUGAAAGGUUUAGGCGU	AUCUCUCGGCUCCGUUGUAU	0.00186886	0.00186886	0.00438444	0.00438444	195	13
AT3G56880.1	PolyA-	624	102	808	102	2	11	1	36	11	18	6.35838	13.4831	102	D		UCCGGCAGAUGGUUCAACAA	AAUUCAUUCAUUAUCACAUU	CCAAGAGAACAUUAUCACAG	AAUUCAUUCAUUAUCACAUU	0.0309523	0.0205834	0.0468776	0.0101957	7	1
AT1G13690.1	PolyA-	291	142	267	142	3	10	1	21	10	7	17.2414	25.3012	142	D		AUACCUUUCGGCGAUAUCAA	GAGAAGUAGAAGUAGAAGCG	GAAUCGAUCCUUCACGCCGC	GAGAAGUAGAAGUAGAAGCG	0.00895337	0.00380781	0.00895337	0.0048585	175	11
AT3G56360.1	PolyA-	1181	104	1152	104	3	31	1	24	31	8	9.14454	8.16327	104	D		UAGAGGAUUUGAAUCAAGAC	GUGUGGCUGCGUCAGUAAAA	ACAUUGUUAGUUUUGUUGCU	GUGUGGCUGCGUCAGUAAAA	0.0266927	0.0266927	0.0266927	0.010544	52	4
AT3G10970.1	PolyA-	152	141	141	141	8	64	3	141	21.3333	17.625	20.5128	24.9558	141	D		GGGCUCCAAACGUAUGAACC	ACUACGUUCUCGGGCUCCAA	ACUACGUUCUCGGGCUCCAA	ACUACGUUCUCGGGCUCCAA	0.00732915	0.00294085	0.00732915	0.00603327	172	11
AT2G30570.1	PolyA-	468	143	143	143	30	331	7	614	47.2857	20.4667	14.8231	17.5029	143	D		CCGCGAUGGCUUUGGUUGAU	AAAGAAAUUAAAAGUGUUCU	AAAGAAAUUAAAAGUGUUCU	AAAGAAAUUAAAAGUGUUCU	0.000714055	0.000111533	0.00111902	0.000111533	96	6
AT2G42190.1	PolyA-	733	144	349	144	2	29	1	23	29	11.5	25.8929	17.8295	144	D		AUGAUUCCACGAGAUCGACA	AGAUCUCUCUGUGAUCACUU	AUGAUUGGGUAUUAGCUCCA	AGAUCUCUCUGUGAUCACUU	0.0222804	0.011441	0.0160086	0.011441	95	6
AT1G01620.1	PolyA-	194	166	166	166	21	413	6	1077	68.8333	51.2857	35.7886	52.6393	166	D		AGCAAAGAACACUUGAACGU	AUUACCCAUUGUAGAAAAGA	AUUACCCAUUGUAGAAAAGA	AUUACCCAUUGUAGAAAAGA	0.00357017	0.00491661	0.00357017	0.00491661	187	12
AT4G09460.1	PolyA-	199	133	133	133	2	50	3	88	16.6667	44	29.4118	33.8462	133	D		GCUUGGACUAAAGAAGAAGA	ACACCAUCUUCUUCAUUCAC	ACACCAUCUUCUUCAUUCAC	ACACCAUCUUCUUCAUUCAC	0.0111359	0.00296919	0.0191041	0.00915356	8	1
AT3G04630.1	PolyA-	401	233	166	233	3	29	2	78	14.5	26	18.125	30.1158	233	D		AUAGCUGCAGAGGAGACUGA	GUCUGCAAAAUUCUCACGGG	AGAGAGAGAAAGAGAGAGGG	GUCUGCAAAAUUCUCACGGG	0.00936918	0.0105173	0.0105173	0.00610247	133	9
AT5G43440.1	PolyA-	280	93	151	93	3	27	1	59	27	19.6667	17.4194	31.8919	93	D		CUUCAACUUUAUCUAACAAC	ACGCUUCUGUCUUUACUUCC	UGACAGAAAAAUCUGCAGAA	ACGCUUCUGUCUUUACUUCC	0.00510461	0.00159588	0.00327949	0.00510461	128	8
AT3G09480.1	PolyA-	328	101	407	101	6	22	1	53	22	8.83333	68.75	81.5385	101	D		AGCCAUGGGAAUCAUGAACA	AUUAAUCGUCAAUUUACAAC	AACAAGAAACCGACGAUCAC	AUUAAUCGUCAAUUUACAAC	0.0126666	0.00300903	0.0126666	0.00300903	188	12
AT3G27360.1	PolyA-	227	101	259	101	3	29	1	53	29	17.6667	20.5674	28.8043	101	D		AACUGGCGACGAAAGCAGCA	AUACCAAUCAAACACGACAG	CCAGCCACCGGAGGAGUGAA	AUACCAAUCAAACACGACAG	0.0192269	0.0148035	0.0148035	0.00568553	133	9
AT3G04400.1	PolyA-	512	138	138	138	4	43	2	37	21.5	9.25	14.1914	16.7421	138	D		AUCACUGGACCAAUCGGAAA	AAGGAGAGAGCUGCUACUCU	AAGGAGAGAGCUGCUACUCU	AAGGAGAGAGCUGCUACUCU	0.000468731	0.000234235	0.000468731	7.43e-11	176	11
AT2G44230.1	PolyA-	231	101	1005	101	2	19	1	23	19	11.5	10.5556	13.2948	101	D		UCGAUUUGGGAGGUCUUGAA	GUCAAUAUCAAAAUGGGUAA	ACGGUCUGUAUUGGUUAGAC	GUCAAUAUCAAAAUGGGUAA	0.023008	0.0116451	0.0182441	0.0116451	95	6
AT5G20150.1	PolyA-	148	116	779	116	2	98	1	295	98	147.5	32.4503	39.5442	116	D		UAAAAGAGCUAUGAAGUUUG	AUUCAUCAUUCUCACUUAAG	AUGAAGAGCACAAUCGCUGC	AUUCAUCAUUCUCACUUAAG	6.17e-19	6.17e-19	6.17e-19	6.17e-19	240	15
AT1G14630.1	PolyA-	510	102	431	102	1	10	1	15	10	15	27.027	31.9149	102	D		UCGUCGAGAAACUCUUUCGA	AACACAUUCACAGUCAAUCC	UAGUUGCACGAGUAGUCAGU	AACACAUUCACAGUCAAUCC
AT1G28410.1	PolyA-	697	184	375	184	2	10	1	19	10	9.5	27.7778	40.4255	184	D		AGGCUUUGGAAGUUGAACAG	ACGAGGAAGCUUUGACUCGA	CAGAACUUGAUCAAUGAUCU	ACGAGGAAGCUUUGACUCGA	0.00358676	0.00302446	0.00302446	0.00466105	140	9
AT3G14110.3	PolyA-	246	170	347	170	4	15	1	27	15	6.75	14.0187	29.0323	170	D		CGCCGCGUGACAAGUCUCGA	AGAGAGCUUUCUUUAGUGAU	AUUAUACAUUCGUCUUCACA	AGAGAGCUUUCUUUAGUGAU	0.00329299	0.00138125	0.00329299	0.00192735	175	11
AT4G01870.1	PolyA-	864	101	101	101	3	26	2	39	13	13	7.87879	10.2362	101	D		CUUUCCGCGACGGGAAACGA	AUCAAAAACUCGACAAUGGA	AUCAAAAACUCGACAAUGGA	AUCAAAAACUCGACAAUGGA	0.00755011	0.00296399	0.00755011	0.00755011	79	5
AT3G51500.1	PolyA-	101	101	366	101	3	105	1	255	105	85	29.1667	33.5968	101	D		CCCGCAACUUCAUAAUCUGC	CCCGCAACUUCAUAAUCUGC	CGAGUACAGAGCACUGAGAC	CCCGCAACUUCAUAAUCUGC	0.0138152	0.0138152	0.0196058	0.0075809	97	7
AT3G11600.1	PolyA-	145	145	357	145	1	69	1	240	69	240	49.6403	62.8272	145	D		GACUUUCUCAAUAAAACCAA	GACUUUCUCAAUAAAACCAA	ACCAGGAGGAGAACGAGACA	GACUUUCUCAAUAAAACCAA	0.0282285	0.011346	0.0282285	0.0162731	175	11
AT2G45200.2	PolyA-	507	335	356	335	2	13	1	18	13	9	10.3175	10.9756	335	D		AAUCGAGUCUGGAUCUGCAG	GGAGGAGGGAAGAGGGAUGC	AUCCUCUCGUCAUCGCUGGU	GGAGGAGGGAAGAGGGAUGC	0.00643682	0.00199588	0.00352702	0.00352702	146	10
AT1G23260.1	PolyA-	820	102	345	102	2	14	1	22	14	11	22.5806	37.2881	102	D		CCGCCAAAAACAGUUGAUGA	AGUACUUUGAACAUUCUCUC	AUGCAAUCUUGGACUGGCAC	AGUACUUUGAACAUUCUCUC	0.00474261	0.00299136	0.00299136	0.00474261	215	14
AT3G22840.1	PolyA-	706	101	547	101	1	11	1	11	11	11	22.9167	17.1875	101	D		UGACGUCAGACGCUGAGCUU	AUAUCAAGCUUCUACACACG	CGGCGUUGGCUGUCGAGCUA	AUAUCAAGCUUCUACACACG	0.00525939	0.00525939	0.00889294	0.00889294	208	13
AT2G46910.1	PolyA-	113	113	391	113	4	21	3	31	7	7.75	13.125	15.8163	113	D		GUCACCAUCCUCGAGCAGCU	GUCACCAUCCUCGAGCAGCU	UGCCACUUCUGAUCAACGAU	GUCACCAUCCUCGAGCAGCU	0.00235676	0.00235676	0.00235676	0.0031929	53	4
AT3G15095.1	PolyA-	2331	229	1943	229	3	14	1	28	14	9.33333	7.36842	12.5	229	D		CGGCAACCGUCGGUGUCGGC	AUCUCUCCAAUGGCUAUGGU	ACUUGGGUUUGCAGUACAGA	AUCUCUCCAAUGGCUAUGGU	0.0277346	0.0209578	0.0277346	0.00893774	164	11
AT1G19960.1	PolyA-	176	103	238	103	3	16	1	15	16	5	43.2432	48.3871	103	D	uORF (upf1)	CGACUGUCGGUGGAAUUGCC	AUGAGCGCUCUUCACUCUUA	GGAAGCGGCGGCUCCUUUGG	AUGAGCGCUCUUCACUCUUA
AT3G08030.1	PolyA-	619	176	472	176	10	126	1	266	126	26.6	17.2603	21.7676	176	D		GUUCUUAGAGUCUCUGUACC	ACAAUCUCAAAUUCUUCGGA	CCAGGAGGCAUGUACUUCCC	ACAAUCUCAAAUUCUUCGGA	0.00546683	0.000995666	0.00546683	0.00215158	172	11
AT2G43290.1	PolyA-	407	103	103	103	2	18	2	16	9	8	23.6842	28.5714	103	D		UGUUCGACAAGAACGGUGAC	AUCAACAAAGCUCUGUUUCA	AUCAACAAAGCUCUGUUUCA	AUCAACAAAGCUCUGUUUCA	0.0321696	0.0117959	0.0321696	0.00808231	171	11
AT5G24490.1	PolyA-	725	160	733	160	6	41	2	64	20.5	10.6667	7.02055	8.47682	160	D		AGGAGAAGGACUCAGACCAU	AAGAUCUGCGAAUCUCUCUC	GACUCAGACCAUGGAAGGCA	AAGAUCUGCGAAUCUCUCUC	0.00913854	0.00913854	0.00913854	0.00913854	229	15
AT4G19540.1	PolyA-	311	101	455	101	2	11	1	13	11	6.5	18.3333	22.807	101	D		GUUCUGCUAGCGCCGGCGGG	GUCGAGCCUGACAAUUGAGU	UGAAGAUUGGAUUGCUUGAU	GUCGAGCCUGACAAUUGAGU	0.00858185	0.00584099	0.00584099	0.00858185	224	14
AT2G31790.1	PolyA-	783	101	377	101	4	15	1	20	15	5	6.52174	9.66184	101	D		ACUUUUGAUCAACUUGAACC	AGGAGACACAAUAUCAACAA	CGCCAAGUUCGUAGAUCUUG	AGGAGACACAAUAUCAACAA	0.0129046	0.00920152	0.0129046	0.00920152	181	12
AT3G08590.1	PolyA-	1264	103	126	103	13	55	1	90	55	6.92308	11.5063	16.7598	103	D		GUGAGACUGUGAAGUUUGGC	AACCUACCAUACUUCACCAC	ACCACUUCUGUCUCUGCGAA	AACCUACCAUACUUCACCAC	0.00804948	0.000906422	0.00437561	0.000906422	92	6
AT1G29430.1	PolyA-	303	101	312	101	3	19	1	16	19	5.33333	20.8791	23.5294	101	D		AGUAUUACUACUAGCAGCCA	AUCAACCAGAACUUUUAUUC	ACUAGCAGCCAAACAGCUGU	AUCAACCAGAACUUUUAUUC	0.0994861	0.0115667	0.0994861	0.0197379	176	11
AT1G79070.1	PolyA-	131	101	164	101	2	32	1	31	32	15.5	41.0256	35.6322	101	D		ACCACCGCGAUUCUGCUGAU	GCCGGGAAAUGGAGCAGCUA	CAUGUCAAUCCACCACCGCA	GCCGGGAAAUGGAGCAGCUA	0.0150159	0.00625194	0.0202165	0.00729799	15	1
AT1G66230.1	PolyA-	569	241	1065	241	1	11	1	27	11	27	17.4603	22.6891	241	D		GACAACGAAAUCAAGAAUCA	AGAGAGAACGAGAGAGAGAG	GUUUGGAUUUGCUGCUUAAU	AGAGAGAACGAGAGAGAGAG	0.0213393	0.0213393	0.0213393	0.0213393	239	15
AT1G56300.1	PolyA-	453	198	198	198	3	112	3	202	37.3333	67.3333	30.2703	33.7229	198	D		AUCGUAAGCUAGCUAUGAAA	AUCCACAAAAACCAUUCCCU	AUCCACAAAAACCAUUCCCU	AUCCACAAAAACCAUUCCCU	0.00585998	0.002674	0.002674	0.00585998	210	14
AT1G19570.1	PolyA-	559	174	174	174	12	156	5	190	31.2	15.8333	30.2913	39.5833	174	D		CCAAUGACGGAUCUGAACAU	AAUCAUUCAUCCGUCUCUGC	AAUCAUUCAUCCGUCUCUGC	AAUCAUUCAUCCGUCUCUGC	0.00108079	0.000396212	0.00108079	0.00108079	80	5
AT5G09680.1	PolyA-	125	95	310	95	2	26	1	51	26	25.5	20.3125	24.878	95	D		GAUCUCUCCCUCUUUCGUCG	AUUCUCAUAAGAAUCCUUGA	AGGUAGUAUUACCCUUAAAG	AUUCUCAUAAGAAUCCUUGA	0.00671304	0.00110346	0.00671304	0.00278208	172	11
AT4G39910.1	PolyA-	490	100	1313	100	2	28	1	59	28	29.5	26.6667	53.6364	100	D		CUGAAGAGAAUCUUAUGACC	GUCGCUUUGGACAGAAAAGA	AGAAUCAGCUGUUCAAACAU	GUCGCUUUGGACAGAAAAGA	0.0030566	0.000337632	0.00194469	0.00130436	3	1
AT2G40610.1	PolyA-	379	103	176	103	5	45	2	159	22.5	31.8	11.4213	25.6039	103	D		CGGCGGCUUUAAGUACGGCU	AUAUUAUUCACGAUUCUCAU	ACAACAAAACAUGUACACUC	AUAUUAUUCACGAUUCUCAU	0.080364	0.0349471	0.080364	0.0163885	164	11
AT1G27650.1	PolyA-	180	132	1094	132	3	13	1	24	13	8	11.5044	17.1429	132	D		CAUCCAUCGGCGAGUGAGAC	GUCUCUCUGUCUUUCUCCCC	GAGCCCGGGUGGCGGGAGGG	GUCUCUCUGUCUUUCUCCCC	0.00953533	0.00467848	0.00852126	0.00295732	4	1
AT5G02870.1	PolyA-	699	124	741	124	4	88	1	103	88	25.75	22.1662	35.3952	124	D		UGCGGAGAAAGCUAAGAACA	GUUUACAGCAAAAAAUCGAA	AGGUAAAAUGAGGAAUCGUC	GUUUACAGCAAAAAAUCGAA	0.00307652	0.00120357	0.00232531	0.00120357	95	6
AT4G28310.1	PolyA-	744	101	101	101	1	83	2	179	41.5	179	39.1509	49.3113	101	D		GCGUAGCUCUAAUUAGUUUU	AAUCUCUCAUUCAUCAUCCU	AAUCUCUCAUUCAUCAUCCU	AAUCUCUCAUUCAUCAUCCU	0.0258459	0.0122783	0.0258459	0.0172103	175	11
AT5G48900.1	PolyA-	497	101	419	101	4	15	1	31	15	7.75	8.87574	16.0622	101	D		UGCAAUCGGCGGUAGAGACG	AACUCUUUUCAUCUUCCUUC	UGAUUGUUGGCGUUGUGACC	AACUCUUUUCAUCUUCCUUC	0.0165784	0.00544103	0.0104639	0.0104639	147	10
AT5G57560.1	PolyA-	624	102	102	102	3	127	12	228	10.5833	76	39.1975	46.9136	102	D		GAUCAGAGAAUUCAAGAACA	ACAAACCAAUCUAACUCAAU	ACAAACCAAUCUAACUCAAU	ACAAACCAAUCUAACUCAAU	0.0256299	0.00477574	0.0256299	0.00658493	172	11
AT3G02560.1	PolyA-	140	140	140	140	6	130	9	144	14.4444	24	19.8171	17.0213	140	D		CUCCCUGGAACACCGAAGCU	CUCCCUGGAACACCGAAGCU	CUCCCUGGAACACCGAAGCU	CUCCCUGGAACACCGAAGCU	0.00607828	0.0021828	0.00607828	0.00331066	175	11
AT4G17270.1	PolyA-	866	146	1569	146	3	16	1	36	16	12	7.6555	11.25	146	D		UAUGUUUUGGACUCGGAGCA	AAGCAAAGAGAUCUCUGACU	CACAUGUACACUCCUUUAGU	AAGCAAAGAGAUCUCUGACU	0.00410619	0.00143687	0.00410619	0.00410619	79	5
AT4G09520.1	PolyA-	156	110	1213	110	2	14	1	26	14	13	17.0732	23.8532	110	D		GGCGACGUUUACGAUUCUGA	ACGACGUCACCACAAUUCUC	UCAUGACAAGGCUACAUUGU	ACGACGUCACCACAAUUCUC	0.00669999	0.00345778	0.00593824	0.00669999	127	8
AT3G13720.1	PolyA-	374	239	732	239	3	34	1	62	34	20.6667	15.9624	19.6825	239	D		UCAAAGCCGGGCUAGCCACG	ACUUUCUCUAUUCAAUCUCA	GCUUGUGACCGGAGCUGUGU	ACUUUCUCUAUUCAAUCUCA	0.00512799	0.00254067	0.00512799	0.00512799	69	5
AT1G24881.1	PolyA-	1458	166	874	166	4	78	1	125	78	31.25	20.9677	27.0563	166	D		AGCGCAAAAGGAAAGAAAGA	GUGGUCGAAAAUUGGAAGAA	CAGCAGUGGUGAAAUUGAUG	GUGGUCGAAAAUUGGAAGAA	0.0125674	0.00495266	0.0107769	0.00325968	4	1
AT4G28240.1	PolyA-	206	105	103	105	3	207	25	429	8.28	143	28.5517	31.9196	105	D		AGAAUGAGUUAUCUGAACAA	ACAAAAAUCGAACUAAUCUU	CUACAAAAAUCGAACUAAUC	ACAAAAAUCGAACUAAUCUU	0.0184737	0.013383	0.0184737	0.0184737	80	5
AT3G17020.1	PolyA-	534	139	280	139	8	80	2	229	40	28.625	23.4604	39.4828	139	D		AUUUGUGCAGCAGCUGAACA	GUCUUUGAGUGAGAGAAUCA	ACGUGGUUCGCGACGGAGAU	GUCUUUGAGUGAGAGAAUCA	0.00225691	0.000126556	0.000126556	0.00225691	210	14
AT5G19770.1	PolyA-	872	108	1237	108	5	37	1	82	37	16.4	6.42361	12.9747	108	D		ACCUACACAAACUUGAACAG	AGGAAAAAAAGAAGAUCUCG	UGACUGGUGCCCAACUGGGU	AGGAAAAAAAGAAGAUCUCG	0.00131086	0.000687955	0.000913377	0.000913377	160	10
AT2G18400.1	PolyA-	165	109	244	109	2	10	1	26	10	13	21.7391	28.2609	109	D		AGAUCCGCCGGCGAAAAAGC	AAAGAAACGAAAUUAAGAGA	ACAUGGAAGCCAAGUUUUUC	AAAGAAACGAAAUUAAGAGA	0.000854745	0.000472909	0.000854745	0.000472909	192	12
AT1G73760.1	PolyA-	421	95	355	95	1	16	1	25	16	25	12.8	17.1233	95	D		GCUCCUCCGCGGAUUGGGAU	AUCCUCUAUCUCUCUUUUGU	CGUCGUUUCGUGGUCUAGGC	AUCCUCUAUCUCUCUUUUGU	0.0209943	0.0097883	0.0209943	0.0128654	175	11
AT5G16840.2	PolyA-	769	156	705	156	2	33	1	97	33	48.5	19.186	29.3939	156	D		GCGGUGGACCAAAACUUUCA	AUCUACGCAUCAUCGAUCUC	CCAAAAAAUCGGUCUUAGCC	AUCUACGCAUCAUCGAUCUC	0.00124403	0.000418785	0.00096891	0.0032322	4	1
AT5G11550.1	PolyA-	752	161	1213	161	3	17	1	18	17	6	10.828	10	161	D		GCACGAGCGGUGGUGGAAAC	ACUUCACUUGAAAGUCCCAC	GGGGUCACGGGCUUGUUGUU	ACUUCACUUGAAAGUCCCAC	0.0157425	0.0157425	0.0157425	0.0157425	228	15
AT1G05270.1	PolyA-	638	121	507	121	3	17	1	32	17	10.6667	8.33333	10.5611	121	D		UCGAGCCGAUUGUCUGUUCU	ACCAUUUGCGUGAUCCCUAU	AGUCAACAGCGGAUGGUGGA	ACCAUUUGCGUGAUCCCUAU	0.00472455	0.00377451	0.00377451	0.00472455	220	14
AT5G62680.1	PolyA-	1180	101	1626	101	4	20	1	24	20	6	6.28931	6.62983	101	D		CUAUCUUGACUCCUGAAGAC	AGUCAUCAUUUGUCUCUGAA	CUCGGUAUGGCGCCAAGAAA	AGUCAUCAUUUGUCUCUGAA	0.00841665	0.00323806	0.00490259	0.00323806	89	6
AT3G48070.2	PolyA-	1121	100	102	100	1	12	1	12	12	12	28.5714	38.7097	100	D		CAGAAAGCCUUAUGAAAGGA	ACAGACACAACAAACAAAGC	AGACACAACAAACAAAGCAA	ACAGACACAACAAACAAAGC	0.00741423	0.00741423	0.00741423	0.00741423	229	15
AT5G02280.1	PolyA-	589	134	379	134	2	82	1	74	82	37	58.5714	66.0714	134	D		CUUUGUUAGGACGAUGAACU	GCUGAUUUCUCGGAUUUGGA	UCGAUCUCCAUUGUUUCCAG	GCUGAUUUCUCGGAUUUGGA	0.00960112	0.00760766	0.00960112	0.00960112	76	5
AT1G76440.1	PolyA-	212	101	421	101	2	18	1	15	18	7.5	33.3333	25.8621	101	D		AGAAACACAAAGAUGAACGC	AGUGAGUAACGACGGUCACG	UCAGAGGGAGGGGAGAGUUU	AGUGAGUAACGACGGUCACG	0.00324647	0.0017586	0.00324647	0.0017586	192	12
AT1G23310.1	PolyA-	415	313	586	313	6	62	3	108	20.6667	18	6.16915	9.90826	313	D		GAUUGGUUCAGAGUGAACAU	ACUCUUUGCCUUGCCCUUGG	UUUAGGACAGAAGCCAUUGA	ACUCUUUGCCUUGCCCUUGG	0.00359199	0.00135236	0.00359199	0.00197377	175	11
AT4G36010.1	PolyA-	862	161	588	161	2	11	1	16	11	8	5.75916	8.98876	161	D		UAGCGGCGCGUUUGGAACGC	AUACAUUUCUCUCGAGAGCA	CACCUCCGGCUACACUCGCU	AUACAUUUCUCUCGAGAGCA	0.0135949	0.00810084	0.0135949	0.00810084	180	12
AT5G57140.1	PolyA-	334	101	281	101	1	10	1	21	10	21	10.7527	15.9091	101	D		UCGCGGAUAUGCAUUUCGGA	AUCUUCGUUGUCUCCGUUUA	UCCGAAUCUUCCUCUACGAU	AUCUUCGUUGUCUCCGUUUA	0.0123367	0.0104382	0.0104382	0.0154541	143	9
AT5G50810.1	PolyA-	396	133	292	133	1	16	1	23	16	23	43.2432	48.9362	133	D		CAUGGAUAUGAGUAUGAUCA	AGGGUUUUCAGUCGCUGAGA	UCGAAGAUGACAAGUGUGUG	AGGGUUUUCAGUCGCUGAGA	0.00227074	0.000601605	0.00227074	0.000601605	191	12
AT1G07370.1	PolyA-	520	98	664	98	4	22	1	26	22	6.5	23.913	28.2609	98	D		UGGAUAUAGACAGUGAACAU	AAUCCACUUUCCAAAAUAGC	UGAAGUUUUCUACUGCCGGU	AAUCCACUUUCCAAAAUAGC	0.00451788	0.000772053	0.00451788	0.0028056	175	11
AT1G13440.1	PolyA-	677	183	183	183	77	942	16	1923	58.875	24.974	20.8916	26.8163	183	D		CACGAGUACAAGUCUGACCU	CUCACUCACUAUUUUCACAU	CUCACUCACUAUUUUCACAU	CUCACUCACUAUUUUCACAU	0.0117414	0.000324655	0.0117414	0.00453978	170	11
AT4G11360.1	PolyA-	389	106	312	106	3	10	1	30	10	10	6.53595	11.811	106	D		CGAUCCGGAAGAUUGCUGCA	AAGCUUUAUCUCUUUCUUUC	ACCCGACUCGCUCUCUCCAC	AAGCUUUAUCUCUUUCUUUC	0	0	0	0	240	15
AT1G66260.1	PolyA-	328	101	890	101	4	14	1	26	14	6.5	13.3333	19.2593	101	D		UCUGCAGCUGCAAGGUCUGG	AACCAGUAAUCUCAAUCACA	UCUUCAUUGGACAAGGAGUU	AACCAGUAAUCUCAAUCACA	0.0100952	0.0100952	0.0100952	0.00343008	59	4
AT1G78310.1	PolyA-	762	134	1190	134	2	10	1	13	10	6.5	10.7527	10.9244	134	D		CACGCGGCGGCGGAAUCACC	AUCAUCUUCGUCUUCUCCAU	ACGUCGUCGUUUUGACCGUC	AUCAUCUUCGUCUUCUCCAU	0.0508491	0.0152375	0.0508491	0.0152375	187	12
AT2G32100.1	PolyA-	446	48	663	48	4	24	1	49	24	12.25	5.33333	9.78044	48	D		AUCACCGACUCACCAGAACC	AUUUGCUCGAGACAUUUAUU	CCGCCAUCGACGCCGGAGAA	AUUUGCUCGAGACAUUUAUU	0.0219239	0.0219239	0.0219239	0.0167239	53	4
AT2G22190.1	PolyA-	399	101	245	101	2	27	1	62	27	31	28.125	50	101	D		ACAUCCAUCUGCUUUGAACA	ACAUUCACUCUCAUUUCCAU	GAGACGACGGAGACACGUCA	ACAUUCACUCUCAUUUCCAU	0.0219083	0.00995057	0.0219083	0.00995057	187	12
AT5G63790.1	PolyA-	726	124	124	124	5	193	6	736	32.1667	147.2	18.2075	25.1969	124	D		AUUUACCGGCGGCGGCUGAG	GAUUUCAAUCUUUGAGAUAA	GAUUUCAAUCUUUGAGAUAA	GAUUUCAAUCUUUGAGAUAA	0.027722	0.027722	0.027722	0.0180491	59	4
AT4G02890.3	PolyA-	508	101	799	101	31	124	9	285	13.7778	9.19355	5.94154	8.55342	101	D		UCGAGGUGGAAAGCUCUGAC	ACAAAUUCAGAUUCCAAAUU	UUCCUCCGGACCAGCAGAGG	ACAAAUUCAGAUUCCAAAUU	0.00566421	0.00784356	0.00566421	0.00784356	187	12
AT1G06040.1	PolyA-	634	201	201	201	40	135	3	317	45	7.925	10.8696	13.9586	201	D		GAUCAAAGUAGCUCUGACCU	AAGCUCUUUCUCUGAACCUA	AAGCUCUUUCUCUGAACCUA	AAGCUCUUUCUCUGAACCUA	0.00784333	0.00416146	0.00784333	0.00569867	175	11
AT2G21870.1	PolyA-	520	156	527	156	6	16	2	58	8	9.66667	6.10687	16.4306	156	D		CGCAUUAAACAUGACAUUGA	AACAAGACACCACAAACCCU	AACAUGACAUUGAUACUGAG	AACAAGACACCACAAACCCU	0.00202224	0.000363247	0.000363247	0.000363247	47	3
AT4G08870.1	PolyA-	584	106	1031	106	3	19	1	38	19	12.6667	19.7917	30.4	106	D	(upf1)	AGAGGAACCAUUGCGCCCGC	AUACCUCACUGACUUACUAC	CAUAUUACACAACCUUCAGG	AUACCUCACUGACUUACUAC	0.0100008	0.00237569	0.00237569	0.000804831	141	9
AT3G51880.2	PolyA-	772	145	298	145	3	28	1	29	28	9.66667	34.5679	56.8627	145	D		AAGAUGACGAUGAUGAUGAC	AGGCCUCAUCUCUUACUCUC	CCUUGAAGCCAGUUGAUGAC	AGGCCUCAUCUCUUACUCUC	0.00311955	0.0102105	0.00311955	0.00209112	165	11
AT3G23810.1	PolyA-	1494	107	410	107	12	70	2	86	35	7.16667	6.39269	6.67184	107	D		ACUUAGGCAAGCUUGGUGCA	AUCACACAGAUCCACACAUC	UCCACUCAAGACCACGCCGC	AUCACACAGAUCCACACAUC	0.00238096	0.00238096	0.00163287	0.00163287	208	13
AT4G29660.1	PolyA-	140	140	140	140	4	10	2	22	5	5.5	35.7143	51.1628	140	D		AGGUUCCCACGCGCCGCCGC	AGGUUCCCACGCGCCGCCGC	AGGUUCCCACGCGCCGCCGC	AGGUUCCCACGCGCCGCCGC	0.00207444	0.00207444	0.00362821	0.00362821	204	13
AT5G23310.1	PolyA-	384	127	470	127	2	14	1	11	14	5.5	12.3894	10.1852	127	D		UUUGGAGCCGUAUAUGAGUA	GAGACCAAGAGUGCGAAGUA	UAGGGAAAGAUGAUAGACUC	GAGACCAAGAGUGCGAAGUA	0.00402518	0.00402518	0.00402518	0.00402518	239	15
AT3G02530.1	PolyA-	1218	113	1007	113	4	17	1	57	17	14.25	12.2302	33.7278	113	D		UGGUGGAGAAGCUGUGAACU	GACAGAACUCAGAAAUUUGA	CCAUGGUUACUGCUGAGCGA	GACAGAACUCAGAAAUUUGA	0.000743067	0.00055007	0.00055007	0.000743067	224	14
AT1G06130.1	PolyA-	1200	119	644	119	3	24	1	24	24	8	22.6415	27.2727	119	D		AGAAUGGUUCCUCUGUACAG	ACAGAGAUUUGUGUAGAACU	UCAGCUGCAGAUAGGGACCG	ACAGAGAUUUGUGUAGAACU	0.00113237	0.00273115	0.00273115	0.00113237	222	14
AT3G51510.1	PolyA-	709	149	469	149	3	32	1	45	32	15	14.8148	19.6507	149	D		UUUGUGUGAUUCUGCAACUC	AAGCAUCUAUGGCCGCGUCU	GUUUAUCUGCUAGCUUCCGC	AAGCAUCUAUGGCCGCGUCU	0.00662096	0.00306765	0.00662096	0.00537016	165	11
AT1G78300.1	PolyA-	410	180	476	180	4	20	1	42	20	10.5	5.57103	8.12379	180	D		CCGCCGUUGAUGGCGAUGAA	AUUCAUCGUCCUCUCUCGCU	UGAUUGGUGCUCGCCGUGCC	AUUCAUCGUCCUCUCUCGCU	0.00053845	0.00053845	0.00190992	0.00258509	99	7
AT3G19200.1	PolyA-		101	178	101		13	1	14	13	14	48.1481	51.8519	101	D			ACAAUUUUAAGACUAGCACA	AAUGCUGUAGAACAAUCCUC	ACAAUUUUAAGACUAGCACA	0.0260303	0.0159077	0.0260303	0.0260303	68	5
AT1G22190.1	PolyA-	877	130	130	130	11	302	4	565	75.5	51.3636	21.6332	21.4584	130	D		CUCGACUUUGGCUCGGAACA	AUCGGUGAGGCUGAGAGUUA	AUCGGUGAGGCUGAGAGUUA	AUCGGUGAGGCUGAGAGUUA	0.0604095	0.0100266	0.0604095	0.0100266	188	12
AT1G61340.2	PolyA-		101		101		30		50	30	50	55.5556	64.1026	101	D			GUCAUAAUAUUAACACCAAA		GUCAUAAUAUUAACACCAAA	0.0439204	0.0165534	0.0516665	0.0050691	11	1
AT4G30760.1	PolyA-	286	101	104	101	4	36	3	71	12	17.75	15.4506	23.127	101	D	(upf3)	UUGUGAUGCGGAGGUGUCGA	ACCCUAAUUUCACAAAGUCU	CUAAUUUCACAAAGUCUCUC	ACCCUAAUUUCACAAAGUCU	0.00665058	0.00418434	0.00581256	0.00665058	124	8
AT4G37790.1	PolyA-	815	195	900	195	1	11	1	13	11	13	7.85714	8.78378	195	D		AAACAGGAGAGCUAGAACAA	AUAAUCUUCCAAACUUCACC	AAUAGAAGGCUUCAAAAAGA	AUAAUCUUCCAAACUUCACC	0.0429365	0.0065079	0.0359151	0.011321	12	1
AT5G45190.2	PolyA-	822	124	1101	124	1	10	1	15	10	15	14.9254	17.4419	124	D		CCACUCUAGGCUUUGACCUC	AUCCCCUUUUUCUUCUUCUU	GCAACCAAAUGCUUGAGCUU	AUCCCCUUUUUCUUCUUCUU	0.00564505	0.00668019	0.00489127	0.00668019	85	6
AT1G06150.1	PolyA-	2484	101	2356	101	4	21	1	25	21	6.25	9.375	9.80392	101	D	CPuORF	ACACAAGGAUACCGGCACCC	GCGUUUCUUUCUCUCUCUCU	CUUGUGCCUAAUGGAUCUAA	GCGUUUCUUUCUCUCUCUCU	0.0086704	0.0086704	0.0059941	0.0059941	196	13
AT1G05805.1	PolyA-	740	108	331	108	2	17	1	51	17	25.5	13.4921	31.4815	108	D		CACGAAUCACGACUCUCUGG	AUUUUUCUUUUAGAAACCAA	GCUAUCAACCGUCGUCGGAU	AUUUUUCUUUUAGAAACCAA	0.0163942	0.00712003	0.0163942	0.0138313	175	11
AT1G25230.1	PolyA-	495	105	759	105	2	11	1	30	11	15	12.7907	27.7778	105	D		GACUAUAGAGGAGAUGUUGA	GUGCAAAAGAACAGAAUGAG	AUUGUGGUGGGUCACCAUGC	GUGCAAAAGAACAGAAUGAG	0.00826013	0.00492935	0.00826013	0.00826013	76	5
AT1G01140.3	PolyA-	549	101	101	101	4	30	2	51	15	12.75	24.3902	32.4841	101	D		GAGGCUUAAGGAGGAUGAAG	AGCCUUAAAACCAGGCAGCC	AGCCUUAAAACCAGGCAGCC	AGCCUUAAAACCAGGCAGCC	0.0223635	0.0120062	0.0223635	0.0120062	181	12
AT1G14380.1	PolyA-	332	161	2074	161	2	12	1	16	12	8	10.2564	14.4144	161	D		GUCGAAUUCGGAUAACCGAA	AAGCCUUUUAGGUCAUUGAU	CUGAGAUAAAUGGGGCAUUA	AAGCCUUUUAGGUCAUUGAU	0.0134337	0.00412346	0.010139	0.00615676	2	1
AT2G32180.1	PolyA-	444	119	335	119	2	17	1	32	17	16	30.9091	36.3636	119	D		AGUUGGUUUACAUUGAACAA	AAGCCUGACUGCUUCAGGGU	AAAGUGGAACGGAAAGUUUC	AAGCCUGACUGCUUCAGGGU	0.00707562	0.00707562	0.00707562	0.00506072	53	4
AT1G51680.1	PolyA-	358	101	1113	101	3	82	1	91	82	30.3333	20.398	27.3273	101	D		UAAUCAACGGACCAACCGGC	AGGCCAAAGCCUAAAAUUCA	AUUGCGAAGUCUUCGGAGAC	AGGCCAAAGCCUAAAAUUCA	0.0076906	0.00575105	0.00575105	0.00575105	44	3
AT5G52440.1	PolyA-	233	132	456	132	4	16	1	22	16	5.5	16	22	132	D		GCCCAUGGCCAUGGCGUUAC	AAGCUCUGGACAUUUGAUUG	AAGAGAAGAUGUAAGAGUAU	AAGCUCUGGACAUUUGAUUG	0.00395465	0.00395465	0.00395465	0.00395465	236	15
AT4G33510.1	PolyA-	147	101	1080	101	7	25	1	36	25	5.14286	5.68182	6.93642	101	D		GCGAUGGUGACUCUAAACGC	AUCCAUUCUCUGCCGAACUA	UGGGUUGGAGAACGAACUCG	AUCCAUUCUCUGCCGAACUA	0.0023924	0.0023924	0.0023924	0.00167946	53	4
AT1G71970.1	PolyA-	674	101	641	101	2	14	1	35	14	17.5	8.58896	14.6444	101	D		ACUCCGGUGGUUCAAGCAAG	AAUAAAGGCCAAAAAUAGAG	GUGUUGAAGACGUAGAUCGA	AAUAAAGGCCAAAAAUAGAG	0.0206933	0.0109	0.0206933	0.0109	191	12
AT4G27800.1	PolyA-	1099	201	784	201	3	12	1	15	12	5	7.05882	11.194	201	D		ACUACAUGAAGAGCUCAGAU	AUGGCGCUUCUGAGGCCGCA	CUGAUUAUCACCGUCCAUAU	AUGGCGCUUCUGAGGCCGCA	0.00587573	0.00340117	0.00587573	0.00587573	67	5
AT3G49330.1	PolyA-		68	436	68		12	1	20	12	20	44.4444	51.2821	68	D			GAACAUAUCAUCAAAACAAC	UUUAGACAACGCGUUGAAGU	GAACAUAUCAUCAAAACAAC	0.0121197	0.00308817	0.00545855	0.0121197	126	8
AT5G58060.2	PolyA-	542	109	222	109	2	16	1	17	16	8.5	19.0476	23.2877	109	D		GGUUUCAUGGACGAUCAUUA	GUCUGCGUUUGGUUCGACAC	UUGGAUCCACCGCAGCUAUG	GUCUGCGUUUGGUUCGACAC	0.000797004	0.000545596	0.000797004	0.000545596	192	12
AT1G62990.1	PolyA-	245	107	329	107	3	24	1	54	24	18	21.2389	34.3949	107	D		CGGAGACGGAGACACCGCGG	CUCUCUCUUUUUCUAAUCAU	AUUAGCCGCACACGUGGCGU	CUCUCUCUUUUUCUAAUCAU	0.0161591	0.00431319	0.0115783	0.0115783	158	10
AT2G35960.1	PolyA-	514	241	241	241	4	63	1	90	63	22.5	38.8889	51.4286	241	D		CACCUCAAACUUUCAGAUCA	AUCACACAUACAUCUUCUCC	AUCACACAUACAUCUUCUCC	AUCACACAUACAUCUUCUCC	0.00450991	0.0133495	0.00450991	0.00450991	69	5
AT5G02480.1	PolyA-	357	156	150	156	2	84	2	159	42	79.5	10.6329	13.3389	156	D	CPuORF (upf3)	AGGUUGUGAUACUUUGAAUG	GAGAAGCUUUCUCACUAACA	AAAAGAGAGAAGCUUUCUCA	GAGAAGCUUUCUCACUAACA	0.00666939	0.00387865	0.00506212	0.00506212	159	10
AT1G48170.1	PolyA-	279	101	367	101	1	18	1	16	18	16	58.0645	55.1724	101	D		UCAUCCGUCUCGCGAAACAG	GACUUUUCUCGGACUUGGGA	GAGCAAUACAGUGAGUGUUA	GACUUUUCUCGGACUUGGGA	0.00652679	0.00244981	0.00652679	0.00652679	68	5
AT3G13520.1	PolyA-	337	179	179	179	2	16	2	18	8	9	21.9178	29.0323	179	D		GGCUGCGCAGACAGAGGCUC	AUCAUUCGCACCAAAGAGAA	AUCAUUCGCACCAAAGAGAA	AUCAUUCGCACCAAAGAGAA	0.0035353	0.00253841	0.0035353	0.0018263	176	11
AT5G15948.1	PolyA-	741	104	964	104	2	19	2	24	9.5	12	9.79381	14.0351	104	D		CGAACGAUCAGCUUGACUCU	AUCACAAACUCGUUUGCUCU	AGAAGUCUCUGUUCUUGAUG	AUCACAAACUCGUUUGCUCU
AT4G39940.1	PolyA-	266	105	1120	105	4	23	1	67	23	16.75	6.38889	12.6415	105	D		UUUCCUCAAGCUGCCUGCGU	AUAAACUUAUUUUGUACGAU	UCGGUCAGAAGCUUGAGACC	AUAAACUUAUUUUGUACGAU	0.0113244	0.00953666	0.0113244	0.00953666	191	12
AT4G09750.1	PolyA-	141	101	396	101	4	10	1	23	10	5.75	18.5185	21.6981	101	D		AAAACUCAGGAACUCGAACU	GUAACUCUGCACCAUUGCUA	GGUGUGCCGGAACAAGGAAA	GUAACUCUGCACCAUUGCUA	0.00254832	0.00254832	0.00254832	0.00195992	53	4
AT2G30620.1	PolyA-	733	457	457	457	4	308	5	524	61.6	131	63.3745	78.3259	457	D		GAUUAAAGAUGCGAUUGUAA	AUCACAAAAUUCUCCGACGC	AUCACAAAAUUCUCCGACGC	AUCACAAAAUUCUCCGACGC	0.0156712	0.0106572	0.0156712	0.00659631	174	11
AT1G11545.1	PolyA-	586	102	194	102	2	39	1	71	39	35.5	26.5306	36.5979	102	D		GAACGGAACCGGGAAUCGGG	ACUCACGGAACAAGUGUAGA	AUCAUAACGAGCUGUUCUGC	ACUCACGGAACAAGUGUAGA	0.00653249	0.00653249	0.00653249	0.00822886	63	4
AT1G21050.1	PolyA-	501	101	392	101	4	39	1	69	39	17.25	15.2941	20	101	D		CCGCCGUGGGAUCUUCACCG	ACCAAAAACAAGCUCAAUAU	UCCUCGUCUUCAUCCUCAGA	ACCAAAAACAAGCUCAAUAU	0.0297063	0.0187233	0.0297063	0.0107011	164	11
AT1G54770.1	PolyA-	117	108	108	108	2	43	2	68	21.5	34	25.9036	26.9841	108	D		GAUCUCCAUUGAUCUCUAAC	AUCUCCGUCGAUCUCCAUUG	AUCUCCGUCGAUCUCCAUUG	AUCUCCGUCGAUCUCCAUUG	0.00698809	0.00501232	0.00698809	0.00501232	181	12
AT5G18110.1	PolyA-	405	101	101	101	2	71	3	95	23.6667	47.5	47.3333	64.1892	101	D		AGAUGGUAGAAUUCAGCACG	AGUUCUUUUCUUCUCUCCUC	AGUUCUUUUCUUCUCUCCUC	AGUUCUUUUCUUCUCUCCUC	0.00465889	0.00220318	0.00465889	0.00220318	181	12
AT4G34870.1	PolyA-	537	170	173	170	5	105	2	246	52.5	49.2	20.3488	31.2579	170	D		CUCUCAAUGGCUAACUCUGG	AUCAUCACUUUCACAAUCUU	AUCACUUUCACAAUCUUCUU	AUCAUCACUUUCACAAUCUU	0.000881641	0.000275801	0.000881641	0.000275801	192	12
AT2G40190.1	PolyA-	1252	124	215	124	2	16	1	24	16	12	11.9403	15.894	124	D		GUUGAGUACAUGGCUGCUGG	AGCGAUCUGCUUCCAAUGGC	UCAAUGCAAGAAAGAGCAGA	AGCGAUCUGCUUCCAAUGGC	0.0108244	0.00325241	0.0108244	0.00916014	165	11
AT5G22630.1	PolyA-	268	268	268	268	6	519	14	947	37.0714	157.833	52.0562	64.6416	268	D		AGCUUGCAAGUUCUCUCUGA	AGCUUGCAAGUUCUCUCUGA	AGCUUGCAAGUUCUCUCUGA	AGCUUGCAAGUUCUCUCUGA	0.00561275	0.00414484	0.0105527	0.00561275	114	8
AT1G31330.1	PolyA-	741	155	977	155	37	125	9	188	13.8889	5.08108	6.65602	7.31802	155	D		CGCGAUGAAAGAGAUCAUCA	AGAACCCUAGAAUUCGAAAU	AGUAGAAAGAAUUAUGGCUA	AGAACCCUAGAAUUCGAAAU	0.00108561	0.00049917	0.00143151	0.00108561	128	8
AT1G78040.1	PolyA-	613	204	204	204	4	146	3	311	48.6667	77.75	20.977	27.9928	204	D		UCUCGUGUGAUCUUGAACCA	ACUUCAAAUCCAUAAUCGCU	ACUUCAAAUCCAUAAUCGCU	ACUUCAAAUCCAUAAUCGCU	0.00100676	0.000538691	0.00100676	0.00100676	68	5
AT3G61460.1	PolyA-	449	101	463	101	2	159	1	250	159	125	44.1667	55.0661	101	D		ACUGCGCCGUUUGUCUAUAC	AACUUUUUCAAAAAAAGGAA	CUAUACGAAUUCGAAGGAGA	AACUUUUUCAAAAAAAGGAA	0.0318311	0.01725	0.0318311	0.0100852	164	11
AT1G31220.1	PolyA-	1481	98	864	98	2	12	1	38	12	19	14.4578	29.6875	98	D		UUCCUAGAAUGUUUUAUUAC	GUUGCAGGACUAAAAUCCCA	AAACUUAUACCGGUCGAGCU	GUUGCAGGACUAAAAUCCCA	0.00975211	0.00480822	0.00975211	0.00480822	180	12
AT3G15020.1	PolyA-	269	109	710	109	3	27	1	51	27	17	23.4783	41.8033	109	D		UCAUCCUCGGUGCCGCCGGU	AUUGAAUUCUGUCUUGAUCA	UCAGGGCUAGGACUUUCUAU	AUUGAAUUCUGUCUUGAUCA	0.00243769	0.000819252	0.000819252	0.00243769	210	14
AT3G25140.1	PolyA-	103	103	187	103	3	10	1	21	10	7	6.57895	16.4062	103	D		ACUGUGAGAUUCAAGUGUAA	ACUGUGAGAUUCAAGUGUAA	UCGGUGGCAGAAUCACACUC	ACUGUGAGAUUCAAGUGUAA	0.00248676	0.000659328	0.00200506	0.00200506	160	10
AT2G26750.1	PolyA-	517	92	884	92	2	13	1	32	13	16	27.0833	44.4444	92	D		CGGUGAAGCCCGUUGAUCGC	ACACAAAGUAAUUACAAUGG	GAUAGGGGAGCUUGAUCUGG	ACACAAAGUAAUUACAAUGG	0.0257096	0.00190635	0.00190635	0.00190635	45	3
AT5G62030.1	PolyA-	910	361	710	361	4	14	1	21	14	5.25	10.9375	11.2903	361	D		UGUCAAAUGCUUGUUGAACA	AUCGAUUAAGCAAAAUCGAC	UCUGAUAUCUUCACAUCUUU	AUCGAUUAAGCAAAAUCGAC	0.00806009	0.00806009	0.00806009	0.00701762	53	4
AT5G41670.1	PolyA-	994	101	222	101	2	74	1	62	74	31	22.9102	23.0483	101	D		AGCUUUCUGUUGCGGCGCCU	ACCACCAACCUCCGUCAAAA	CUCGCCUUAAACAUCGCCGA	ACCACCAACCUCCGUCAAAA	0.00880998	0.00541964	0.00541964	0.00541964	47	3
AT2G39400.1	PolyA-	275	141	493	141	4	31	1	52	31	13	26.0504	24.5283	141	D		AACCAGUGAAGCAAGAACCA	AUAAAUCCCUUUGAAACAAG	AUUUGUGAGAGGGAAGAGAA	AUAAAUCCCUUUGAAACAAG	0.0117575	0.00586059	0.0117575	0.00586059	180	12
AT4G00780.1	PolyA-	855	103	103	103	2	125	6	280	20.8333	140	30.6373	39.0516	103	D		GCGGGUAUUGGAUCAAGUUA	AUAAGUCUCCUCCACUUAAG	AUAAGUCUCCUCCACUUAAG	AUAAGUCUCCUCCACUUAAG	0.00529396	0.00350248	0.00529396	0.00350248	191	12
AT2G38170.3	PolyA-	434	103	1052	103	12	41	1	105	41	8.75	5.67082	10.0865	103	D		UUUUCCGGCCAUUCCUGCCG	AAAACAAACAUAAAGAAUCA	UUUUUGGAGCGGUUUUGCAU	AAAACAAACAUAAAGAAUCA	0.0279352	0.0159564	0.0279352	0.0159564	187	12
AT5G07110.1	PolyA-	530	199	199	199	2	30	1	47	30	23.5	29.4118	35.0746	199	D		AUCGCUGGCCGCUUCUUGGC	GUCCGCAAAGUAGAUCUGCU	GUCCGCAAAGUAGAUCUGCU	GUCCGCAAAGUAGAUCUGCU	0.00452047	0.00452047	0.00452047	0.00452047	239	15
AT4G19112.1	PolyA-	150	105	847	105	4	24	1	41	24	10.25	6.03015	9.97567	105	D		GGUCAUCACGAGAGAACCGC	AUUCUUUUUCUAGCUCGGGA	CCUAAAUGGUCAACCCGUUU	AUUCUUUUUCUAGCUCGGGA
AT3G05280.1	PolyA-	874	103	103	103	2	13	1	15	13	7.5	9.77444	12.931	103	D		GGGUCAUCGCAGGUGUAGCU	AUUGGUUCCCGUCAAAUCUC	AUUGGUUCCCGUCAAAUCUC	AUUGGUUCCCGUCAAAUCUC	0.00634099	0.00187366	0.00634099	0.00407325	175	11
AT3G18165.1	PolyA-	113	113	232	113	41	167	1	401	167	9.78049	66.5339	79.5635	113	D		AGUUCUCACUAUCUGGACAC	AGUUCUCACUAUCUGGACAC	GGCGAAUGCAGAAGUUAUCG	AGUUCUCACUAUCUGGACAC	0.00620071	0.00620071	0.00310328	0.00175472	106	7
AT4G25672.1	PolyA-	736	137	1026	137	2	61	1	65	61	32.5	25.3112	23.6364	137	D		AAGAAGGAGCUGCAAUUGCA	GUCUUCUUCGUCUGCUCUUC	GCUGUCUCGGCGCUACAGAU	GUCUUCUUCGUCUGCUCUUC
AT5G52070.1	PolyA-	104	102	227	102	5	17	1	32	17	6.4	22.0779	34.0426	102	D		GACGUUUCCAGAUCUGAAGC	GUGACGUUUCCAGAUCUGAA	GGAUACCGUGGAGCUUGGUU	GUGACGUUUCCAGAUCUGAA	0.0177508	0.00745708	0.0126502	0.0126502	159	10
AT5G41400.1	PolyA-	338	101	342	101	3	95	1	199	95	66.3333	36.8217	50.3797	101	D		UAUAUGUCCACGGCGGCGCA	GUUCCCAACUCCUUACGCGC	UGUCCACGGCGGCGCAUCAU	GUUCCCAACUCCUUACGCGC	0.0223202	0.0190758	0.0190758	0.00770112	132	9
AT5G03740.1	PolyA-	811	102	688	102	2	23	1	50	23	25	15.6463	29.7619	102	D		AGAAGAGGUCUGCAGAACCC	ACAUCAACACGCCCUAAAAC	ACUCUGGAGACGAGGAGGAA	ACAUCAACACGCCCUAAAAC	0.00359442	0.000746181	0.00297163	0.00359442	127	8
AT1G77750.1	PolyA-	143	107	4	107	2	14	1	24	14	12	30.4348	40.678	107	D		UUUACGAAGAUCUGCGACGA	GUCAAAUCUCUGAAACUGAG	CAACACGUCAAGAGGAGAAA	GUCAAAUCUCUGAAACUGAG	0.00142226	0.000293144	0.00142226	0.000919482	176	11
AT1G08650.1	PolyA-	98	101	101	101	4	74	4	141	18.5	35.25	19.8391	22.8896	101	D		CUUAACUCACACAAGAACCA	AACUCACACAAGAACCAACA	AACUCACACAAGAACCAACA	AACUCACACAAGAACCAACA	0.00898384	0.00898384	0.00898384	0.0292753	63	4
AT4G11090.1	PolyA-	454	71	271	71	2	10	1	14	10	7	8.33333	9.72222	71	D		GUUGUAGAUGCUCACCAGAA	ACGGAAUCAAAAACAUUCCA	UCCCCAGUUCAAGUGUCGGU	ACGGAAUCAAAAACAUUCCA	0.00939638	0.0062204	0.00939638	0.00939638	68	5
AT2G31810.1	PolyA-	730	103	639	103	2	20	1	25	20	12.5	14.8148	21.5517	103	D		GUUGUAGAUAUAGCGGAACA	GUCGUCAGUCUUCUUCAGUA	AGUGGAGCGUGAGCUGAUGC	GUCGUCAGUCUUCUUCAGUA	0.00625174	0.00531379	0.00625174	0.00531379	181	12
AT3G27890.1	PolyA-	230	156	435	156	1	12	1	18	12	18	24	34.6154	156	D		GAGUCGCUGCUCUCUCUGGU	AUCGGUCAACAUUUUCUCAA	AGCUGAUAGUAUCUUGUUUG	AUCGGUCAACAUUUUCUCAA	0.00592805	0.00119701	0.00512195	0.00440668	5	1
AT3G03420.1	PolyA-	416	101	358	101	3	31	1	50	31	16.6667	34.0659	39.3701	101	D		CUGCAGUAACUAUCUGACCA	AGGCCACUCCCGAAGGAUUU	CUGUUGUUUGUACUGGACCU	AGGCCACUCCCGAAGGAUUU	0.0100352	0.0042375	0.00833479	0.0042375	84	6
AT5G46800.1	PolyA-	318	97	684	97	5	24	1	42	24	8.4	11.3208	12.766	97	D		GAGCGGCUAACCUUUCUCGG	AAAGAGACAAAACAAACAAA	UUGACCAUUAGUCAACAGUU	AAAGAGACAAAACAAACAAA	0.00433686	0.000595516	0.00433686	0.00178122	175	11
AT4G33960.1	PolyA-	150	90	456	90	1	11	1	20	11	20	27.5	45.4545	90	D		GUGUAUAGAGCUAAUGAAGA	AAAGAAAAUCAAGAUAUUAA	ACCAGAUUUGCAGCUCUCUU	AAAGAAAAUCAAGAUAUUAA	0.0279003	0.00228388	0.0574771	0.0114745	8	1
AT1G48750.1	PolyA-	257	101	101	101	2	41	2	55	20.5	27.5	63.0769	73.3333	101	D		UUCAUGUGCGGCGGCGAUGA	ACUGAAAACAGAACAAACAC	ACUGAAAACAGAACAAACAC	ACUGAAAACAGAACAAACAC	0.0109814	0.000946381	0.0109814	0.00385664	165	11
AT5G59400.2	PolyA-	108	73	553	73	2	10	1	10	10	5	12.6582	12.1951	73	D		GCUGAUGGCGGGUACUUGCA	GUUUCCGGCGAGUGAAGAAG	UUAUUUGGUAGUUCGGCAUG	GUUUCCGGCGAGUGAAGAAG	0.00917055	0.00301359	0.0121124	0.00917055	127	8
AT4G24510.1	PolyA-	1102	252	490	252	2	34	1	57	34	28.5	16.2679	19.8606	252	D		UAUCCGCGGCGAAACAAACA	ACACAUAUCAGCUCUCUCAC	UUAUCACCACGUCUCAGGUC	ACACAUAUCAGCUCUCUCAC	0.0146183	0.00645148	0.0111708	0.00645148	96	6
AT2G37170.1	PolyA-	851	104	879	104	6	49	4	96	12.25	16	10.6522	19.8347	104	D		AGGAGUUUCGGAGCUGCCGU	ACAAACACAACAUAUCCACA	ACAAGAGCAAGCCAUGGGAU	ACAAACACAACAUAUCCACA	0.00539004	0.00539004	0.00539004	0.00929	52	4
AT4G09040.1	PolyA-	691	142	581	142	3	16	1	27	16	9	12.5	22.1311	142	D	3' UTR + uORF (upf1, upf3)	UGCGCCGCGUGAGACGCCUU	AUCCAAAACUCUCUCAGUCA	AUGGCUUCUCCUGAAGAAGC	AUCCAAAACUCUCUCAGUCA	0.00573311	0.00573311	0.00366429	0.00366429	200	13
AT4G31910.1	PolyA-	1102	101	840	101	2	12	1	19	12	9.5	12.6316	27.5362	101	D		CGCUGCCAGAAGGGUUUUCC	ACAUUCACACACACCCACAU	AUCAAACAGGCGAUGAUGAC	ACAUUCACACACACCCACAU	0.0347493	0.0125989	0.0347493	0.0177947	172	11
AT1G30825.1	PolyA-	388	104	852	104	3	22	1	26	22	8.66667	23.1579	19.8473	104	D		UGUUCAGGUGACAAUGAAGA	AUCGAAGAAACGUUCAAGCU	CGAGGCGUGCUGCUGCGCUU	AUCGAAGAAACGUUCAAGCU	0.00799626	0.00312722	0.00799626	0.0069434	175	11
AT3G15710.1	PolyA-	425	105	436	105	2	33	1	38	33	19	32.0388	36.5385	105	D		UUGUUCUUGCGGAUGACUGA	AAAUCAAAUCUGUGUUUCAU	GAUGACUGAUGAGCCUAUUC	AAAUCAAAUCUGUGUUUCAU	0.00127359	0.000151912	0.00127359	0.000478763	176	11
AT1G14150.1	PolyA-	369	109	218	109	2	20	1	18	20	9	16.9492	12.9496	109	D		UUUUAUGCCGGGACUAUCAC	AAGAAAAACAAAAACAAAAA	UCGUAUGUUGCACCGGAGAA	AAGAAAAACAAAAACAAAAA	0.00870514	0.00670395	0.00870514	0.00670395	189	12
AT1G66180.1	PolyA-	1381	101	339	101	3	62	1	94	62	31.3333	21.1604	29.1022	101	D		UAGAAGAGUGGGUUUCGCUA	AUCAUCUCUCUCACUUCCAC	CAAUGGCUCUAAUCAUCUCA	AUCAUCUCUCUCACUUCCAC	0.0181135	0.0063665	0.0181135	0.0063665	188	12
AT1G79010.1	PolyA-	373	142	591	142	4	21	1	35	21	8.75	11.3514	15.7658	142	D		UGGAAUACUGUCUUUGAACG	AUCAAUCGCAGUGAAGAAGG	AUGUCCAGCUCAAGCAAUCA	AUCAAUCGCAGUGAAGAAGG	0.000457156	6.21e-05	0.000457156	0.000457156	80	5
AT5G50960.1	PolyA-	448	128	1296	128	4	43	1	58	43	14.5	26.3804	33.1429	128	D		CCCUUGCGGGCAUGGAUCAU	AUAUUCGCCGCCAUAAGCAG	AGAUCAGUGAACAGACGAUG	AUAUUCGCCGCCAUAAGCAG	0.00507371	0.00176758	0.00507371	0.00338806	175	11
AT3G56680.1	PolyA-	526	150	819	150	2	14	1	17	14	8.5	8.64198	10.8974	150	D		CAGCAGCAGUUUGAGUUCCA	GCCUUCCCGAGAGAGAAAGA	UGGUCCUCUUAGAAGUGUUG	GCCUUCCCGAGAGAGAAAGA	0.0131577	0.00496621	0.0131577	0.00754958	175	11
AT5G05830.1	PolyA-	544	157	53	157	2	10	1	18	10	9	12.5	13.7405	157	D		CUGUUCUUGUAAAGCUGAUC	GCAAAGCAUUGAUCAUCAUC	CUGAGAAUCUGACGAUCACU	GCAAAGCAUUGAUCAUCAUC	0.0184726	0.0142333	0.0184726	0.0142333	181	12
AT1G14140.1	PolyA-	762	101	270	101	1	19	1	36	19	36	9.64467	12.7208	101	D	(upf1, upf3)	GCUGAGGAUAACAUUUUUGC	AUUGUGUUAGUGGUAAUCAA	UCCGCUUCUGGUGCGCAUCG	AUUGUGUUAGUGGUAAUCAA	0.0154478	0.00821006	0.00821006	0.0154478	216	14
AT3G66654.1	PolyA-	416	166	425	166	3	58	1	80	58	26.6667	27.8846	33.8983	166	D	uORF (upf3)	CAAGAAACACAAUUGAACAU	AUCGACGCAACGACCAAUCU	CAAUUGAACAUGAAACUCGG	AUCGACGCAACGACCAAUCU	0.00154602	0.00045651	0.00126522	0.000831715	16	1
AT4G35490.1	PolyA-	102	102	102	102	4	64	2	103	32	25.75	47.7612	53.0928	102	D		AUCACGAUCGCAACAAUGGC	AUCACGAUCGCAACAAUGGC	AUCACGAUCGCAACAAUGGC	AUCACGAUCGCAACAAUGGC	0.00384669	0.00384669	0.00384669	0.00233286	62	4
AT2G44060.1	PolyA-	568	108	499	108	2	29	1	50	29	25	8.43023	17.1233	108	D		UGGAGAAGAAACUGUGAAGA	AUAAUCAUUUUGUGACUCUU	CCUGGUCGAGAGCGAUGGGA	AUAAUCAUUUUGUGACUCUU	0.000318289	0.000318289	0.000135215	0.000135215	208	13
AT5G19940.1	PolyA-	166	133	284	133	6	124	2	204	62	34	16.1248	15.1673	133	D		AACAAUGGCUGCGACUGCUU	AUCUGAGCUUCUCUCUCUUA	GUGUUACGGAGUAGGAGUAG	AUCUGAGCUUCUCUCUCUUA	0.00344779	0.00253014	0.00344779	0.00344779	76	5
AT1G03630.1	PolyA-	372	116	116	116	20	294	11	749	26.7273	37.45	31.0782	39.1941	116	D		CCACGCCGCCGGCAAACGAA	GAAGACACUGUGACACUCUA	GAAGACACUGUGACACUCUA	GAAGACACUGUGACACUCUA	0.00562439	0.00562439	0.00562439	0.00345034	53	4
AT1G57590.1	PolyA-	1072	216	677	216	1	16	1	26	16	26	26.6667	31.3253	216	D		AUCAACCAAGUCAAGACUCC	AUCCAUGAUCAAGAAGUGUA	UUCGGUAUUGUGACGGUGGA	AUCCAUGAUCAAGAAGUGUA	0.00694781	0.00481557	0.00481557	0.00481557	48	3
AT1G16410.1	PolyA-	377	101	1416	101	4	50	1	103	50	25.75	10	16.6667	101	D		CAUGAAAGAGCUAAAAACAG	AUCGCUAGUGUUCAUUUCUA	GUAUGCCGCCCUGGACUAGG	AUCGCUAGUGUUCAUUUCUA	0.00425895	0.0020012	0.00425895	0.00425895	80	5
AT2G36320.1	PolyA-	705	442	724	442	3	20	3	26	6.66667	8.66667	12.0482	15.8537	442	D		AUCGCACCUGUUCUCGAAAA	AUAGAAUUCAGUGAAUCAAC	ACUACGCGGCGGAGUUAGAG	AUAGAAUUCAGUGAAUCAAC	0.00419757	0.00127844	0.00419757	0.00789138	173	11
AT1G68670.1	PolyA-	183	183	211	183	3	18	2	35	9	11.6667	6.10169	6.52985	183	D		ACGCGACGGCCCGACCUCGA	ACGCGACGGCCCGACCUCGA	CACUUCUUUCUUGUUCCAAA	ACGCGACGGCCCGACCUCGA	0.0345762	0.0156942	0.0345762	0.0156942	187	12
AT5G47100.1	PolyA-	912	100	893	100	2	39	1	33	39	16.5	39	39.2857	100	D		GAUCGGGAUGGAAAGAUUGA	GGAGGCCUCUGACGAACAAA	AUUUGAGGACGCAGAUGUGG	GGAGGCCUCUGACGAACAAA	0.00677805	0.00251361	0.00677805	0.00677805	79	5
AT3G15450.1	PolyA-	490	120	120	120	4	270	19	816	14.2105	204	29.4438	44.9587	120	D		GAUCGAAGCUUAUCGAACAC	AUAACACAUUUCAAGCAUUG	AUAACACAUUUCAAGCAUUG	AUAACACAUUUCAAGCAUUG	0.0167005	0.00866272	0.0167005	0.0167005	79	5
AT1G60010.1	PolyA-	109	109	109	109	4	68	4	184	17	46	31.4815	41.4414	109	D		ACGCUGUCCCGAAAAAGACU	ACGCUGUCCCGAAAAAGACU	ACGCUGUCCCGAAAAAGACU	ACGCUGUCCCGAAAAAGACU	0.0251447	0.0197799	0.0251447	0.0197799	180	12
AT3G08940.2	PolyA-	102	102	102	102	50	738	30	1127	24.6	22.54	19.5912	22.2288	102	D		ACAAACCGCAAACGCGACAG	ACAAACCGCAAACGCGACAG	ACAAACCGCAAACGCGACAG	ACAAACCGCAAACGCGACAG	0.00805139	0.00530484	0.00805139	0.00530484	192	12
AT3G50440.1	PolyA-	587	199	817	199	1	13	1	23	13	23	18.8406	27.381	199	D		CGGCGGUUUUGAUUCAAGAG	AUGACAUACCAAAAGCAAUA	AUAACAAAGGAGAGGUAUGG	AUGACAUACCAAAAGCAAUA	0.0379523	0.00664096	0.0170875	0.0104257	3	1
AT3G19680.1	PolyA-	1235	165	1202	165	5	23	1	45	23	9	7.16511	8.19672	165	D		GUGAGGCUGGUUACUCUGAC	ACUCAUCUCUUCUUCUUCCC	CAUGGAAGCCAUGGGGAAGA	ACUCAUCUCUUCUUCUUCCC	0.0738428	0.00707343	0.0738428	0.0146751	172	11
AT1G74560.3	PolyA-	590	155	1184	155	3	12	2	19	6	6.33333	14.8148	22.619	155	D		CCAAAGAUGUGAAAUCUGGA	GUGACGGAACCACAAGAAGA	ACUACAUCUGUUUUUCGCAA	GUGACGGAACCACAAGAAGA	0.0023877	0.000925023	0.0023877	0.000925023	191	12
AT4G13930.1	PolyA-	1196	116	1049	116	13	88	2	210	44	16.1538	9.08153	15.2174	116	D		GACCAAUGGAACUGAGAACC	ACUCUCUGAUCUCAGAUCUC	AGGUGGUCCUCACAAUCACC	ACUCUCUGAUCUCAGAUCUC	0.0011829	0.000322638	0.0011829	0.000322638	192	12
AT1G04480.1	PolyA-	194	104	104	104	4	32	3	37	10.6667	9.25	23.7037	28.0303	104	D		AACUGUGCCGAUAACACCGG	AAGCCGUCAACAAUGUCGAA	AAGCCGUCAACAAUGUCGAA	AAGCCGUCAACAAUGUCGAA	0.0036146	0.00198085	0.0036146	0.00198085	191	12
AT2G16890.2	PolyA-		101	1110	101		11	1	13	11	13	16.1765	18.3099	101	D			AUCGUGAGAACUAAGAAACA	GAGGAGAUUAUUGGAGAAGG	AUCGUGAGAACUAAGAAACA	0.0148743	0.00753463	0.0148743	0.00753463	192	12
AT3G53420.1	PolyA-	756	301	954	301	9	69	4	159	17.25	17.6667	7.18002	13.5089	301	D		UGUUUGGGUGCGAUUUGUGG	ACUCCAACAGAGAAGCAAAA	CACGUUCCGGUGUUGGCGCC	ACUCCAACAGAGAAGCAAAA	0.00662799	0.00535862	0.00662799	0.0082319	170	11
AT4G14580.1	PolyA-	29	28	33	28	4	185	2	329	92.5	82.25	41.387	43.984	28	D		AUCUAACCGUCCCUGAAGCC	AAUCUAACCGUCCCUGAAGC	AACCGUCCCUGAAGCCCUCU	AAUCUAACCGUCCCUGAAGC	0.022794	0.0076558	0.0169757	0.0076558	92	6
AT5G51550.1	PolyA-	707	105	105	105	4	85	2	158	42.5	39.5	27.2436	36.4896	105	D		UCACCGCCGAUGAUGUCUAC	AGACAAGUCGGUCCACUAAU	AGACAAGUCGGUCCACUAAU	AGACAAGUCGGUCCACUAAU	0.0103634	0.0082117	0.0082117	0.00496958	133	9
AT1G31130.1	PolyA-	1111	237	1194	237	2	10	1	10	10	5	8	8.06452	237	D		GUAUGGAACUUUUACUAGGA	AUCAACAAAACACACCUCAA	AGAGUGUGUUUUACUAUGUU	AUCAACAAAACACACCUCAA	0.00206446	0.00037368	0.00144138	0.00037368	96	6
AT5G43460.1	PolyA-	149	149	149	149	3	40	4	65	10	21.6667	25.4777	37.7907	149	D		CUCGCCGAAACGAAGAAGAU	CUCGCCGAAACGAAGAAGAU	CUCGCCGAAACGAAGAAGAU	CUCGCCGAAACGAAGAAGAU	0.00270621	0.000355258	0.00358207	0.00140779	15	1
AT3G22740.1	PolyA-	1032	101	757	101	3	15	1	15	15	5	23.8095	19.4805	101	D		GCGGGGAAGUCUACGACGGU	AACCAUAUGAAUCUCACGAU	AGCAUUCGAGACUAUUCCAA	AACCAUAUGAAUCUCACGAU	0.0134541	0.0134541	0.0134541	0.00727504	53	4
AT1G17160.1	PolyA-	1076	214	1133	214	2	15	1	28	15	14	11.6279	15.5556	214	D		CAUACCGGCUGCACAAGUGG	AGCUUCAGAUCAGUACUGUG	AUUUGCAGUCGCUAUGGUAG	AGCUUCAGAUCAGUACUGUG	0.00482589	0.00300156	0.00482589	0.00482589	79	5
AT1G55910.1	PolyA-	103	101	101	101	4	33	2	45	16.5	11.25	29.7297	30	101	D		ACACACAAACCCACUGAACA	AGACACACAAACCCACUGAA	AGACACACAAACCCACUGAA	AGACACACAAACCCACUGAA	0.00537178	0.00251543	0.00393347	0.00393347	160	10
AT1G09160.2	PolyA-	1055	100	1015	100	2	12	1	36	12	18	6.38298	13.8996	100	D		UGAUGCUGGAGGGAGACUCA	GUUUCUUCCCAAUCUGAGAA	UUAUUGUCCCUAUACCACAC	GUUUCUUCCCAAUCUGAGAA	0.00856243	0.0024337	0.00856243	0.00357566	175	11
AT1G21110.1	PolyA-	935	103	1198	103	3	14	1	15	14	5	8.23529	8.62069	103	D		UUAAGGGUAUCAACUUUGAU	AUACUAACUCAUCAUCUCAA	AUUGCCUUUGACAUGGACAU	AUACUAACUCAUCAUCUCAA	0.00180659	3.25e-12	0.0010418	0.00180659	128	8
AT3G44750.1	PolyA-	679	105	103	105	3	30	1	78	30	26	19.3548	32.7731	105	D		CAAGAAGAGAGCUAAUGAAA	ACAUUUUCAGCUGCUCAUAA	UUACAUUUUCAGCUGCUCAU	ACAUUUUCAGCUGCUCAUAA	0.00434392	0.00221827	0.00434392	0.003209	175	11
AT1G11210.1	PolyA-	101	101	101	101	4	134	7	200	19.1429	50	56.0669	60.7903	101	D		AGAGCUAAGACUUAAGAGCG	AGAGCUAAGACUUAAGAGCG	AGAGCUAAGACUUAAGAGCG	AGAGCUAAGACUUAAGAGCG	0.0114514	0.00517553	0.0114514	0.00517553	192	12
AT3G03750.2	PolyA-	103	103	922	103	1	14	1	20	14	20	25.9259	32.7869	103	D		AUAUCGCUGGCUGAGAAAAA	AUAUCGCUGGCUGAGAAAAA	AAACAUCGACGCCACAAGAA	AUAUCGCUGGCUGAGAAAAA	0.00868917	0.00554381	0.00868917	0.00868917	79	5
AT2G46650.1	PolyA-	311	106	642	106	2	125	1	104	125	52	44.8029	42.623	106	D		ACGAUUGUUGGAUUCUCAUC	ACGCACUGUCUUUUCAUCGG	AUUCUACAACAACAAGUAGA	ACGCACUGUCUUUUCAUCGG	0.00834672	0.00276363	0.00834672	0.0044301	175	11
AT4G28730.1	PolyA-	706	101	200	101	2	15	1	25	15	12.5	28.3019	47.1698	101	D		AGAUGUUGAAACUGGUUCGG	ACGUCACGAGACAAAUUAGC	ACAUUGAAACUUGUAUCGUC	ACGUCACGAGACAAAUUAGC	0.00629633	0.0049154	0.00629633	0.00629633	68	5
AT1G51390.1	PolyA-	101	101	354	101	3	16	1	25	16	8.33333	19.7531	25.2525	101	D		AGAGGAAGUUUCUCUGAUCG	AGAGGAAGUUUCUCUGAUCG	CUGUUCGAGAUCUUCUUCAU	AGAGGAAGUUUCUCUGAUCG	0.00726153	0.00429332	0.0124269	0.00429332	87	6
AT3G62250.1	PolyA-	562	132	132	132	5	67	2	40	33.5	8	25.283	21.8579	132	D		UACUGUGGUAAGUGUGGACU	GUUGCCUCAAAAGAUGCAGA	GUUGCCUCAAAAGAUGCAGA	GUUGCCUCAAAAGAUGCAGA	0.0032901	0.000850666	0.0032901	0.000850666	181	12
AT4G37520.1	PolyA-	659	202	642	202	3	11	1	36	11	12	7.18954	15.9292	202	D	uORF(upf1)	UGCGGGUGGACCACAAUACG	AUACACAUAUAGAGAGAUUG	CGUGACGUCGUUAAUCUUGC	AUACACAUAUAGAGAGAUUG	0.00464966	0.00285104	0.00464966	0.00285104	192	12
AT4G28250.1	PolyA-	378	129	234	129	3	50	1	77	50	25.6667	20.4082	39.0863	129	D		AGCGACGGAGGAGCGUGUGG	ACACAUAAACUCACUCUCAC	UUUCCAGUCAUGUUAGCCAC	ACACAUAAACUCACUCUCAC	0.0144058	0.00397214	0.0446861	0.00397214	86	6
AT2G41430.1	PolyA-	886	158	272	158	4	40	6	24	6.66667	6	10.5541	8.66426	158	D		AGUCAGAGAAGUCAGAGCAG	AACGUAGGUUCUGGUGAAUG	GUAAAGAUCUGAUGUUGUCU	AACGUAGGUUCUGGUGAAUG	0.00530266	0.00330697	0.00530266	0.00330697	188	12
AT1G69295.1	PolyA-	1205	687	667	687	3	36	1	62	36	20.6667	14.3426	16.1458	687	D		GACUACCGGAACUCCGACCA	ACCCUUGCCGUUAUUGUCUA	AUCAAAACAUAGUCACACAC	ACCCUUGCCGUUAUUGUCUA	0.00657557	0.00657557	0.0036775	0.0036775	200	13
AT3G22230.1	PolyA-	139	139	481	139	6	57	1	55	57	9.16667	30.6452	36.1842	139	D		GCGGUGGUGAGAAACAAUGG	GCGGUGGUGAGAAACAAUGG	UUUAAAGGAAGCUAAGGCUA	GCGGUGGUGAGAAACAAUGG	0.00271394	0.000838399	0.00271394	0.000838399	191	12
AT3G09300.1	PolyA-	125	125	351	125	2	31	1	47	31	23.5	20.8054	39.1667	125	D		AGGUCCAGCACACGAUCCUA	AGGUCCAGCACACGAUCCUA	UGGUGGCGGCGGAAGUGGUU	AGGUCCAGCACACGAUCCUA	0.00449899	0.00130694	0.00449899	0.0032714	164	11
AT1G17430.1	PolyA-	101	101	811	101	4	21	1	32	21	8	55.2632	52.459	101	D		ACACCUUCUCUGCAAAAACA	ACACCUUCUCUGCAAAAACA	AUACUGGUUUAACGUUCGUC	ACACCUUCUCUGCAAAAACA	0.0134577	0.00707574	0.0134577	0.00707574	192	12
AT3G18710.1	PolyA-	185	101	321	101	3	46	1	82	46	27.3333	40	51.25	101	D		GGAGAGAUGAAACAGAGACG	ACCUUUCACUUAGCAUCAUC	UGGUGGUAACAACACUUGUC	ACCUUUCACUUAGCAUCAUC	0.0342625	0.0211498	0.0342625	0.00152988	171	11
AT1G21120.1	PolyA-	934	103	1197	103	3	14	1	15	14	5	10.5263	10.1351	103	D		UUAAGGGUAUCAACUUUGAU	AUACUAACUCAUCAUCUCAA	AUUGCCUUUGACAUGGACAU	AUACUAACUCAUCAUCUCAA	2.9e-20	2.9e-20	2.9e-20	2.9e-20	240	15
AT4G31530.2	PolyA-	757	134	637	134	3	10	1	16	10	5.33333	8.69565	11.2676	134	D		ACCCUGGAGCAUCAUGAACC	AAGCUCGCUUGACCAAUCAU	AGAAAACACUCCUGAGAAAG	AAGCUCGCUUGACCAAUCAU	0.00421429	0.00749464	0.00421429	0.00277991	165	11
AT2G42760.1	PolyA-	494	101	269	101	2	13	1	35	13	17.5	24.5283	33.0189	101	D		UGCGGAAAGAGAGAGACUAC	AUCUUCUAACAAACACCAAA	AGAGGAACGACGAGAAGAAG	AUCUUCUAACAAACACCAAA	0.0513212	0.0300603	0.0513212	0.0129025	164	11
AT2G15090.1	PolyA-	526	101	99	101	4	67	3	121	22.3333	30.25	22.4832	30.6329	101	D		CAGGAGAAGAUUCUUGAACG	GUCACGGACACAACUUAAAA	GUGUCACGGACACAACUUAA	GUCACGGACACAACUUAAAA	0.0183468	0.00609602	0.0131788	0.00774284	15	1
AT3G01472.1	PolyA-	731	97	749	97	7	134	2	210	67	30	29.8441	42.0842	97	D		AACAAGCUAGAGCCUGAACG	AGCUGAGACGCUCACAUUGC	CGCAAGACUCAGCUUGCCAA	AGCUGAGACGCUCACAUUGC
AT2G04880.1	PolyA-	474	110	124	110	3	10	1	27	10	9	8.40336	19.1489	110	D		UGUAACUAGAACUGAAACCG	AUCUGAUUCUUCGACAUGAC	CAUGACCUUUUGUUCUUCUU	AUCUGAUUCUUCGACAUGAC	0.0196033	0.00888299	0.0173298	0.00888299	84	6
AT1G77370.1	PolyA-	244	106	578	106	2	12	1	23	12	11.5	23.0769	44.2308	106	D		CGAAUUCUGCGGGAGCUGCG	AACAAUAAAUCACCUAACCA	CUCGAAUGUGGAAUCUACAG	AACAAUAAAUCACCUAACCA	0.00471946	0.0020963	0.0034388	0.0034388	158	10
AT5G62690.1	PolyA-	976	155	529	155	8	27	1	43	27	5.375	5.76923	13.4375	155	D		GUCAACUCAACUCUGACCUC	AUUUCUCUGAAAACCCUUAA	CCGGUGCUGGUAACAACUGG	AUUUCUCUGAAAACCCUUAA	0.0019836	0.00076611	0.00076611	0.00076611	34	3
AT1G77690.1	PolyA-	711	107	204	107	4	32	1	63	32	15.75	22.5352	33.1579	107	D		CCUCGGACUCGCUAUGACCA	GAGAGAAGAAGAGAAAAAUG	CAAGAAAUCUUCAACUAAAA	GAGAGAAGAAGAGAAAAAUG	0.00979572	0.0084049	0.0084049	0.00719011	143	9
AT1G34030.1	PolyA-	105	105	105	105	15	86	2	98	43	6.53333	47.7778	62.4204	105	D		ACGCUGUUGAAUCACUGAAG	ACGCUGUUGAAUCACUGAAG	ACGCUGUUGAAUCACUGAAG	ACGCUGUUGAAUCACUGAAG	0.00349552	0.0023762	0.0023762	0.0023762	47	3
AT1G77520.1	PolyA-	620	226	311	226	2	19	1	40	19	20	16.9643	27.972	226	D		UGCAGCCGAACCGGUUUGCA	ACAUUAAUUUCUUAUAACCA	AGAAGAACAAGAAGUGGACG	ACAUUAAUUUCUUAUAACCA	0.001621	0.00308684	0.00308684	0.001621	224	14
AT3G09200.1	PolyA-	398	127	127	127	33	206	4	464	51.5	14.0606	19.0564	27.718	127	D		CUCUGAGAACACCGGAAACA	ACGUCAAACUCUCUCUAUAC	ACGUCAAACUCUCUCUAUAC	ACGUCAAACUCUCUCUAUAC	0.00140066	0.00140066	0.00140066	0.00140066	239	15
AT2G36530.1	PolyA-	465	107	107	107	43	211	9	299	23.4444	6.95349	20.5453	26.8643	107	D		CCAUGAACUUGACGGAACCC	AGCUACUACUGUUGAAGCGA	AGCUACUACUGUUGAAGCGA	AGCUACUACUGUUGAAGCGA	0.00873542	0.00212152	0.00411589	0.00411589	147	10
AT5G11060.1	PolyA-	280	225	1088	225	4	49	1	87	49	21.75	22.1719	33.2061	225	D		UUGAUUGAUAAAUCUGAACA	AUCGAAACCCUUAUAUUUCA	UAUCUCCUGGUGAAGGCACA	AUCGAAACCCUUAUAUUUCA	0.0255428	0.0255428	0.0255428	0.0163899	59	4
AT2G32060.1	PolyA-	503	81	396	81	5	25	1	64	25	12.8	12.9534	24.9027	81	D		ACACUCGGCGAAUGGGCUGG	GUUGCAGCCUCUCUCUCUUU	AGCUCUGUGUCCUGGCUGAA	GUUGCAGCCUCUCUCUCUUU	0.00428997	0.0015335	0.00428997	0.0015335	181	12
AT5G65207.1	PolyA-	359	104	183	104	2	14	1	16	14	8	23.3333	30.7692	104	D		CUCAUGGCUUCUUCUCUGCU	AUAGAACCAAAGAUAACCGA	GGCGGAGGAGUACGAGAGGA	AUAGAACCAAAGAUAACCGA	0.0148451	0.00689578	0.0148451	0.0148451	68	5
AT4G22530.1	PolyA-	636	144	525	144	2	15	1	16	15	8	29.4118	36.3636	144	D		ACUCGGUUCAUCGCUGAAAC	GAUCAGAAAUUUGAAUCGAA	CCGAGAUUCUACGCGAUCGC	GAUCAGAAAUUUGAAUCGAA	0.0205372	0.00916324	0.0205372	0.0120694	176	11
AT1G55260.1	PolyA-	261	224	537	224	3	23	1	38	23	12.6667	19.3277	31.405	224	D		UGGAGAAAUCAACAAGAACC	ACGUUUCUAUCUAGAGAGAA	UAGCCGCUCAUCUUCCCUCC	ACGUUUCUAUCUAGAGAGAA	0.00668997	0.00240227	0.00668997	0.00240227	191	12
AT1G60640.1	PolyA-	186	113	113	113	3	56	2	84	28	28	49.5575	46.4088	113	D		AUGGUGAUAAAGACAGUGGA	AAGCUCUCUUCUGCGGAACU	AAGCUCUCUUCUGCGGAACU	AAGCUCUCUUCUGCGGAACU	0.00890049	0.00315123	0.00890049	0.00315123	190	12
AT5G65630.1	PolyA-	1452	101	101	101	2	72	3	119	24	59.5	24	35.6287	101	D		GGAAGGGGAAGUUGCCGAAG	AUCAUCAUCGACCAUCUCCC	AUCAUCAUCGACCAUCUCCC	AUCAUCAUCGACCAUCUCCC	0.0447642	0.0203161	0.0447642	0.0177926	172	11
AT3G49550.1	PolyA-	242	101	284	101	1	10	1	14	10	14	29.4118	35	101	D		GUGGUUGUUGGCUCUGCUAA	ACAAACUUUCUUUCUCCAAC	UUGGGUCACGAAGGACCCAA	ACAAACUUUCUUUCUCCAAC	0.00823615	0.0069242	0.00823615	0.0069242	191	12
AT5G63010.1	PolyA-	532	101	310	101	2	10	1	16	10	8	16.9492	17.7778	101	D		UUGGUUUAUCAGAUGGCUCU	GGUGACAAGAGCAGAGAGAG	UCCAGAAAAUUGACACUGCU	GGUGACAAGAGCAGAGAGAG	0.0124247	0.00935542	0.0340939	0.0124247	114	8
AT4G34530.1	PolyA-		100	220	100		26	1	22	26	22	36.1111	33.3333	100	D			ACUCUGUUUCUUUCUCCACU	CAUGUCGGUCCUAGAGCGCC	ACUCUGUUUCUUUCUCCACU
AT2G32720.1	PolyA-	141	141	701	141	1	41	1	86	41	86	37.6147	43.8776	141	D		AGGUUUUGGUGGGUUAAUUC	AGGUUUUGGUGGGUUAAUUC	CAUAUUUUGCUGUUUGAAUG	AGGUUUUGGUGGGUUAAUUC	0.0044236	0.00148533	0.0044236	0.00148533	191	12
AT1G21830.1	PolyA-	264	103	565	103	2	32	1	73	32	36.5	27.1186	37.4359	103	D		UCUGUUUGAACGAGAGGCUU	AAGCCCAUCUCUUUGUUACA	AUGCAAGAAGCAGCAAUCUC	AAGCCCAUCUCUUUGUUACA	0.026321	0.00542334	0.026321	0.00955126	172	11
AT5G05370.1	PolyA-	148	107	165	107	3	51	1	112	51	37.3333	45.1327	63.6364	107	D		CGGUGAAAUUGAAGGCGGUG	AUCGAAAUCGGAGAUUUGGU	GUGGUUUACGCGUUAUCGCC	AUCGAAAUCGGAGAUUUGGU	0.00710182	0.0001	0.00710182	0.0001	191	12
AT1G68140.1	PolyA-	665	181	619	181	2	10	1	18	10	9	11.7647	15.2542	181	D		GGGCCAUCAACAGAUCAAUA	ACGCGAAUCUCGCAGUCCCA	AUUGCUUAGAUCAGUACAAG	ACGCGAAUCUCGCAGUCCCA	0.0138151	0.00469536	0.0138151	0.00734887	172	11
AT2G41475.1	PolyA-	140	167	255	167	3	16	1	32	16	10.6667	17.9775	35.9551	167	D		AACCACUAAGAUCUGACCAU	AUCGACUUUUUCAACUCAAA	GCAAGAUCCUUCAUCACCAC	AUCGACUUUUUCAACUCAAA	0.000748406	0.000748406	0.000748406	0.00299677	52	4
AT5G20270.1	PolyA-	354	239	1021	239	2	43	1	81	43	40.5	29.2517	41.5385	239	D		GGCAACUGCAAAAGCAAGAU	ACCAUCUUCUCUUGAGAUCA	UGGGGCUGUUUGGGAUUGUC	ACCAUCUUCUCUUGAGAUCA	0.0174713	0.00619704	0.0174713	0.00619704	188	12
AT3G56750.1	PolyA-	176	118	1527	118	2	13	1	18	13	9	15.4762	14.1732	118	D		UGGGAUCCGCCACGUCACUU	AGCCAAAGUUCUCAAGCCGA	UGAAAGAAGAGAAGAAGCAA	AGCCAAAGUUCUCAAGCCGA	0.00961617	0.00578808	0.00961617	0.00578808	191	12
AT1G70350.1	PolyA-	109	101	269	101	2	13	1	21	13	10.5	28.2609	42.8571	101	D		GAGAAAAGAGUAAACAUGGC	GAGAGUUUGAGAAAAGAGUA	CUCGUCCCUCACUUCGUAGA	GAGAGUUUGAGAAAAGAGUA	0.0112658	0.00246361	0.0112658	0.00637637	165	11
AT1G22500.1	PolyA-	501	30	1118	30	2	30	1	59	30	29.5	15.7068	22.5191	30	D	uORF (upf1)	CAACGUUUCCUUACUCUACA	ACUUUUUUUGGUUUCUUUCG	GAUCAAGACGGUCGGUUGGA	ACUUUUUUUGGUUUCUUUCG	0.020119	0.00352695	0.020119	0.0155019	165	11
AT1G11200.1	PolyA-	556	106	878	106	3	12	1	21	12	7	18.75	24.1379	106	D		CCAAUGACUCUUUUCGUGCC	GUACAAUAACAAACAACUCG	AGAUAUUGGUGGGAUUGGGA	GUACAAUAACAAACAACUCG	0.00161728	0.000204702	0.00114334	0.000538305	16	1
AT5G06390.1	PolyA-	1132	56	1283	56	2	12	1	13	12	6.5	7.69231	9.62963	56	D		AUGAAGCAAUGGCGAAAUUG	AACACUUCCACUUGCCAUCG	GCGUUUUCCUCAUAAGGUUG	AACACUUCCACUUGCCAUCG	0.011321	0.011321	0.011321	0.00483362	52	4
AT1G16840.4	PolyA-	230	62	779	62	2	10	1	13	10	6.5	10.6383	19.697	62	D		CGCACCUUGUUUCAUUCCGA	ACACAGCAUUAUCCAAAACU	AAGCUUGCAGGCUCUUCAGG	ACACAGCAUUAUCCAAAACU	0.00734484	0.00590899	0.00734484	0.00734484	76	5
AT2G41250.1	PolyA-	181	101	796	101	3	30	1	100	30	33.3333	14.6341	23.3645	101	D		UCAGGAAGGCGACGACGACA	AUAAUCCCCAGACGAAGACG	GAUGUGAAGAUUGGUUUGAU	AUAAUCCCCAGACGAAGACG	0.0105636	0.00700419	0.0105636	0.00700419	181	12
AT5G56760.1	PolyA-	165	165	135	165	16	77	2	137	38.5	8.5625	28.1022	32.4645	165	D	(upf1)	AUCGCCGCGUUAAUAUGCCA	AUCGCCGCGUUAAUAUGCCA	AUAGGUAGGAGGAGAUAGAA	AUCGCCGCGUUAAUAUGCCA	0.00806976	0.00411175	0.00806976	0.00571102	175	11
AT4G35770.1	PolyA-	910	182	914	182	4	24	3	62	8	15.5	21.6216	35.2273	182	D		CUUUACCGAACUUCGAACAC	AUCUAAGUAGCAUCAAAGCA	ACCGAACUUCGAACACCACA	AUCUAAGUAGCAUCAAAGCA	0.00878725	0.00646841	0.00646841	0.00878725	220	14
AT1G02300.1	PolyA-	1136	33	31	33	4	13	2	20	6.5	5	8.55263	11.3636	33	D		AACGAAUGUGGCAUUGAACA	GAGCCAAUCAUUGUGUUGAU	CUGAGCCAAUCAUUGUGUUG	GAGCCAAUCAUUGUGUUGAU	0.021646	0.0142959	0.0343663	0.021646	118	8
AT1G17990.1	PolyA-	1183	415	746	415	4	13	1	29	13	7.25	6.63265	9.60265	415	D		CUGGUGCAAGCUAUGAACAA	ACAUAGACAGCACACACGGA	AGAUUUGGCAUGGUGGCAGA	ACAUAGACAGCACACACGGA	0.0159278	0.0122748	0.0122748	0.0122748	48	3
AT2G31610.1	PolyA-	828	112	112	112	8	41	2	41	20.5	5.125	15.1292	24.8485	112	D		GAUGUUGUCUACUCUGCACC	ACGAGCUUACCGAUUCUCUU	ACGAGCUUACCGAUUCUCUU	ACGAGCUUACCGAUUCUCUU	0.00358024	0.00203097	0.00203097	0.00149719	130	9
AT1G25550.1	PolyA-	124	205	205	205	3	120	3	230	40	76.6667	27.7136	35.3846	205	D		ACGCGACGGCCCGACCUCGA	AUCCUUUCUCUCUCAUUUUA	AUCCUUUCUCUCUCAUUUUA	AUCCUUUCUCUCUCAUUUUA	0.0208021	0.0128619	0.0208021	0.0128619	187	12
AT2G36950.1	PolyA-	987	109	112	109	2	12	1	24	12	12	10.7143	17.1429	109	D		AGACGGCGGAGAGAAGAAGA	GUUCAAACAAUUCUUCGUCC	CAAACAAUUCUUCGUCCUAU	GUUCAAACAAUUCUUCGUCC	0.0254237	0.0254237	0.0254237	0.0111412	59	4
AT2G40900.1	PolyA-	946	101	1228	101	2	15	1	23	15	11.5	8.72093	12.234	101	D		CUAGCCUUCGUAAUGGAACA	AGGAAAAAGCACAUUCUCCA	AAACAUGUAGAUGAUGACGG	AGGAAAAAGCACAUUCUCCA	0.0332873	0.0158971	0.0332873	0.023069	172	11
AT5G25280.1	PolyA-	739	101	103	101	4	149	14	169	10.6429	42.25	14.177	14.5439	101	D		GGUGCGAAGAGCUUUGACUA	GCCGAACCAAUCACCCUAAG	CGAACCAAUCACCCUAAGGG	GCCGAACCAAUCACCCUAAG	0.0135835	0.019836	0.00850183	0.019836	88	6
AT3G16240.1	PolyA-	786	160	330	160	13	198	6	437	33	33.6154	15.9935	24.4818	160	D		CUCGCCGCCGGUCCAUUCUC	AUCAUCUUCUUCACUAAACA	GCUGGUGUUGGCUCUGCCAU	AUCAUCUUCUUCACUAAACA	0.00537205	0.00257667	0.00537205	0.00537205	69	5
AT5G07680.1	PolyA-	1092	179	743	179	1	10	1	25	10	25	45.4545	59.5238	179	D		AAUCCGGUUCUUACGCAAGA	AUUCAAGAUCAAAUCUUUCU	AGAUGGAAAACUCUCUGCUC	AUUCAAGAUCAAAUCUUUCU	0.0352729	0.00895371	0.0635162	0.0172141	6	1
AT2G34420.1	PolyA-	744	105	105	105	120	2217	79	1611	28.0633	13.425	23.9909	23.7856	105	D		UUGGGCCUCGCUACUGACCC	ACUCUCACCAGUCACAACCA	ACUCUCACCAGUCACAACCA	ACUCUCACCAGUCACAACCA	0.00126158	0.00230774	0.00126158	0.00230774	190	12
AT1G14980.1	PolyA-	192	163	312	163	4	10	1	23	10	5.75	8.84956	15.6463	163	D		AUGAUGAAGCGUCUGAUCCC	AUCAACUGAGAGAGAAGAAG	GUGAUAGCUGUUGGACCUGG	AUCAACUGAGAGAGAAGAAG	0.00177099	0.00177099	0.00110454	0.00110454	204	13
AT5G01350.1	PolyA-	366	133	142	133	2	20	1	12	20	6	28.5714	22.6415	133	D		CUCAGCAAAUGGAAGAAUUU	AGGGACUUGACGCAGAUCUU	ACGCAGAUCUUGUUGGGUCU	AGGGACUUGACGCAGAUCUU	0.00650407	0.00109989	0.00650407	0.00650407	69	5
AT1G78170.1	PolyA-	492	101	464	101	2	12	1	12	12	6	16.6667	22.2222	101	D		CCUAGACCUUGAGCUGAACC	AAGUCUAUCUGCUCAUUUCC	CAGUGAUUUUUGGACAACCU	AAGUCUAUCUGCUCAUUUCC	0.0744949	0.0337684	0.0471051	0.0337684	95	6
AT5G59760.1	PolyA-	303	152	149	152	2	11	1	23	11	11.5	42.3077	54.7619	152	D		GCUAAUGAGAAAUCAAGAAC	AUUCUUAGUCUUACAACAGA	AUCAUUCUUAGUCUUACAAC	AUUCUUAGUCUUACAACAGA
AT2G40765.1	PolyA-	197	122	547	122	4	41	1	74	41	18.5	49.3976	70.4762	122	D		AGCAGUAAUGGCAGGAACAU	AUCGUCAUUUCGUUAAGGAU	AAGCACUUACUCCAAGUUAC	AUCGUCAUUUCGUUAAGGAU	0.000353846	0.000137126	0.000353846	0.000353846	80	5
AT3G17790.1	PolyA-	424	101	930	101	3	90	1	149	90	49.6667	38.2979	44.2136	101	D		CAUCGGAGAUUGGGGUCGUC	AUCAUCAUCGUUUCCUUCAC	AUGCAAUGAGAAGCAUUGGA	AUCAUCAUCGUUUCCUUCAC	0.00142802	0.00142802	0.00142802	0.00142802	240	15
AT2G04700.1	PolyA-	369	189	500	189	3	21	1	51	21	17	6.60377	10.241	189	D		AAAUCAGUAGAGAUUAUGAG	GAGAAGAAAAAUCUUCAAGU	ACCGCUUUGCCCUUGCAGAC	GAGAAGAAAAAUCUUCAAGU	0.0026618	0.0026618	0.00508919	0.00508919	196	13
AT5G62390.1	PolyA-	149	176	1190	176	2	19	1	38	19	19	9.40594	15.3846	176	D		AUACACCUUACUCGUGACCG	AGAGUUCACGAGCUUCCGAG	CAUUGCGUGCUCUUCGUGAU	AGAGUUCACGAGCUUCCGAG	0.00565105	0.0024529	0.0024529	0.00131583	141	9
AT1G55330.1	PolyA-	214	104	321	104	2	31	2	32	15.5	16	21.2329	29.0909	104	D		UAUUAUGGUUGUUGCGGUGG	AUCACAACACAAAUCAAAAC	CAUCUGUUGUUGCUUUGGCA	AUCACAACACAAAUCAAAAC	0.00592986	0.00180559	0.00592986	0.00592986	75	5
AT2G21130.1	PolyA-	344	134	214	134	2	10	1	16	10	8	17.8571	31.3725	134	D		AGCCACUUCACUUCAAAGGA	AGAAAAUCUAGGUCACACAC	UUCGACAUGACCAUCGGCGG	AGAAAAUCUAGGUCACACAC	0.0027705	0.000899431	0.00373024	0.0027705	127	8
AT5G50450.1	PolyA-	107	107	1292	107	2	32	1	40	32	20	16.6667	15.3846	107	D		ACUCUCUCAAUCUCUUAACU	ACUCUCUCAAUCUCUUAACU	UUAAUUAGUUUUGGCUAAUG	ACUCUCUCAAUCUCUUAACU	0.0228921	0.00909321	0.0180961	0.0139242	15	1
AT5G28020.1	PolyA-	519	57	1472	57	4	12	1	20	12	5	10	12.9032	57	D		ACCAAUGGUGUAUCUGAACA	ACUAAUAAUUCGUUUAAACG	AGACGUUCGUUCCAAGAGUC	ACUAAUAAUUCGUUUAAACG	0.0049707	0.0031309	0.0049707	0.0049707	79	5
AT4G00360.1	PolyA-	978	199	962	199	8	58	2	128	29	16	9.94854	14.238	199	D		UGAAGAAAUGGCUUGGACUC	AUCCAUCUCUCAAACACCAU	GAGUUUCUAUGGAGGCUGAA	AUCCAUCUCUCAAACACCAU	0.00461669	0.00461669	0.00339609	0.00461669	31	2
AT2G31360.1	PolyA-	841	107	107	107	4	86	2	163	43	40.75	14.0753	16.5482	107	D		GGGCACUCGAACUUGGAAGA	AACAAAAAAGAGAGAGAGAA	AACAAAAAAGAGAGAGAGAA	AACAAAAAAGAGAGAGAGAA	0.00920875	0.00579202	0.00920875	0.00579202	191	12
AT1G10230.1	PolyA-	154	101	101	101	4	57	2	97	28.5	24.25	48.7179	59.1463	101	D		GUGUCCGCCGGCGAAUCAUC	AUUCUGGAUUACUCAUUUGC	AUUCUGGAUUACUCAUUUGC	AUUCUGGAUUACUCAUUUGC	0.0146558	0.00597901	0.0146558	0.00597901	180	12
AT3G58990.1	PolyA-	717	103	103	103	4	93	1	157	93	39.25	30.0971	43.9776	103	D		AUGUGGUGACAAUCGAACAC	AAGAAGUAGCAGAACAAUGG	AAGAAGUAGCAGAACAAUGG	AAGAAGUAGCAGAACAAUGG	0.016799	0.00680653	0.016799	0.00680653	191	12
AT1G35460.1	PolyA-	354	221	212	221	4	18	1	78	18	19.5	14.6341	30.7087	221	D		AUCUCGGAUCCGUUCAGCUC	AUAAAAAAGCGCGAAUUCAA	UCUCCACCCAUAAAAAAGCG	AUAAAAAAGCGCGAAUUCAA	0.0111447	0.00246509	0.0111447	0.00559786	172	11
AT3G21770.1	PolyA-	417	101	101	101	3	26	1	36	26	12	11.7647	11.9601	101	D		AUUCAACAUCUGGUAACGCA	AUCCUGUCUCUCUUCAGUGA	AUCCUGUCUCUCUUCAGUGA	AUCCUGUCUCUCUUCAGUGA	0.00078083	0.00146373	0.000253169	0.00078083	128	8
AT4G16141.1	PolyA-	101	101	101	101	4	65	3	64	21.6667	16	43.9189	65.9794	101	D		AUUCUUCUGCGGCGUCUCUC	AUUCUUCUGCGGCGUCUCUC	AUUCUUCUGCGGCGUCUCUC	AUUCUUCUGCGGCGUCUCUC	0.0271077	0.0138991	0.0271077	0.0138991	180	12
AT2G47170.1	PolyA-	721	165	437	165	8	24	1	65	24	8.125	5.66038	13.0522	165	D		ACACUGGUACAUUCAGAGCA	AUCGUGAAACGUUCGAAGGC	GAAUACAAGAACAUCAGCUU	AUCGUGAAACGUUCGAAGGC	0.000924853	0.000369275	0.000924853	0.000742801	176	11
AT3G57450.1	PolyA-	101	101	101	101	7	288	17	1074	16.9412	153.429	73.8462	78.5662	101	D		AUCGUCUCCGUCUCCUCUCU	AUCGUCUCCGUCUCCUCUCU	AUCGUCUCCGUCUCCUCUCU	AUCGUCUCCGUCUCCUCUCU	0.0152257	0.00949726	0.0152257	0.00607462	172	11
AT2G21330.1	PolyA-	542	133	133	133	30	193	11	375	17.5455	12.5	10.4948	15.213	133	D		GUUCGAGGAGACUCUGUACC	AUCGUAGUGCGUUACAAGCG	AUCGUAGUGCGUUACAAGCG	AUCGUAGUGCGUUACAAGCG	0.00443786	0.00443786	0.00443786	0.00154028	53	4
AT5G52920.1	PolyA-	134	106	437	106	4	17	1	63	17	15.75	5.08982	16.6227	106	D		CCGCCGAAAAGAACCAAAUC	AAGCACUUCUUCUCCGCCUU	UCGUGUUGAGACUGAAGUCA	AAGCACUUCUUCUCCGCCUU	0.00138818	0.000638097	0.000638097	0.000638097	46	3
AT1G22640.1	PolyA-	503	103	105	103	18	681	15	1820	45.4	101.111	32.6775	35.4568	103	D		GAUCAAGAACUAUUGGAACA	ACAGGAACUCUCUUCCUUGC	AGGAACUCUCUUCCUUGCAA	ACAGGAACUCUCUUCCUUGC	0.0373539	0.0121651	0.0373539	0.0298656	165	11
AT3G16420.1	PolyA-	334	136	136	136	7	309	10	654	30.9	93.4286	25.8145	38.6297	136	D		AAGAACGGACAACCCGAACA	AUAGCACCGAUAACAAUCUA	AUAGCACCGAUAACAAUCUA	AUAGCACCGAUAACAAUCUA	0.00132319	0.00132319	0.00132319	0.00132319	239	15
AT3G47070.1	PolyA-	398	271	271	271	2	59	2	92	29.5	46	28.7805	37.8601	271	D		UUCAGGCGGCCCAAAGGAGG	ACACAUACACACACUACCGA	ACACAUACACACACUACCGA	ACACAUACACACACUACCGA	0.00266328	0.0140579	0.00266328	0.000660583	165	11
AT3G58970.1	PolyA-	230	119	1550	119	4	13	1	24	13	6	8.125	11.9403	119	D		CCACCAGAUCUCUGACCUGC	AAUCGAACCCUAUUCCUCAC	UGUGCUUUUCAUGGUCACUC	AAUCGAACCCUAUUCCUCAC	0.00841846	0.00259346	0.00731341	0.00509013	12	1
AT2G32560.1	PolyA-	359	107	349	107	2	25	1	46	25	23	11.5741	13.5693	107	D		CACCCUCUGGACUCUGCAGC	AGCACAAUAAUACUGUCUAA	GACCUUCUUCCACCCUCUGG	AGCACAAUAAUACUGUCUAA	0.0163499	0.00457686	0.0163499	0.00669636	172	11
AT5G63400.1	PolyA-	483	177	767	177	2	12	1	39	12	19.5	6.74157	17.5676	177	D		UUGGUAUAAUUGAUGAAGCC	AAACUAGAUCAGCUAUGGCG	CGUAAAGAUGAUAACGCUGA	AAACUAGAUCAGCUAUGGCG	0.00298391	0.000871117	0.00298391	0.00222956	175	11
AT4G26520.1	PolyA-	890	333	333	333	4	31	3	53	10.3333	13.25	5.68807	9.76059	333	D		CCCGCUAUGCCAUCAUCUGC	GUCUUGGCAUCCUCGUCCUC	GUCUUGGCAUCCUCGUCCUC	GUCUUGGCAUCCUCGUCCUC	0.00626635	0.00347745	0.00626635	0.0122673	173	11
AT2G47610.1	PolyA-	198	149	149	149	3	68	4	64	17	21.3333	24.6377	29.7674	149	D		UUGGACGACGACAAUGGCCC	ACUCUUCGACUCAGCCGUCC	ACUCUUCGACUCAGCCGUCC	ACUCUUCGACUCAGCCGUCC	0.00296343	0.00116663	0.00296343	0.00116663	191	12
AT2G38560.1	PolyA-	1271	104	763	104	4	35	1	54	35	13.5	29.1667	42.1875	104	D		ACCAGUUCAAGUGCGGGCGG	AAUCUCUAUCUAUCUUCUUC	AUAGAUUAUCGUGGUCAGGC	AAUCUCUAUCUAUCUUCUUC	0.0105718	0.0039946	0.0105718	0.00912292	175	11
AT4G16880.1	PolyA-	565	165	165	165	1	26	3	38	8.66667	38	11.4537	12.5	165	D		AACAAGAAUCUCCCUGGACU	CCCUCAGAUUUCAAGUAACA	CCCUCAGAUUUCAAGUAACA	CCCUCAGAUUUCAAGUAACA	0.0114197	0.00290398	0.0114197	0.00668767	176	11
AT4G03600.1	PolyA-	248	266	838	266	1	27	1	42	27	42	20.7692	23.2044	266	D		GCAGACAAAUCUCAAAACAG	AGAUUCGAUCGAUAAGCAAG	GAGUCACUCCCGAAUGUAAA	AGAUUCGAUCGAUAAGCAAG
AT5G58070.1	PolyA-	167	101	302	101	4	38	1	56	38	14	16.8889	25.5708	101	D		AAGAGAUGGAAGUGGUGAAA	ACCUCAAAGAAAACAUCGAA	GUACCAUACACGUCUUGAAC	ACCUCAAAGAAAACAUCGAA	0.00170331	0.00170331	0.00224867	0.00224867	208	13
AT5G28500.1	PolyA-	507	123	805	123	4	21	1	39	21	9.75	7.11864	11.8902	123	D		UCGUCGGCGCGCAAGUUCGA	ACUCUCUCAUCACCACCAUG	GCAUCGGAGUCCGUCGGAGA	ACUCUCUCAUCACCACCAUG	0.00389681	0.00389681	0.00389681	0.00389681	236	15
AT5G11170.1	PolyA-	459	106	1150	106	3	22	1	27	22	9	6.06061	7.84884	106	D		AUCUGCCAAGCAAAGUCUGG	GAUUCAUUCUCUUCAGUCAG	GCAUCCACUCUGGAAUGUCU	GAUUCAUUCUCUUCAGUCAG	0.00573795	0.00345699	0.00510054	0.00750271	4	1
AT2G20670.1	PolyA-	320	103	103	103	4	32	2	38	16	9.5	14.8837	19.1919	103	D		AUAAUAACAAUUCUGAAGAU	AACCCAAACAAAAAAACAUU	AACCCAAACAAAAAAACAUU	AACCCAAACAAAAAAACAUU	0.0324447	0.0261003	0.0324447	0.0187811	164	11
AT1G47400.1	PolyA-		91	90	91		99	1	72	99	72	60.7362	54.5455	91	D			ACCAAACUCACAUCAACAUU	CACCAAACUCACAUCAACAU	ACCAAACUCACAUCAACAUU	0.0427484	0.0243902	0.0427484	0.0158572	175	11
AT5G10400.1	PolyA-	317	101	531	101	2	18	1	12	18	6	19.7802	17.3913	101	D		AAUCAGGAAGUAUCAGAAGA	AUCGAUCGCAUUCUCACCGA	AAGGAUAUCCAGCUUGCGAG	AUCGAUCGCAUUCUCACCGA	0.0143927	0.00782708	0.0122995	0.00782708	91	6
AT1G80920.1	PolyA-	331	106	105	106	4	123	23	221	5.34783	55.25	23.93	28.553	106	D		AAACAGCAGAAGAAAGAACA	AUUAAAUCCUAAAAUCCAUU	CAUUAAAUCCUAAAAUCCAU	AUUAAAUCCUAAAAUCCAUU	0.0112582	0.0112582	0.0112582	0.0112582	228	15
AT1G76690.1	PolyA-	994	123	498	123	4	14	1	23	14	5.75	8.38323	8.64662	123	D		UACUGUCAUAUGAUUGAACC	ACGCAAUCUUGAAAAGUGUU	CUUCUUCUGUCAGAUCUGGC	ACGCAAUCUUGAAAAGUGUU	0.00810237	0.00408671	0.00810237	0.00810237	79	5
AT2G45960.3	PolyA-	367	198	463	198	13	243	7	487	34.7143	37.4615	12.3916	17.0578	198	D		CCGUUGUUCGAGCCCGGCGA	AACACAUAACCCACUCACAG	UUGACUGUUAUGGGUGUGAA	AACACAUAACCCACUCACAG	0.00540235	0.00338906	0.00540235	0.00540235	75	5
AT2G44670.1	PolyA-	333	105	105	105	4	68	2	72	34	18	16.4649	12.5217	105	D		ACGAGUGUAGAGAAGAACAG	CUCCUCCUCUCGCUUCUUCU	CUCCUCCUCUCGCUUCUUCU	CUCCUCCUCUCGCUUCUUCU	0.0226812	0.0110902	0.0110902	0.0110902	35	3
AT1G32450.1	PolyA-	1248	101	1750	101	5	27	1	39	27	7.8	12.2172	20.7447	101	D		AAACAAGACUCAGUGAACCC	AAGCUUGAACUUGCUUUCUG	AGCUUGAGUUCUUCAACGCG	AAGCUUGAACUUGCUUUCUG	0.0198156	0.0198156	0.0198156	0.00963184	52	4
AT2G32800.1	PolyA-	1020	101	1731	101	3	13	1	36	13	12	9.84848	14.1732	101	D		AGUCGCGGAUUCGACUCGGA	ACAUUUCGAUAUCUUUACAC	ACGUCGCGUUGCUGAGGUUG	ACAUUUCGAUAUCUUUACAC	0.0235357	0.0119996	0.0235357	0.0119996	187	12
AT2G22400.1	PolyA-	379	101	601	101	4	11	1	25	11	6.25	10.6796	25.2525	101	D		AGGGAUAGUGAAAGCUGAAG	AGUUCUUGUAGAUUUUUUCC	UAAUUUUUCUCGAAAGGAGA	AGUUCUUGUAGAUUUUUUCC	0.00215278	0.000961816	0.00162592	0.00215278	127	8
AT1G79160.1	PolyA-	312	186	332	186	3	33	1	39	33	13	19.2982	24.375	186	D		CGGCGCUGAUGACUCGUGAC	AUUACUCUCUCUAUCUCUCG	CUUCUUGGAAACGGCAGAGG	AUUACUCUCUCUAUCUCUCG	0.0202916	0.0202916	0.00610062	0.0115409	109	7
AT3G12800.1	PolyA-	352	135	508	135	3	21	1	48	21	16	9.90566	22.9665	135	D		GCUAUUGGAUUGGAAGGUGA	GGCGAGUUUGCUUGUGUGUG	ACAGUCUUAGACAUUGAUGC	GGCGAGUUUGCUUGUGUGUG	0.00454042	0.00165449	0.00307861	0.00165449	93	6
AT5G24105.1	PolyA-		101	194	101		10	1	17	10	17	18.1818	14.0496	101	D			AUUACCUCAUCUAUCGCUCU	CCCAAAAAUCAAGGAGUUGA	AUUACCUCAUCUAUCGCUCU	0.0126791	0.00812662	0.0126791	0.0126791	76	5
AT2G18150.1	PolyA-	256	102	388	102	2	26	1	25	26	12.5	11.6592	16.129	102	D	(upf1)	GCGGCGACAAAGGGAACCUC	AUAUCUCCUACCAUCACAAA	AUUUCCACGAUUGUUUCGUU	AUAUCUCCUACCAUCACAAA	9e-11	0.00111688	9e-11	0.00111688	192	12
AT4G15820.1	PolyA-	86	86	845	86	2	26	1	41	26	20.5	44.8276	55.4054	86	D		AUCCCCGCCGUAGCCAUGGC	AUCCCCGCCGUAGCCAUGGC	GAAUCACGAGACGGUGAGAA	AUCCCCGCCGUAGCCAUGGC	0.0147665	0.0071604	0.0071604	0.0071604	45	3
AT5G38480.1	PolyA-	280	135	135	135	12	143	2	200	71.5	16.6667	34.2105	39.4477	135	D		UAGCCGAACAAGCUGAACGU	AUCAGUCUCUUCUUAUUCCA	AUCAGUCUCUUCUUAUUCCA	AUCAGUCUCUUCUUAUUCCA	0.00152854	0.000225683	0.00152854	0.000225683	191	12
AT4G21890.1	PolyA-	815	106	540	106	1	38	1	47	38	47	37.6238	30.9211	106	D	uORF (upf1)	UGUUGCGCGGUGUAUGACCU	GUCGGUCACGACCGUUUAAC	GGCAAAGACUCAGAUUGGUC	GUCGGUCACGACCGUUUAAC	0.0120865	0.0120865	0.0120865	0.0120865	240	15
AT3G01390.1	PolyA-	348	111	495	111	3	12	1	26	12	8.66667	10.2564	24.7619	111	D		ACUUCCAGAGGAAACUUGAG	GUUGAUAGAUCCUCGAUUUU	UGACCACAGUGAAGAACUGA	GUUGAUAGAUCCUCGAUUUU	0.00205626	0.00205626	0.00205626	0.00205626	239	15
AT5G08790.1	PolyA-	718	104	101	104	2	41	2	65	20.5	32.5	32.2835	35.3261	104	D		UCCCCGCGGAUGAGAAGCCG	GAUUACAAUCUUGAGCAGAC	CUCGAUUACAAUCUUGAGCA	GAUUACAAUCUUGAGCAGAC	0.0183019	0.0183019	0.0309418	0.0183019	24	2
AT1G19670.1	PolyA-	661	175	1349	175	4	37	1	63	37	15.75	16.8182	16.5354	175	D	uORF (upf1)	UUGCGCUAGGCCAUGCCGCA	AUACAUAAAUCUUCAACACA	ACUUUACAGCUUCUUCUUAU	AUACAUAAAUCUUCAACACA	0.014982	0.014982	0.0237838	0.00691434	110	7
AT4G01940.1	PolyA-	248	164	344	164	3	13	1	23	13	7.66667	10.0775	18.8525	164	D		UUCCUGUAAUCUCUGAUCAA	AUCGAACGAUGAUGGCUUCU	GUGGUUCGAGUCAAGGAGAA	AUCGAACGAUGAUGGCUUCU	0.00290999	0.00107132	0.00245261	0.00144222	15	1
AT1G53750.1	PolyA-	333	103	696	103	6	19	1	40	19	6.66667	7.01107	14.8148	103	D		UUAGGGCCUUACUCUGCACC	AAAUUAGAACUUCUUUACCC	CCUAGCGUGACCAUGAUGAC	AAAUUAGAACUUCUUUACCC	0.00111374	0.000157664	0.00111374	0.00111374	79	5
AT5G56750.1	PolyA-	163	101	366	101	1	26	1	21	26	21	30.5882	33.3333	101	D		ACAACGACGGCGACGGUGAC	AGAGGUUGGGAGAAGAAGAA	AACCAUAUGUCAUGCUUCCA	AGAGGUUGGGAGAAGAAGAA	0.0132176	0.00762296	0.015032	0.00762296	84	6
AT3G04350.1	PolyA-	1720	121	404	121	2	14	1	35	14	17.5	11.3821	22.5806	121	D		CUGUGUACUCAUCUAAACAC	ACGCAAUUACAACUUCAACG	CAAGAUGUUUGGGUGUGAUU	ACGCAAUUACAACUUCAACG	0.0111732	0.00404745	0.012828	0.00657294	12	1
AT4G37300.1	PolyA-	315	216	216	216	5	38	4	54	9.5	10.8	16.309	25.9615	216	D		GCAGAUCAAGAACGCGAACC	CUUUCUCUUUUUGCAUGUGU	CUUUCUCUUUUUGCAUGUGU	CUUUCUCUUUUUGCAUGUGU	0.0117823	0.00431918	0.0117823	0.00829406	175	11
AT5G37260.1	PolyA-	431	101	464	101	3	17	1	53	17	17.6667	12.3188	23.9819	101	D	(upf1, upf3)	AGAUUCGAAGCCAUGCGCAG	AUAAACAACAACUCUCUCAC	AGGUUGCUCGCGAUUUUGGU	AUAAACAACAACUCUCUCAC	0.0381385	0.0210713	0.0381385	0.0210713	187	12
AT1G25440.1	PolyA-	117	117	117	117	19	1080	21	1381	51.4286	72.6842	45.7627	49.339	117	D		AUGCGCUUCAUGCGGGUCAU	AUGCGCUUCAUGCGGGUCAU	AUGCGCUUCAUGCGGGUCAU	AUGCGCUUCAUGCGGGUCAU	0.0584864	0.0584864	0.0584864	0.0376301	52	4
AT1G19310.1	PolyA-	852	129	170	129	2	12	1	13	12	6.5	8.95522	7.78443	129	D		GUUACCAGCGGCACACGGGU	GAUGAAACUUGUCUCCUCCG	AACGGUGUUCCUUUGCGGAU	GAUGAAACUUGUCUCCUCCG	0.0105301	0.00338075	0.00884632	0.00569687	4	1
AT5G22390.1	PolyA-	470	268	902	268	1	20	1	29	20	29	22.2222	28.1553	268	D		GGCCUCCACGUCACAACCCA	AUGCUCAUCUCGUGCCCUCC	CCUGAGGACGACCAUGACGA	AUGCUCAUCUCGUGCCCUCC	0.0331608	0.0199836	0.0331608	0.0199836	180	12
AT4G34560.1	PolyA-	1129	97	579	97	1	24	1	28	24	28	18.4615	15.8192	97	D		CGUAAUCUUGUAACUUUGCC	ACCUACAAGACAAACCCAAG	UCGUUAGCCCGAGAUUCGUU	ACCUACAAGACAAACCCAAG	0.0530245	0.0259245	0.0530245	0.0259245	188	12
AT2G43630.1	PolyA-	229	103	103	103	2	51	2	59	25.5	29.5	41.8033	43.3824	103	D		GAUUGCAUUAAGAGAAACAU	ACAGAGUUUCGGCUCCUCCG	ACAGAGUUUCGGCUCCUCCG	ACAGAGUUUCGGCUCCUCCG	0.00549066	0.00246556	0.00549066	0.00246556	181	12
AT1G18720.1	PolyA-	632	133	459	133	2	20	1	27	20	13.5	20.6186	31.3953	133	D		GCGCUGUUAGACAAUUUACU	AUCCAAUUUCCACCGAUCUU	AUAAGAAAUCUGGAUUUGUA	AUCCAAUUUCCACCGAUCUU	0.00242235	0.000351159	0.00242235	0.00242235	79	5
AT3G57910.1	PolyA-	110	110	903	110	2	21	1	38	21	19	31.8182	35.8491	110	D		AAGCUCCGUCGGCAAUGGCA	AAGCUCCGUCGGCAAUGGCA	AAAUGAGGAUGAUCACUAGA	AAGCUCCGUCGGCAAUGGCA	0.00632141	0.00469171	0.00469171	0.00632141	224	14
AT2G40060.1	PolyA-	275	101	190	101	2	14	1	28	14	14	9.52381	17.5	101	D		UCUCAGCUUUCGACGGCUCA	AUAAGCUUGAGAACACUUGA	UUUGAAGACGAUUCCUUCGU	AUAAGCUUGAGAACACUUGA	0.000660951	0.000309212	0.000660951	0.000309212	192	12
AT2G29340.1	PolyA-	197	103	376	103	2	12	1	27	12	13.5	15.3846	31.0345	103	D		AGAGUUGGCUGGUUUUGGAG	AACUUACAAGCAAAAUGGAC	AACUCAACAUUCUUGUAAGC	AACUUACAAGCAAAAUGGAC	0.0118352	0.00631988	0.0118352	0.00631988	180	12
AT2G28840.1	PolyA-	319	145	144	145	6	57	1	122	57	20.3333	12.0507	16.2019	145	D		UGAGCUGUGGAAGUCGACCG	AUUGUUAAAAGCUCUCACAC	CAUUGUUAAAAGCUCUCACA	AUUGUUAAAAGCUCUCACAC	0.0145153	0.00538278	0.0128647	0.00702704	12	1
AT1G77885.1	PolyA-	630	495	798	495	1	29	1	17	29	17	51.7857	58.6207	495	D		UGAGGAAGUUUCACAGAGAG	GCAACAACACUCAUCUUUCC	CUGCUAAAGUUUCGGAUCCC	GCAACAACACUCAUCUUUCC	0.0103557	0.0103557	0.0103557	0.00229083	59	4
AT5G32450.1	PolyA-	382	158	158	158	4	17	2	30	8.5	7.5	12.4088	16.129	158	D		AUCGGGUGCGACGAUUGUGG	AUUAUUCUCUCGCAGUCGUC	AUUAUUCUCUCGCAGUCGUC	AUUAUUCUCUCGCAGUCGUC	0.00603069	0.00261081	0.00520245	0.00520245	148	10
AT4G28610.1	PolyA-	1614	101	132	101	2	14	1	30	14	15	7.56757	14.1509	101	D		CUCAACUCAGCUGUGUAGAC	AAGAAGGCGAAGAAAAUCAU	ACUUUUCUCUUGCGGACAAG	AAGAAGGCGAAGAAAAUCAU	0.0245128	0.00602871	0.0245128	0.0087595	164	11
AT5G14030.1	PolyA-	380	137	910	137	7	24	1	38	24	5.42857	12.9032	21.5909	137	D		GGCGUAUGAUGUGACUCUGA	AUUCGUAGAUCUAUUUCCGC	AAGUUCAAAGAGUUAUUUUG	AUUCGUAGAUCUAUUUCCGC	0.00164455	0.00164455	0.00164455	0.00164455	236	15
AT4G17530.1	PolyA-	265	116	659	116	2	22	1	38	22	19	12.5	26.7606	116	D		UCCAGCUCCGAGAUCAAUCA	AUUUCUUAACCACGUCGUCG	ACAUCACAGAAAGUUGUAUC	AUUUCUUAACCACGUCGUCG	0.00205759	0.0001	0.00205759	0.00205759	68	5
AT5G43700.1	PolyA-	403	250	250	250	2	232	2	438	116	219	40.7733	47.5054	250	D	3' UTR (upf3)	GGACAGAAGAAACUGUUUCU	AUCAACAAGUCUUUCUCUCU	AUCAACAAGUCUUUCUCUCU	AUCAACAAGUCUUUCUCUCU	0.0202116	0.0135158	0.0202116	0.0135158	191	12
AT4G39710.1	PolyA-	387	107	99	107	3	11	1	19	11	6.33333	6.8323	9.04762	107	D		CGCCACUGUAGGAGAUCCUC	ACGCAGAUAAGGAAGCAGAG	CUGGCUUCACGCAGAUAAGG	ACGCAGAUAAGGAAGCAGAG	0.004794	0.011624	0.00599544	0.004794	123	8
AT3G24520.1	PolyA-	579	437	572	437	2	105	1	112	105	56	37.9061	44.0945	437	D		CACCGAUUGGCUCAUCACUU	ACCACCACCAACAACAAACA	AUCCUUCCACCGAUUGGCUC	ACCACCACCAACAACAAACA	0.125364	0.0194704	0.125364	0.0194704	188	12
AT4G09810.1	PolyA-	900	101	784	101	1	17	1	67	17	67	17.3469	37.2222	101	D		AUUACAACUCUGUCUCUGUG	AGAUCACUCACUGAUCCAAU	CUCGCUUAGCUCAUUCAACC	AGAUCACUCACUGAUCCAAU	0.0193425	0.00862474	0.0113872	0.00862474	83	6
AT5G59150.1	PolyA-	233	108	791	108	2	10	1	13	10	6.5	13.6986	18.0556	108	D		UCCGCCAUUUUUCCGGGGAA	AACCUCUGACAUUUCCUCAA	AGCAGAGAUUUACCACAUCA	AACCUCUGACAUUUCCUCAA	0.0111664	0.004384	0.00914285	0.00761898	15	1
AT2G25450.1	PolyA-	1456	139	139	139	13	177	17	297	10.4118	22.8462	17.0192	20.8861	139	D	3' UTR (upf1)	AAAAAAAAAUAAAAAAAAAG	ACACGUCUAUCUUUCUUUCC	ACACGUCUAUCUUUCUUUCC	ACACGUCUAUCUUUCUUUCC	0.00238438	0.00454058	0.00238438	0.00867066	164	11
AT1G08200.1	PolyA-	265	122	881	122	5	16	1	52	16	10.4	5.03145	14.6067	122	D		AUGCAUGAUCGGUGCCGGAG	AUUCUCACAAAUCUCUCUUC	AUUGAUGGUCCUAGCGAGGG	AUUCUCACAAAUCUCUCUUC	0.000589051	0.000322576	0.000589051	0.000589051	80	5
AT4G33690.1	PolyA-	104	137	636	137	2	25	1	16	25	8	27.4725	17.2043	137	D		UUCUCUCUCUGGCUCGGACA	GCGCCUGCUGGAAAACGCCG	UAGGAGAUGUCGAGGUUAAG	GCGCCUGCUGGAAAACGCCG	0.0110598	0.0110598	0.0110598	0.00578491	59	4
AT5G58380.1	PolyA-	1455	175	1821	175	1	13	1	20	13	20	20.9677	27.027	175	D		CAGACGAACCUACAAAUUUG	GUUGGUAAACCCAGAAAGAA	UUGUAUGGGUUUGGCAGGGU	GUUGGUAAACCCAGAAAGAA	0.0142039	0.00687187	0.00882837	0.00882837	153	10
AT3G17998.1	PolyA-	833	101	231	101	6	62	2	68	31	11.3333	8.42391	8.45771	101	D		CCACUCACUACCGUGAACCC	ACACUCUUUUCGCUCUCAGA	CGCCGUCGAAGGCCACUGAA	ACACUCUUUUCGCUCUCAGA
AT3G48780.1	PolyA-	1182	192	1223	192	2	12	1	19	12	9.5	10.084	14.1791	192	D		GCAAGAAGUAUAAGGCAUAU	AGGAAUGAUCUGAUUCUUCG	AGCAUUGGAGCAAUUGGCAA	AGGAAUGAUCUGAUUCUUCG	0.00369946	0.00127378	0.00369946	0.00180389	176	11
AT4G24020.1	PolyA-	1615	155	2137	155	2	14	1	19	14	9.5	6.57277	10.0529	155	D		CUCCAGAGCUCUUACACGGG	AUCCAAUCGGAAAGAGAUCA	UCGCGGUGGCCAUCGAGGAA	AUCCAAUCGGAAAGAGAUCA	0.0134015	0.00592591	0.0134015	0.00979479	164	11
AT1G10640.1	PolyA-	303	101	1406	101	3	16	1	27	16	9	14.9533	22.5	101	D		GCCACCGAAGCUCUUCUGAC	AACCGAAACCAGAAAACAAA	AAAGGGAUAAUCUUCUCAAA	AACCGAAACCAGAAAACAAA	0.029986	0.0108776	0.029986	0.029986	68	5
AT1G50020.1	PolyA-	511	139	181	139	3	21	1	44	21	14.6667	16.2791	25.4335	139	D		ACGACUGCAACUACUCCGGC	AUUCAUCGGCGACGCCUUGA	AUAAGAGGAACAAAAAUGGC	AUUCAUCGGCGACGCCUUGA	0.00533915	0.00231788	0.00624468	0.00231788	95	6
AT5G46630.2	PolyA-	220	111	1443	111	2	14	1	35	14	17.5	8.23529	13.1579	111	D		GCGUUUCGAAUCUCAGAUCG	AGUUGUUCAACUUCUUCGUC	UUCACAGCAUCUGGUCUGCG	AGUUGUUCAACUUCUUCGUC	0.00120998	0.000174509	0.00081924	0.00081924	160	10
AT2G03440.1	PolyA-	292	194	194	194	5	202	4	624	50.5	124.8	28.6119	37.9331	194	D		AAACCGGAGAGCUCUGAUCC	ACGUUUACCAAAUUCAAGAA	ACGUUUACCAAAUUCAAGAA	ACGUUUACCAAAUUCAAGAA	0.00885814	0.00423637	0.00885814	0.00423637	181	12
AT1G52230.1	PolyA-	374	134	363	134	4	85	4	63	21.25	15.75	12.8983	12.8049	134	D		CAAUGGGAUGUGUAUGGAUC	AACAAACAAACAACAACAAA	ACACAACAGGACAAUGGGAU	AACAAACAAACAACAACAAA	0.00431739	0.00431739	0.00431739	0.00238766	53	4
AT5G18060.1	PolyA-	229	87	87	87	2	118	3	142	39.3333	71	52.4444	50.3546	87	D		CCGCAGCAGUCUCGGCGCCA	AUCAACCAACACCAAGCAAU	AUCAACCAACACCAAGCAAU	AUCAACCAACACCAAGCAAU
AT1G27730.1	PolyA-	369	101	561	101	2	24	1	40	24	20	24	37.037	101	D		CUUCUCGCUCGCGACAACCG	AGCAAUUAAACAAUUUCUUC	ACAUCCGCCGUGACUACUGG	AGCAAUUAAACAAUUUCUUC	0.0590059	0.0203543	0.0719998	0.0203543	91	6
AT3G51530.1	PolyA-	314	172	496	172	2	10	1	16	10	8	16.6667	17.0213	172	D		AGCCAGGUUUUAUGAGUGAG	ACAACAGGUUCAGUUUUGAU	GCUGAAAACGUUACCAGGUC	ACAACAGGUUCAGUUUUGAU	0.0131973	0.007629	0.0131973	0.0131973	78	5
AT1G25055.1	PolyA-	1416	124	832	124	4	78	1	125	78	31.25	20.9677	27.0563	124	D		AGCGCAAAAGGAAAGAAAGA	GUGGUCGAAAAUUGGAAGAA	CAGCAGUGGUGAAAUUGAUG	GUGGUCGAAAAUUGGAAGAA	0.011984	0.00554313	0.011984	0.00554313	180	12
AT2G40890.1	PolyA-	1151	126	1065	126	4	16	1	34	16	8.5	7.23982	12.0567	126	D		GCGAUGGCGGAAAUGAUCAA	AGAAGAAUUCUACAAGUGAA	AUGAUCUUAGUGAGGAUACU	AGAAGAAUUCUACAAGUGAA	0.00701475	0.00546347	0.00620341	0.00546347	95	6
AT2G34620.1	PolyA-	472	105	715	105	4	45	1	40	45	10	37.8151	40.8163	105	D		CCGACGUCAGAACAGAACUG	ACAUCAUCUCUUUCCACCAU	UUAGAUUCUUGGAGAGUAUA	ACAUCAUCUCUUUCCACCAU	0.0325057	0.0262825	0.0325057	0.0262825	191	12
AT2G26740.1	PolyA-	535	107	251	107	2	13	1	32	13	16	12.037	19.6319	107	D		CGGUGAAGCCCGUUGAUCGC	ACACAAAGUAAUUACAAUGG	CCCUGGACUCGCCGCUCGUG	ACACAAAGUAAUUACAAUGG	0.000583142	8.74e-11	0.000583142	0.000583142	80	5
AT4G38160.3	PolyA-	289	110	523	110	3	19	1	21	19	7	31.6667	43.75	110	D		GCGAUGUGGCAUCAGAAAAC	GUGGAUAAGCUUCUCACUUU	CCCUUCUUGCUUUCUUUCAA	GUGGAUAAGCUUCUCACUUU	0.00907832	0.00472647	0.00907832	0.00472647	191	12
AT1G03910.2	PolyA-	804	104	1134	104	2	21	1	33	21	16.5	14.3836	26.4	104	D		GCUGAGUUCCAUGAUUGGGA	AUCGGGGAGGAGAAAAUCCU	GAAGAGCUUCGCGAUGAUAU	AUCGGGGAGGAGAAAAUCCU	0.0139292	0.0074564	0.0074564	0.00556247	141	9
AT5G04820.1	PolyA-	106	103	419	103	3	21	1	32	21	10.6667	15.2174	18.6047	103	D		AAUUACUAAACCCAAACCCA	AUUAAUUACUAAACCCAAAC	CAAGACCUUGACGCUGAGUC	AUUAAUUACUAAACCCAAAC	0.0615063	0.0157485	0.0431784	0.026827	12	1
AT3G16720.1	PolyA-	736	186	881	186	4	17	1	32	17	8	12.3188	15.1659	186	D		AGUCUCUCGCCGGGAUUGAA	ACCAGUUGACUCUCUUUCAA	GCUGAGGGAAGAUUCCGGGA	ACCAGUUGACUCUCUUUCAA	0.0211466	0.00521763	0.0352974	0.00521763	81	6
AT4G29670.2	PolyA-	354	130	130	130	2	52	2	106	26	53	26.2626	38.4058	130	D		AACUCGAAUCUGAAUUCCGA	ACUGGAAUCUGAACCAGACA	ACUGGAAUCUGAACCAGACA	ACUGGAAUCUGAACCAGACA	0.0087315	0.00501205	0.0087315	0.00501205	191	12
AT1G21010.1	PolyA-	295	104	117	104	2	18	1	23	18	11.5	27.2727	19.1667	104	D		CAAGUUUUGGAAGCUGAAUC	GCGUCGUAUCAACAUUCGUG	AUUCGUGAAUCUUCUCCACU	GCGUCGUAUCAACAUUCGUG	0.0119479	0.00356966	0.00356966	0.00154075	135	9
AT4G22150.1	PolyA-	446	362	388	362	2	69	4	152	17.25	76	23.9583	28.2528	362	D		GUGGUAUCCGUACACUUUCC	AUUCCGAUCAAAGCAGCGAA	AUCGGAGAUAUGUCGUCUAA	AUUCCGAUCAAAGCAGCGAA	0.0136967	0.00684209	0.0136967	0.00953554	175	11
AT5G64010.1	PolyA-	269	62	165	62	2	14	1	19	14	9.5	31.1111	44.186	62	D		CUCUCCGUCUCGCAGCUAGA	GUGUCAAAAACUCGCGAAUG	GUUCGGGUCUACUCCGGCGA	GUGUCAAAAACUCGCGAAUG	0.00662504	0.0042206	0.00662504	0.00662504	76	5
AT3G62422.1	PolyA-	146	146	466	146	4	283	14	577	20.2143	144.25	51.2681	62.9913	146	D		UUCUUUCGUUUGGCCUUUGA	UUCUUUCGUUUGGCCUUUGA	CACCUACGUUUUCUCAUGAA	UUCUUUCGUUUGGCCUUUGA
AT3G25520.1	PolyA-	525	107	117	107	6	333	3	552	111	92	40.8589	46.661	107	D		GAAACGUUGAGGCCACUGGA	GCUUCUCUUCACUCACAAUC	ACUCACAAUCUCACAGCAAA	GCUUCUCUUCACUCACAAUC	0.00281765	0.00281765	0.00281765	0.00219474	63	4
AT2G24150.1	PolyA-	120	120	120	120	7	83	7	123	11.8571	17.5714	42.3469	54.4248	120	D		AGAUUCGCCGCAGCUAGAGA	AGAUUCGCCGCAGCUAGAGA	AGAUUCGCCGCAGCUAGAGA	AGAUUCGCCGCAGCUAGAGA	0.0198427	0.010941	0.0198427	0.010941	188	12
AT4G01950.1	PolyA-	218	98	206	98	2	45	1	104	45	52	19.3133	29.8851	98	D		UAUUCUACCGGUUUAUCCUC	AUUGUCUGAAACCAAACAAA	CUCUUGUCUUUCUAUUCUAC	AUUGUCUGAAACCAAACAAA	0.0310329	0.0134559	0.0310329	0.0310329	69	5
AT1G73350.2	PolyA-	834	70	551	70	2	45	1	81	45	40.5	36.5854	36.6516	70	D		AUAGUUCAGAUGAAGAAGAC	AGCCAAUCCUGUUGUUAGAG	GAGCCCAAACCAAAGAGUGG	AGCCAAUCCUGUUGUUAGAG	0.0103281	0.00749871	0.00749871	0.0103281	210	14
AT1G45688.1	PolyA-	214	136	313	136	4	21	1	25	21	6.25	10.396	14.1243	136	D		UGCACGCCAAAACCGAUUCC	ACCAUUUUCAGAGCUCAGAG	ACUCUCACGACGGAGAAAAA	ACCAUUUUCAGAGCUCAGAG	0.0047461	0.00313216	0.0047461	0.00313216	190	12
AT1G20070.1	PolyA-	565	101	389	101	1	10	1	10	10	10	7.93651	11.9048	101	D		CGCCGCCGCAUAGUUACUCU	AACAUCUGUCCUCUCGAGGU	AUUAUAAUCAAUGGAAACAA	AACAUCUGUCCUCUCGAGGU	0.0243367	0.0143547	0.0243367	0.0143547	188	12
AT1G20810.1	PolyA-	610	103	316	103	4	22	1	36	22	9	12.7907	17.6471	103	D		AUGGGUUAUUCUCUGCACAG	AUGCUUCUUCUUCAUCAAUG	CGAGCUCUUCCGAAGCUAGA	AUGCUUCUUCUUCAUCAAUG	0.012386	0.00329628	0.0093718	0.012386	122	8
AT1G69760.1	PolyA-	484	101	910	101	2	11	1	14	11	7	14.2857	20.5882	101	D		CGACGGAGAUAAAGAGAAAG	AUAACCACAACGAUUUUCUC	UUAUAUUGGUUUUGAUUAAU	AUAACCACAACGAUUUUCUC	0.0673281	0.00699206	0.0581307	0.0155649	11	1
AT5G44530.1	PolyA-	1656	124	1086	124	4	11	1	23	11	5.75	5.21327	8.88031	124	D		UGAAUGUCAAGAUUAUGAAA	ACACCAAAAAGGUGUCAAUU	UCCUUUCGAUGGAGAUGGAC	ACACCAAAAAGGUGUCAAUU	0.00327412	0.00443889	0.00266639	0.00443889	96	6
AT1G30630.1	PolyA-	553	105	196	105	4	21	1	26	21	6.5	11.4754	14.5251	105	D		ACUAUAAUGAGGCUCUGAAG	AUUCACACUUCAGUUUUCUU	CCAUGGCAGGACCAGAUCAU	AUUCACACUUCAGUUUUCUU	0.00224885	0.000317903	0.00224885	0.000710176	175	11
AT5G49740.1	PolyA-	552	164	1254	164	8	33	1	68	33	8.5	6.13383	10.6416	164	D		CGAGGUUUAGGCUAUGGACA	AUCACAACACUAAGCAGUAG	CUUGUGGAACUCUUGAACUU	AUCACAACACUAAGCAGUAG	0.0144792	0.010021	0.0214288	0.0144792	115	8
AT3G16370.1	PolyA-	550	284	873	284	6	227	6	498	37.8333	83	27.7846	42.5641	284	D		ACUGAUAUAACUGCUGAGAC	ACCAUUCACACAUAGUCACA	CACUGUUGAUGCAUACGGAU	ACCAUUCACACAUAGUCACA	0.00477649	0.00197414	0.00477649	0.00477649	68	5
AT5G18600.1	PolyA-	370	99	99	99	2	60	2	118	30	59	38.2166	43.7037	99	D		GCUCUGCGAUUUCGGAGCAA	AUAUCCACACAACAUUUACA	AUAUCCACACAACAUUUACA	AUAUCCACACAACAUUUACA	0.0106231	0.0106231	0.0106231	0.00252334	59	4
AT3G26640.1	PolyA-	238	138	848	138	1	11	2	23	5.5	23	9.16667	11.3861	138	D		UGGCAGAUCUACGCAAUGAA	AUGCUACAUUGAAGCAAAGA	ACAAGCAGGAUCCGAGGUAU	AUGCUACAUUGAAGCAAAGA	0.0122266	0.00692526	0.0086564	0.0086564	157	10
AT1G73490.2	PolyA-	133	133	133	133	4	306	6	384	51	96	42.7374	44.2396	133	D		GGUGUCUCGCUUCUCUUGCA	GGUGUCUCGCUUCUCUUGCA	GGUGUCUCGCUUCUCUUGCA	GGUGUCUCGCUUCUCUUGCA	0.0108422	0.00299488	0.0108422	0.00531835	175	11
AT4G27390.1	PolyA-	396	101	970	101	2	29	1	65	29	32.5	31.8681	42.7632	101	D		UAAUGGUGGAGAUAACAACG	AACUCGAGCUUUGUGUUUGG	UAUGUCUUUGACAUUGUUAU	AACUCGAGCUUUGUGUUUGG	0.00476456	0.00257526	0.00476456	0.00257526	188	12
AT5G64120.1	PolyA-	937	101	935	101	2	14	2	35	7	17.5	10.3704	18.0412	101	D	(upf1, upf3)	AACAACCUAAGCCGUGGGCG	ACUAUAACUUAAACACACAC	ACAACAACCUAAGCCGUGGG	ACUAUAACUUAAACACACAC	0.00305245	3.28e-05	0.00158364	0.00158364	160	10
AT1G05010.1	PolyA-	404	197	597	197	5	19	2	36	9.5	7.2	5.05319	8.27586	197	D		CAAAGUGGAGAAGAUGACCA	AUCAAACUUCAAAAGCGUCA	ACGUUAAUGAAAGACUUCGC	AUCAAACUUCAAAAGCGUCA	0.00621928	0.00102356	0.00621928	0.00198478	175	11
AT3G25717.1	PolyA-	101	101	101	101	1	141	4	136	35.25	136	51.087	51.9084	101	D		ACUUUCUCUUAUCUACUUCG	ACUUUCUCUUAUCUACUUCG	ACUUUCUCUUAUCUACUUCG	ACUUUCUCUUAUCUACUUCG	0.0414615	0.00876968	0.0313037	0.017956	15	1
AT5G54080.1	PolyA-	1553	121	1002	121	2	13	1	30	13	15	9.28571	17.341	121	D		CCUGCACCACUUUCAAUACC	AACAAGCUCCUCUCUCUGAU	ACCUGAAGAAGUUCUGUCCA	AACAAGCUCCUCUCUCUGAU	0.0223145	0.00616978	0.0223145	0.0133229	172	11
AT1G29440.1	PolyA-	219	101	135	101	2	35	1	28	35	14	26.5152	26.9231	101	D		AACGCAAAGAAGCUUAUGAA	AUCAACCAUAACUUUCAUUC	ACAGAACUCACAUAUCUUUU	AUCAACCAUAACUUUCAUUC	0.0822419	0.012889	0.0822419	0.012889	180	12
AT3G19710.1	PolyA-	350	107	136	107	6	68	1	149	68	24.8333	13.8493	21.7518	107	D		CUUGCGCUGCUGUUCUUCAG	AACUCAAGUUUCUUGCAAUU	CAACAAAGCAACUCGACUCG	AACUCAAGUUUCUUGCAAUU	0.000843452	0.000843452	0.000843452	0.000843452	240	15
AT1G61795.1	PolyA-	164	140	312	140	1	17	1	32	17	32	23.9437	22.695	140	D		CCAAUUUUUCUUUGUCUUCA	ACCACUACUCUUUCAUGUCU	UCUUUUGGUCUUGUUAACAA	ACCACUACUCUUUCAUGUCU	0.0287597	0.00728161	0.0432449	0.0088018	2	1
AT4G13670.1	PolyA-	362	165	709	165	3	10	1	23	10	7.66667	5.43478	11.3861	165	D	uORF (upf3)	AACGAUGGAUUCGUGAAGAA	AAUGGCUUCUUCUUCUCUAC	AGCGAAGGCGACGAUGUUCA	AAUGGCUUCUUCUUCUCUAC	0.0109527	0.0109527	0.00468663	0.00468663	202	13
AT1G62600.1	PolyA-	1075	143	758	143	3	11	1	26	11	8.66667	12.2222	21.4876	143	D		GUUACUGUAGACGAUAACCG	AACGAAUCUCGUAAAAAAAC	AUAGUCAUAAUUAUCGUAUA	AACGAAUCUCGUAAAAAAAC	0.00934062	0.00585712	0.00934062	0.00829941	175	11
AT3G51260.1	PolyA-	929	117	292	117	5	10	1	26	10	5.2	6.66667	12.2642	117	D		UGCGAAGGAAACAUGAACCA	ACUGUGAAAUAAAAACGAGA	UCGGAGUCCGCGGCACAGAU	ACUGUGAAAUAAAAACGAGA	0.00131129	0.00131129	0.00131129	0.00131129	236	15
AT2G27730.1	PolyA-	308	101	169	101	2	16	1	14	16	7	25	30.4348	101	D		AGGAGAAGCUUCAGAAGUUA	ACCGAGCCAUUUCUUCUGUA	ACCAUCGAACCAGGAUACUU	ACCGAGCCAUUUCUUCUGUA	0.00146847	0.0001	0.00146847	0.0001	179	12
AT5G15550.1	PolyA-	102	102	1282	102	8	29	1	42	29	5.25	23.5772	33.3333	102	D		AUCGCCUCAAGGCAGAACCC	AUCGCCUCAAGGCAGAACCC	GCACAAAAGCUCUUGGUUUC	AUCGCCUCAAGGCAGAACCC	0.00559802	0.00280355	0.00559802	0.00280355	190	12
AT1G03350.1	PolyA-	1494	101	499	101	3	17	1	23	17	7.66667	17.3469	26.1364	101	D		AGAUCGAGGAUAUGAGUAGC	AGACGUCUCUGCAGCGACAA	CGAGGUGGCUCAGGGAUCGC	AGACGUCUCUGCAGCGACAA	0.00970332	0.00391223	0.00567716	0.00391223	93	6
AT3G02340.1	PolyA-	294	105	235	105	2	20	1	63	20	31.5	19.6078	39.375	105	D		CACAGGCCCGAUUUCAGAUU	AAUUACUUUUCUCUGAGACA	CUCGUCCGUUACUCGCCAUU	AAUUACUUUUCUCUGAGACA	0.0123873	0.00919472	0.00919472	0.0123873	221	14
AT3G56710.1	PolyA-	120	101	338	101	1	20	1	24	20	24	57.1429	51.0638	101	D		CACAUAUAAACAUCUGAAUU	AAGAAAAUAAAUCAAAACAC	CUCGUUCAAGAACUCACAGG	AAGAAAAUAAAUCAAAACAC	0.0269308	0.0001	0.0269308	0.0001	191	12
AT3G53500.2	PolyA-	769	178	178	178	3	41	2	103	20.5	34.3333	16.5992	26.7532	178	D		GUAGCCGUAGUUACAGUCGA	AUCAUCCGCGGUUCACUUCC	AUCAUCCGCGGUUCACUUCC	AUCAUCCGCGGUUCACUUCC	0.00390555	0.00390555	0.00310095	0.00679755	107	7
AT2G02910.1	PolyA-	342	130	630	130	3	11	1	21	11	7	11.828	18.5841	130	D		UUCUCUUGCAUGUUCUCUGG	AUGGUGAGCUAGAGAUCUUC	CCUAGGUUUGGAGGGCAUCA	AUGGUGAGCUAGAGAUCUUC	0.0127126	0.00740671	0.0127126	0.0127126	79	5
AT1G18480.1	PolyA-	169	104	175	104	2	42	1	91	42	45.5	33.0709	46.4286	104	D		CCUUCGUCGACACUUUCGUU	ACGGAAAAUGUCAAGCAGAG	UCGACACUUUCGUUGAUUAC	ACGGAAAAUGUCAAGCAGAG	0.0138097	0.00395364	0.00781122	0.00395364	89	6
AT2G39445.1	PolyA-	209	109	199	109	1	11	1	31	11	31	28.2051	50.8197	109	D		AUCAUUUCGAGCCAUGUCUC	GUCUCGAUUCUGCAAUCUGU	AGUGUGAAGAAUCAUUUCGA	GUCUCGAUUCUGCAAUCUGU	0.0184955	0.0040882	0.0184955	0.0184955	69	5
AT4G25480.1	PolyA-	235	81	94	81	2	176	1	412	176	206	63.5379	72.5352	81	D		CUUUUUCUGAAAUGUUUGGC	AUCUACAAACAUUAAAUCCA	AAAUCCACCUGAACUAGAAC	AUCUACAAACAUUAAAUCCA
AT1G14720.1	PolyA-	640	236	1102	236	3	48	1	96	48	32	13.0081	16.7539	236	D		GAAUGGAGGAUUCAGACCAA	AUAAUACUCUUAUACACAGA	UCGUAUUGUUACGAUCAUAU	AUAAUACUCUUAUACACAGA	0.0163728	0.0100693	0.0163728	0.0100693	180	12
AT4G11010.1	PolyA-	271	103	103	103	8	55	3	108	18.3333	13.5	17.5719	27.4112	103	D		AGCGGUUUCGGCGUCAGGAA	AUUCUCCACAUUUUCCAAGG	AUUCUCCACAUUUUCCAAGG	AUUCUCCACAUUUUCCAAGG	0.00520843	0.00255511	0.00520843	0.00255511	191	12
AT4G04830.1	PolyA-	340	101	101	101	3	67	2	101	33.5	33.6667	51.5385	68.2432	101	D		AUUCCGGAUGUGGCUGGCCA	ACCAACCUGAUCAUCAUCAA	ACCAACCUGAUCAUCAUCAA	ACCAACCUGAUCAUCAUCAA	0.00474413	0.00363226	0.00474413	0.00474413	79	5
AT2G31560.1	PolyA-	589	116	179	116	2	10	1	15	10	7.5	8.62069	10.7143	116	D		GCAACAAAACCACCACAAGU	AUAUCCGAUAACAAAAAACA	UCACAUCCACCUGCAUGGAA	AUAUCCGAUAACAAAAAACA	0.0389257	0.0220642	0.0389257	0.0220642	180	12
AT1G06360.1	PolyA-	550	101	1023	101	4	62	1	145	62	36.25	22.2222	29.3522	101	D		CAGUCAUGUGUGGUGGAUAU	AUACAAAUCAUAACUCAAAG	AACUGGCUCUGACUCGUUGA	AUACAAAUCAUAACUCAAAG	0.00878854	0.00565336	0.00565336	0.00878854	220	14
AT1G24020.1	PolyA-	738	106	361	106	3	10	1	19	10	6.33333	7.46269	15.4472	106	D		AUUUCGGAGUUUAUGCAGCC	AAACAAAUCAUUCAAAGACA	GUGAAGAUAUCGGCGGAGAG	AAACAAAUCAUUCAAAGACA	0.0110166	0.00760578	0.0110166	0.00760578	191	12
AT5G11500.1	PolyA-	908	162	223	162	6	27	1	60	27	10	16.0714	27.3973	162	D		UUCAUGUAAAAGCUCUGAAG	AAUUUCGUAAACUUCUAGGG	UAGAUUCGAUCUCCAUUCGA	AAUUUCGUAAACUUCUAGGG	0.00514524	0.00165008	0.00322972	0.00165008	93	6
AT4G28703.1	PolyA-		101	397	101		17	1	39	17	39	56.6667	62.9032	101	D			ACACACUCUCAUACUUAUCU	UGCAGAAGUUGAAUGGUGUG	ACACACUCUCAUACUUAUCU	8.12e-11	0.00132993	8.12e-11	0.00132993	192	12
AT5G15490.1	PolyA-	997	104	273	104	3	14	1	32	14	10.6667	10.7692	29.9065	104	D		UAGUGUUGGGUUCGGAGGAU	AUCGUCAGAUUUAGCGAUUU	AGUGUCCAUCUGUUGAAGUA	AUCGUCAGAUUUAGCGAUUU	0.00162145	0.000557018	0.00162145	0.00129544	176	11
AT4G28980.2	PolyA-	172	76	173	76	5	11	1	48	11	9.6	7.85714	22.7488	76	D		CGGCCGGAGAUAAUCGCCAA	GAAUAAUCAUCCAUCAUCAG	GGCCGGAGAUAAUCGCCAAG	GAAUAAUCAUCCAUCAUCAG	0.006822	0.00378415	0.006822	0.0056748	172	11
AT5G64770.1	PolyA-	178	101	563	101	2	18	2	18	9	9	16.0714	16.2162	101	D		ACUUCUUCUCAUACUCUUCA	AAUUCUAUAUAACCAAAGAA	UGUGUACAGUAUUAUCUCGA	AAUUCUAUAUAACCAAAGAA	0.0203104	0.0203104	0.0148761	0.0071939	101	7
AT2G29630.2	PolyA-	197	101	2109	101	5	185	4	279	46.25	55.8	12.5339	12.7455	101	D	3' UTR + Intron (upf1, upf3)	CUGCUUCAGUACACUGUACC	GACUCACUCAGUGUGCGCGA	CAAAGCUGCUCAGAAAUAAA	GACUCACUCAGUGUGCGCGA	0.00608724	0.00141777	0.00379316	0.00379316	159	10
AT5G60160.1	PolyA-	119	119	119	119	6	14	2	35	7	5.83333	11.1111	19.0217	119	D		ACACAGGGACGAUCGGAAAC	ACACAGGGACGAUCGGAAAC	ACACAGGGACGAUCGGAAAC	ACACAGGGACGAUCGGAAAC	0.0024841	0.000891009	0.0024841	0.0024841	68	5
AT1G48790.1	PolyA-	817	156	959	156	3	10	1	16	10	5.33333	6.71141	9.03955	156	D		AAUUUUUGAACGCUGCACCA	AUCGCCAAUCGCCAUUAUUA	AAAGGUUCAAUAUCCAAGCA	AUCGCCAAUCGCCAUUAUUA	0.00653869	0.00168066	0.00460289	0.00460289	158	10
AT2G21250.1	PolyA-	173	103	485	103	4	17	1	20	17	5	10.559	13.8889	103	D		UGGAGAUAACACUGAACAGU	ACUGAGAAACUCUCAAUCUG	UCGUUCAUUUUCCCGUAGCA	ACUGAGAAACUCUCAAUCUG	0.00401804	0.00098592	0.00218916	0.00218916	146	10
AT3G19540.1	PolyA-	117	120	267	120	1	10	1	13	10	13	13.1579	19.697	120	D		UUCACUUCGCGAACUCAGAA	ACUUCGCGAACUCAGAAAAA	CUCUGCUCUCAGACACGAAG	ACUUCGCGAACUCAGAAAAA	0.0355742	0.00794457	0.0355742	0.0156896	172	11
AT5G59880.1	PolyA-	445	165	165	165	4	27	2	42	13.5	10.5	10.7143	13.4185	165	D		GCCGCUAUGCCAUUUUCGAU	ACACCGAAGAAAACACACAA	ACACCGAAGAAAACACACAA	ACACCGAAGAAAACACACAA	0.000488485	0.000239485	0.000488485	0.000239485	192	12
AT5G06860.1	PolyA-	463	102	800	102	3	10	1	16	10	5.33333	12.5	21.6216	102	D		ACCAUCGCCAAACUCAAGAA	AUCAAAAUUCAAAACCAACA	AGCUCCAAGGUGAUGCUUCG	AUCAAAAUUCAAAACCAACA	0.00179016	0.00179016	0.00179016	0.00179016	240	15
AT3G61060.2	PolyA-	652	209	1020	209	4	67	1	129	67	32.25	13.4	19.1679	209	D		GCCAGCCUAAUCUCUUCGAC	AUGUUCAAAACCGUUUAACA	CAAGCUGUAUCAUUGUGUUA	AUGUUCAAAACCGUUUAACA	0.0247162	0.0121225	0.0187136	0.0187136	156	10
AT3G19010.1	PolyA-	557	101	307	101	2	15	1	42	15	21	11.5385	17.6471	101	D		CAUUCCUUCAACCACUGAUC	AUCCAAAGUCCAAACACAGC	ACGUUAUCUCAGAGAUCGGU	AUCCAAAGUCCAAACACAGC	0.00661809	0.00290506	0.00661809	0.00290506	180	12
AT5G17900.1	PolyA-	530	108	1214	108	2	10	1	17	10	8.5	10.7527	22.3684	108	D		ACGAAGUUAGAGCUGAUCAU	AUAACGUUUCGGCUUCCCGA	CGAAAAAGAAAUGGAACUUU	AUAACGUUUCGGCUUCCCGA	0.00863215	0.00863215	0.00382508	0.00382508	202	13
AT2G14750.1	PolyA-	193	101	374	101	4	17	1	43	17	10.75	5.19878	8.82957	101	D		AGAUAUGAUCGCCGCCGGAG	AAUUAAAAACAUUCAGACAC	UCCAUUAACGGUCACACGGG	AAUUAAAAACAUUCAGACAC	0.0153288	0.00958344	0.00958344	0.00812605	141	9
AT1G13380.1	PolyA-	240	113	583	113	2	18	1	29	18	14.5	40.9091	64.4444	113	D		GCCGCCGAGCGCCGCCGCAG	ACUUCUGUCGUCUCUGCAAA	UUUUCAUUGCAGGUGCAGUC	ACUUCUGUCGUCUCUGCAAA	0.00422442	0.00125789	0.00799552	0.00422442	125	8
AT1G33970.1	PolyA-	1091	68	574	68	2	28	1	35	28	17.5	25.9259	27.1318	68	D		GUUCAGAAGCGGUCGAGCGA	GUCGCUUUAGCUUCUCCGGU	GCUAUUCGGCAGUAAGAUCG	GUCGCUUUAGCUUCUCCGGU	0.0138917	0.00406838	0.00406838	0.0020246	141	9
AT1G73885.1	PolyA-	342	45	581	45	3	24	1	50	24	16.6667	14.6341	15.4799	45	D		AAGAUGCGCCGAAAUUUGCC	AUCUUCUUCGAAUCUGGCUU	AGUUCAAACUCUGAAGAUGU	AUCUUCUUCGAAUCUGGCUU	0.00566407	0.00326926	0.00566407	0.00326926	181	12
AT4G23800.1	PolyA-	412	101	1626	101	4	30	1	50	30	12.5	20	42.3729	101	D		AGACCAGAGACGCUGAGCAG	ACCUAAAAUUCUCAAUCCCU	ACUCUCGCUGAUCAUUACUU	ACCUAAAAUUCUCAAUCCCU	0.010721	0.0133322	0.010721	0.00823375	165	11
AT5G12980.1	PolyA-	113	103	1063	103	1	10	1	13	10	13	28.5714	33.3333	103	D		UCUGCGGCGCGUGUAAACGG	AGCGAUUCUCUCUGCGGCGC	UCAUAUGUUUGUGAAUUAAA	AGCGAUUCUCUCUGCGGCGC	0.00695919	0.00695919	0.0103852	0.00695919	19	2
AT5G50800.1	PolyA-	916	101	915	101	1	18	1	18	18	18	69.2308	81.8182	101	D		ACUCCUGUGGCUCAGAAGAC	AUAGCUAAAACUCACAAACU	AACUCCUGUGGCUCAGAAGA	AUAGCUAAAACUCACAAACU
AT2G04520.1	PolyA-	273	149	373	149	2	17	1	14	17	7	20	27.451	149	D		CCGAAGAACAAGGGAAAGGG	AUUUUCGCAGCCGCAAGCUA	ACGCACAAGUCCUUCGUAUG	AUUUUCGCAGCCGCAAGCUA	0.00191961	0.00151293	0.00191961	0.00101339	176	11
AT2G44300.1	PolyA-	328	107	107	107	1	112	2	238	56	238	65.1163	75.3165	107	D		UCCGACGCCAGACUGUUGCU	AGUGGAAAUCACAACAACAA	AGUGGAAAUCACAACAACAA	AGUGGAAAUCACAACAACAA	0.0172031	0.00988248	0.0135511	0.00685278	5	1
AT1G73170.1	PolyA-	461	104	1991	104	3	51	1	78	51	26	17.5258	25.1613	104	D	uORF (upf3)	CUCUGGCGCGAUUCCCUUCA	AAGCGAGGAAUAUGCUGAGC	ACCGUGAAGAUGAAGGAGAG	AAGCGAGGAAUAUGCUGAGC	0.00901969	0.00668172	0.00668172	0.00668172	39	3
AT5G23900.1	PolyA-	643	108	173	108	4	10	1	20	10	5	6.66667	17.3913	108	D		CUGACUGCAGAUUUGAAGGC	CUGGAGAAGCCUUCACUUUU	CACACUUUCGCAAGCACUGG	CUGGAGAAGCCUUCACUUUU	0.0036349	0.000481039	0.0036349	0.000481039	188	12
AT1G70600.1	PolyA-	103	103	103	103	33	274	9	468	30.4444	14.1818	44.6254	51.2596	103	D		AGCCGCAAAGAGAGAAAGGG	AGCCGCAAAGAGAGAAAGGG	AGCCGCAAAGAGAGAAAGGG	AGCCGCAAAGAGAGAAAGGG	0.00505179	0.00200207	0.00505179	0.00200207	181	12
AT1G55460.1	PolyA-	510	101	1522	101	3	15	1	15	15	5	31.25	37.5	101	D		GAAUUCGACGGAGUGGGCGA	AUCAUUCUCGAUCAGUGGUU	GCUAGCCGCGUUAAAAAGGU	AUCAUUCUCGAUCAGUGGUU
AT1G75270.1	PolyA-	729	162	572	162	3	18	1	35	18	11.6667	14.6341	15.4867	162	D		UGUCCCUGAGAGCUUGACCA	AUAAUUCUUCGACUCCGUGG	AGAAGGCUUUGGUUGAUGAG	AUAAUUCUUCGACUCCGUGG	0.0165105	0.00790575	0.0165105	0.00790575	188	12
AT4G24570.1	PolyA-	49	138	138	138	2	25	1	99	25	49.5	33.7838	49.0099	138	D		GUUUCGUCAACAUUGAACAC	ACUCACAACAUCUCAAUUUC	ACUCACAACAUCUCAAUUUC	ACUCACAACAUCUCAAUUUC	0.0410848	0.030415	0.0410848	0.0148961	164	11
AT3G29035.1	PolyA-	544	142	142	142	1	11	2	28	5.5	28	11	26.9231	142	D		CCCGACUGGUUUAAGAACGA	CUCUCUGAAAAGAAACUCAA	CUCUCUGAAAAGAAACUCAA	CUCUCUGAAAAGAAACUCAA	0.0904245	0.0153399	0.0904245	0.031729	172	11
AT3G04550.1	PolyA-	573	101	101	101	4	161	4	262	40.25	65.5	41.8182	52.4	101	D		CUAUCCAUGAACCGGAGCUC	ACACACUCUGCAACACCUCU	ACACACUCUGCAACACCUCU	ACACACUCUGCAACACCUCU	0.00808977	0.00808977	0.00573466	0.00573466	207	13
AT5G07960.1	PolyA-	331	141	450	141	2	29	1	39	29	19.5	35.3659	48.1481	141	D		GUUAUCCUCGGCGUCUCCGG	ACAGUAGAUCAGAUAUAUAU	CUCCAUGGCUAUGAUGUUUG	ACAGUAGAUCAGAUAUAUAU	0.00566752	0.00209749	0.00566752	0.00566752	68	5
AT5G52370.1	PolyA-	366	101	412	101	3	19	1	44	19	14.6667	19.3878	28.7582	101	D		CUAAUUGGGGAAUCGGAUAC	GUGCUUCUCCUCCUCAACCU	AAUCUCUUAUGAAAUCACUA	GUGCUUCUCCUCCUCAACCU	0.00626369	0.00113921	0.00279253	0.00279253	158	10
AT2G28660.1	PolyA-	472	137	643	137	3	12	1	32	12	10.6667	9.375	19.5122	137	D		CGCCGGAAAAGCUCUGCUGA	AUAGACUUAUAGUGAGAAAG	GUAACUUCUUCAGCCUCAUC	AUAGACUUAUAGUGAGAAAG	0.00768167	0.0121689	0.00768167	0.0121689	188	12
AT4G34540.1	PolyA-	2029	100	220	100	1	26	1	22	26	22	23.2143	20.1835	100	D		UUAUCAAACAAGCUGGUUCC	ACUCUGUUUCUUUCUCCACU	CAUGUCGGUCCUAGAGCGCC	ACUCUGUUUCUUUCUCCACU	0.00434594	0.00217611	0.00434594	0.00305239	176	11
AT1G06149.1	PolyA-	2484	101	2356	101	4	21	1	25	21	6.25	10.1942	11.2108	101	D	3' UTR + Intron + uORF (upf1, upf3)	ACACAAGGAUACCGGCACCC	GCGUUUCUUUCUCUCUCUCU	CUUGUGCCUAAUGGAUCUAA	GCGUUUCUUUCUCUCUCUCU
AT4G22220.1	PolyA-	340	130	469	130	2	11	1	10	11	5	11	16.6667	130	D		GUACGGGACUCGUAGGAGCU	ACCAAAAUCAGCGGAGCAAA	CAUCUGUUGCCACUGAAUGG	ACCAAAAUCAGCGGAGCAAA	0.000343787	0.000343787	0.0066108	0.000343787	24	2
AT1G35140.1	PolyA-	360	109	614	109	2	10	1	11	10	5.5	25	25	109	D		GUCGCAGCGUGCAAUCGUAA	AUCACUACUACCUCAAAGUC	CGGUUAACGUCGUGUUGACC	AUCACUACUACCUCAAAGUC	0.017234	0.00387385	0.017234	0.00387385	192	12
AT5G17840.1	PolyA-	625	106	659	106	3	41	1	85	41	28.3333	49.3976	66.9291	106	D		AAACUUUGUGGUGGGCGUGG	ACCUUCUCCAAUCUCUUUUC	GAUGACUCCGUGUUUCACUU	ACCUUCUCCAAUCUCUUUUC	0.00411874	0.000715478	0.0026809	0.0026809	153	10
AT3G46620.1	PolyA-	799	98	93	98	3	89	2	150	44.5	50	20.7944	25.6849	98	D		CGGAGGUUUUCGAAGCCGGA	AUCAACUUCAGAUCCUUUCA	CUCUCAUCAACUUCAGAUCC	AUCAACUUCAGAUCCUUUCA	0.0619362	0.0188654	0.0619362	0.0188654	187	12
AT5G08535.1	PolyA-	421	179	179	179	1	16	1	12	16	12	41.0256	38.7097	179	D		UAUGGGUGAGUCCUCUGGAU	AACUGCUACAGGCCGGCGAU	AACUGCUACAGGCCGGCGAU	AACUGCUACAGGCCGGCGAU	0.0110647	0.00754773	0.0089622	0.0110647	127	8
AT4G31150.1	PolyA-	225	110	238	110	3	13	1	15	13	5	24.5283	23.0769	110	D		CUGAAGAAGAAACUGAUCGC	AGGAACUUCCUCUCCGGCGA	UGAUCGCGUACGAUGACUUC	AGGAACUUCCUCUCCGGCGA	0.0162738	0.00595299	0.0162738	0.00985536	172	11
AT3G56240.1	PolyA-	377	154	154	154	5	271	4	502	67.75	100.4	35.6579	42.2559	154	D		AGGUAAUGUUGAGCCUGAAG	AUUCAACAAACAAGCAUCUC	AUUCAACAAACAAGCAUCUC	AUUCAACAAACAAGCAUCUC	0.00142274	0.000720004	0.00142274	0.000720004	192	12
AT5G59820.1	PolyA-	238	104	104	104	4	57	2	124	28.5	31	42.2222	45.5882	104	D		GUCACGGCGGCGAAUUGUUU	AUCACAACUACUAUCACACC	AUCACAACUACUAUCACACC	AUCACAACUACUAUCACACC	0.0244357	0.0062919	0.046278	0.00273335	7	1
AT3G45210.1	PolyA-	90	93	90	93	3	36	2	50	18	16.6667	19.2513	25.641	93	D		CUCAUAAAACCAAAACUCCA	AUAAAACCAAAACUCCAAAC	CUCAUAAAACCAAAACUCCA	AUAAAACCAAAACUCCAAAC	0.0295048	0.0157142	0.0295048	0.0157142	183	12
AT2G40810.1	PolyA-	875	114	788	114	2	14	1	21	14	10.5	28	40.3846	114	D		UUGCUUGCAACUGCUAGUAC	GAGAAAAAUCAGCAACUCUG	GUUGAACAUUUCGGGCUUAA	GAGAAAAAUCAGCAACUCUG	0.0210467	0.00850241	0.0210467	0.014124	164	11
AT2G37600.1	PolyA-	571	134	200	134	1	41	1	53	41	53	37.2727	53	134	D		GCUUCUGUAUGCUCAAAAAG	GUGUAGCAGCGGCUGCUUCU	GUUCGUUGGAUUGAACAAAG	GUGUAGCAGCGGCUGCUUCU	0.00677218	0.00317707	0.00677218	0.00317707	180	12
AT1G32070.2	PolyA-	266	123	169	123	2	19	1	22	19	11	14.0741	12.3596	123	D		UGGAAGUAGAAAGUUGAAGA	AAGUCUCAACCACAUAACCA	CUUCUUCUUCGUCUUCGUCU	AAGUCUCAACCACAUAACCA	0.00398875	0.00398875	0.00398875	0.00617226	60	4
AT1G70420.1	PolyA-	225	101	172	101	3	73	1	187	73	62.3333	18.7179	23.0012	101	D		GUCUCCGGCGCCGAGAUUCG	AUCAAACCUCAACAAAAAUA	UUUAUGUGUUUUAAGAUCUG	AUCAAACCUCAACAAAAAUA	0.0001	0.00530075	0.0001	0.00530075	191	12
AT2G22770.1	PolyA-	71	76	346	76	1	10	1	21	10	21	7.35294	10.7692	76	D		AUAACAAAACAAAAUCAUAC	AAAACAAAAUCAUACAUACU	AGUCUGGAUCUGGAACCGGG	AAAACAAAAUCAUACAUACU	0.0196154	0.014559	0.0316797	0.014559	87	6
AT5G49730.1	PolyA-	481	125	1809	125	8	40	2	76	20	9.5	5.6101	8	125	D		CGAGGUUUAGGCUAUGGACA	AUCACAACACUGAGAAGUGG	ACCAACGGAUGUUCUAUGUC	AUCACAACACUGAGAAGUGG	0.0300063	0.0179157	0.0300063	0.0179157	191	12
AT3G62600.1	PolyA-	1047	150	590	150	4	11	1	21	11	5.25	7.85714	10.9375	150	D		UCUACACAUGAACGUGAACA	AUAAAAAUCAGCGAAGAAGA	GCGGCAUGAAUAUGCAGGAC	AUAAAAAUCAGCGAAGAAGA	0.0112472	0.00396082	0.00396082	0.00141762	135	9
AT5G51970.1	PolyA-	992	370	1144	370	4	11	1	37	11	9.25	5.61224	16.1572	370	D		GCUUGUCGCCGAGCUGAGGU	ACUUUCAUUUUCUUAAUCAU	ACAGCUCGGCGCAGAUGAGA	ACUUUCAUUUUCUUAAUCAU	0.00874572	0.00286294	0.0055311	0.00419024	3	1
AT1G09210.1	PolyA-	836	155	116	155	5	38	1	84	38	16.8	8.73563	16.9355	155	D		CCAGCGCCAAGAAGCCUGAG	AUCUGAUCUCGGGGAAGCUC	CGCGGUAUAUAUAAGCUCCA	AUCUGAUCUCGGGGAAGCUC	0.00557858	0.00460128	0.00460128	0.00359047	133	9
AT3G24820.1	PolyA-	204	101	109	101	4	16	1	30	16	7.5	25.3968	38.961	101	D	(upf3)	AGGAAGAAGGUAAAGAUGAG	ACAGGAUCAGCAAUGAAUAU	AGCAAUGAAUAUAGCUUCGA	ACAGGAUCAGCAAUGAAUAU	0.0137547	0.00686266	0.0137547	0.0117371	175	11
AT2G29650.1	PolyA-	702	138	1162	138	4	20	1	68	20	17	5.07614	14.1667	138	D		ACUCCUGUAGCUGCUAAACU	AUCUCCGCCAUGAACGCGAG	UUCUCUUAACAUGGAUGCCA	AUCUCCGCCAUGAACGCGAG	0.00813673	0.00609508	0.00813673	0.00813673	79	5
AT3G58470.1	PolyA-	257	135	593	135	3	11	1	18	11	6	11.3402	13.3333	135	D		CUCAAGCUUUGGCGGCGCUU	AUCCCGGAAUUCUGACGCCG	UCUAUGAUUACAACGAACCA	AUCCCGGAAUUCUGACGCCG	0.0100856	0.00585663	0.00841399	0.00585663	85	6
AT2G36160.1	PolyA-	703	131	239	131	3	33	1	29	33	9.66667	18.3333	22.1374	131	D		GUUUCAUUUUGUCUGAACCA	GCAAAACUCUGUGUGUAGGC	UCGAUGUUGUGACUCUUGGA	GCAAAACUCUGUGUGUAGGC	0.00234572	0.000346421	0.00234572	0.000346421	191	12
AT1G28250.1	PolyA-		115	110	115		14	1	26	14	26	25	33.3333	115	D			AGAAGAACUCUCUGUGAAGA	GUCCCAGAAGAACUCUCUGU	AGAAGAACUCUCUGUGAAGA	0.00470403	0.000449692	0.00470403	0.00270285	171	11
AT3G23760.1	PolyA-	285	105	289	105	1	20	1	65	20	65	17.8571	24.1636	105	D	(upf3)	GGUCAUUGGAGAUUGUGGAU	AUCUGAACCAGAACUCAUCA	AUUGGAGAUUGUGGAUCUUU	AUCUGAACCAGAACUCAUCA	0.0120617	0.00549151	0.00985266	0.00549151	84	6
AT1G07360.1	PolyA-	876	142	821	142	4	36	1	52	36	13	19.2513	28.5714	142	D		AACUCGAGAAUUCUCGAGCA	AUCGACUAAUCGAAUCAGAG	CACUUUGGAAUCGCCAGACG	AUCGACUAAUCGAAUCAGAG	0.00526145	0.00246268	0.00526145	0.00396338	175	11
AT3G43740.2	PolyA-	424	103	626	103	3	49	1	96	49	32	49	73.2824	103	D		GACAUCUAGUACCUGAACUU	GAGACCAAAACUUGUAAAAG	CAGUUUGGAUCUGUACAACA	GAGACCAAAACUUGUAAAAG	0.00106193	0.000383115	0.00106193	0.000383115	192	12
AT1G80650.1	PolyA-	285	139	375	139	2	24	1	67	24	33.5	28.5714	47.1831	139	D		AUGGCGCAAGAUCAUCAUAA	AUCUGGGAAUUAGACAAGGA	UUCUCUAACAUUCAAAUUGA	AUCUGGGAAUUAGACAAGGA	0.0240734	0.0111715	0.0240734	0.0111715	190	12
AT3G22160.1	PolyA-	976	322	323	322	4	37	1	113	37	28.25	31.8966	46.3115	322	D		GUUUUCGCAUAAAGGCAGAA	ACAAUCUCACGGAGUCUUGU	CAAUCUCACGGAGUCUUGUC	ACAAUCUCACGGAGUCUUGU	0.00186748	0.0128023	0.000686981	0.00186748	117	8
AT1G34000.1	PolyA-	184	101	539	101	2	16	1	27	16	13.5	11.5942	17.4194	101	D		UUCAAUGUAUCAGGAUUCUA	ACAAAGACAUUACCAAAAGA	CCAACCCAAAAAUGAGAUCU	ACAAAGACAUUACCAAAAGA	0.00401242	0.00200861	0.00401242	0.00200861	191	12
AT1G13930.1	PolyA-	220	101	101	101	8	772	11	1161	70.1818	145.125	50.1951	60.8491	101	D		CAGUCGAAGGAACCGAAACA	AUCCAAAAAAAACAAAACAA	AUCCAAAAAAAACAAAACAA	AUCCAAAAAAAACAAAACAA	0.00164372	0.00374091	0.00164372	0.00374091	191	12
AT4G29100.1	PolyA-	1244	168	603	168	2	29	1	50	29	25	13.615	18.5874	168	D		UAUUUCCUGAGGACCCUGGU	GUUUCUCCAAAGCCUCUGAU	GGAGAUGAUGAACCAUCAUA	GUUUCUCCAAAGCCUCUGAU	0.0119784	0.00841117	0.0119784	0.00841117	180	12
AT4G22240.1	PolyA-	391	144	144	144	3	58	2	75	29	25	23.6735	34.7222	144	D		GCGGCGGAGGAAGCAAUUGA	AGCUUCGAAAUUUUAGUCGA	AGCUUCGAAAUUUUAGUCGA	AGCUUCGAAAUUUUAGUCGA	0.00399521	0.00199584	0.00399521	0.00251527	175	11
AT1G43670.1	PolyA-	692	193	827	193	6	51	1	110	51	18.3333	13.1105	19.9275	193	D		CCACUGCAGAUGUUCUGAAA	GAUUCAAACGCAUUUGGUAG	UCAUUCUAACUCACCCGGAC	GAUUCAAACGCAUUUGGUAG	0.0044473	0.0044473	0.0044473	0.0044473	235	15
AT2G01755.1	PolyA-	255	94	384	94	3	10	1	20	10	6.66667	28.5714	36.3636	94	D		GAGAAGAAGAGCUUUGAAGA	AUGCACUACAAUAUCAGAAU	GUCGUGUAGAGAAGAAGCGC	AUGCACUACAAUAUCAGAAU	0.0203952	0.015312	0.0203952	0.00973185	165	11
AT5G64570.1	PolyA-	101	101	748	101	4	20	1	58	20	14.5	10.4712	24.8927	101	D		AUCCCAAGAAAUCGAAACAC	AUCCCAAGAAAUCGAAACAC	CAAGAGACUGACGGUGGCGA	AUCCCAAGAAAUCGAAACAC	0.00706186	0.00464934	0.00706186	0.00706186	80	5
AT1G06200.1	PolyA-	498	101	118	101	3	22	2	25	11	8.33333	13.4146	16.129	101	D		ACUAGCAGCUUUAGAGGGAU	AGUUCGACAACGGCGGCGAC	GACGAGGCUGAGAUAACAGA	AGUUCGACAACGGCGGCGAC	0.00215317	0.00215317	0.00215317	0.00215317	229	15
AT1G51760.1	PolyA-	905	142	957	142	2	16	1	36	16	18	14.8148	22.5	142	D	(upf1)	AGAUAAGCGGGAAAGGAGGC	GCUUCAUCAUCACGCACACC	GAUACUGGCAGCUUCAAAUG	GCUUCAUCAUCACGCACACC	0.00656421	0.00345147	0.00656421	0.00345147	180	12
[truncated: 162 more rows]
